# Supplementary material for: (2-Amino­ethan-1-aminium-κN2)tri­chlorido­zinc(II)
Source: IUCrdata. 2025 Sep 5;10(Pt 9):x250771. doi: 10.1107/S2414314625007710 (PMC12498028; doi:10.1107/S2414314625007710)
Supplement: Supplementary file 1 [file x-10-x250771-sup1.cif]

##############################################################################
#                                                                            #
# This CIF contains the data for a data article accepted for                 #
# publication in IUCrData. It conforms to the requirements of                #
# Notes for Authors for IUCrData, and has been                               #
# peer reviewed under the auspices of IUCrData.                              #
#                                                                            #
# Full details of the Crystallographic Information File format               #
# are given in the paper "The Crystallographic Information File (CIF):       #
# a New Standard Archive File for Crystallography" by S. R. Hall, F. H.      #
# Allen and I. D. Brown [Acta Cryst. (1991), A47, 655-685].                  #
#                                                                            #
# The current version of the core CIF dictionary is obtainable from          #
# ftp://ftp.iucr.org/pub/cif_core.dic.                                       #
#                                                                            #
# Software is freely available for graphical display of the structure(s)     #
# in this CIF. For information consult the CIF software page                 #
# http://www.iucr.org/resources/cif/software.                                #
#                                                                            #
# This file may be used for bona fide research purposes within the           #
# scientific community so long as proper attribution is given to the data    # 
# article from which it was obtained.                                        #
#                                                                            #
##############################################################################
data_I
_audit_creation_method     'SHELXL-2019/2'
_journal_date_recd_electronic     2025-08-14
_journal_date_accepted     2025-08-29
_journal_name_full     'IUCrData'
_journal_year     2025
_journal_volume     10
_journal_issue      1
_journal_page_first     0
_journal_page_last     0
_journal_paper_category     HM
_journal_paper_doi     10.1107/S2414314625007710
_journal_coeditor_code     WM4235
_publ_contact_author_name     'Aboubacar Diop'
_publ_contact_author_address
;
Inorganic and Analytical Chemistry Laboratory
Departement of Chemistry
Faculty of Science and Technology
Cheikh Anta Diop University
Dakar
Senegal
;
_publ_contact_author_email     'aboubacar.diop@ucad.edu.sn'
_publ_section_title
;
(2-Aminoethan-1-aminium-\k<i>N</i>^2^)trichloridozinc(II)
;
_publ_section_title_footnote     .
loop_
    _publ_author_name
    _publ_author_address
    'Diop, Aboubacar'
;
Inorganic and Analytical Chemistry Laboratory
Department of Chemistry
Faculty of Science and Technology
Cheikh Anta Diop University
Dakar
Senegal
;
    'Ndoye, Daouda'
;
Inorganic and Analytical Chemistry Laboratory
Department of Chemistry
Faculty of Science and Technology
Cheikh Anta Diop University
Dakar
Senegal
;
    'Tinnemans, Paul'
;
Institute for Molecules & Materials (IMM)
Solid State Chemistry
Faculty of Science
Radboud University
Nijmegen
The Netherlands
;
    'Zangrando, Ennio'
;
Departement of Chemical and Pharmaceutical Sciences
University of Trieste
Trieste
Italy
;
    'Diop, Cheikh Abdoul Khadir'
;
Inorganic and Analytical Chemistry Laboratory
Departement of Chemistry
Faculty of Science and Technology
Cheikh Anta Diop University
Dakar
Senegal
;
_publ_section_synopsis
;
The coordination environment of the central Zn^II^ atom in the zwitterionic
molecular title complex is distorted tetrahedral, consisting of one N and
three Cl atoms.
;
_chemical_name_systematic
;
(2-Aminoethan-1-aminium-\k<i>N</i>^2^)trichloridozinc(II)
;
_chemical_name_common     ?
_chemical_formula_moiety     'C2 H9 Cl3 N2 Zn'
_chemical_formula_sum     'C2 H9 Cl3 N2 Zn'
_chemical_formula_iupac     '[Zn Cl3 (C2 H9 N2)]'
_chemical_formula_weight     232.83
_chemical_melting_point     ?
_chemical_absolute_configuration     ?
_space_group_crystal_system     orthorhombic
_space_group_name_H-M_alt     'P 21 21 21'
_space_group_name_Hall     'P 2ac 2ab'
loop_
    _space_group_symop_operation_xyz
    'x, y, z'
    '-x+1/2, -y, z+1/2'
    '-x, y+1/2, -z+1/2'
    'x+1/2, -y+1/2, -z'
_cell_length_a     6.6669(4)
_cell_length_b     8.1192(4)
_cell_length_c     14.7559(7)
_cell_angle_alpha     90
_cell_angle_beta     90
_cell_angle_gamma     90
_cell_volume     798.74(7)
_cell_formula_units_Z     4
_cell_measurement_reflns_used     7854
_cell_measurement_theta_min     1.86
_cell_measurement_theta_max     25.00
_cell_measurement_temperature     150(2)
_exptl_crystal_description     block
_exptl_crystal_colour     colorless
_exptl_crystal_size_max     0.242
_exptl_crystal_size_mid     0.134
_exptl_crystal_size_min     0.106
_exptl_crystal_density_diffrn     1.936
_exptl_crystal_density_meas     ?
_exptl_crystal_density_method     ?
_exptl_crystal_F_000     464
_exptl_absorpt_coefficient_mu     3.987
_exptl_absorpt_correction_type     multi-scan
_exptl_absorpt_process_details
;
(<i>SADABS</i>; Krause <i>et al.</i>, 2015)
;
_exptl_absorpt_correction_T_min     0.407
_exptl_absorpt_correction_T_max     0.520
_diffrn_ambient_temperature     150(2)
_diffrn_radiation_type     MoK\a
_diffrn_radiation_wavelength     0.71073
_diffrn_radiation_source     'fine-focus sealed tube'
_diffrn_radiation_monochromator     graphite
_diffrn_measurement_device_type     'Bruker APEX CCD area-detector'
_diffrn_measurement_method     '\w scans'
_diffrn_detector_area_resol_mean     ?
_diffrn_reflns_number     11232
_diffrn_reflns_av_R_equivalents     0.0196
_diffrn_reflns_av_unetI/netI     0.0200
_diffrn_reflns_theta_min     2.761
_diffrn_reflns_theta_max     33.195
_diffrn_reflns_theta_full     25.242
_diffrn_measured_fraction_theta_max     0.993
_diffrn_measured_fraction_theta_full     0.991
_diffrn_reflns_limit_h_min     -9
_diffrn_reflns_limit_h_max     10
_diffrn_reflns_limit_k_min     -12
_diffrn_reflns_limit_k_max     12
_diffrn_reflns_limit_l_min     -22
_diffrn_reflns_limit_l_max     22
_refine_special_details
;
 Refined as a 2-component inversion twin.
H atoms were freely refined with <i>U</i>~iso~(H) 1.2\\times or
1.5\\times<i>U</i>~eq~ of the parent atom. The crystal structure was  refined
as a two-component inversion twin [Flack parameter = 0.374(5); Parsons <i>et
al.</i>, 2013].
;
_reflns_number_total     3036
_reflns_number_gt     3017
_reflns_threshold_expression     'I > 2\s(I)'
_refine_ls_structure_factor_coef     Fsqd
_refine_ls_matrix_type     full
_refine_ls_R_factor_all     0.0126
_refine_ls_R_factor_gt     0.0124
_refine_ls_wR_factor_gt     0.0261
_refine_ls_wR_factor_ref     0.0261
_refine_ls_goodness_of_fit_ref     1.121
_refine_ls_restrained_S_all     1.121
_refine_ls_number_reflns     3036
_refine_ls_number_parameters     101
_refine_ls_number_restraints     0
_refine_ls_hydrogen_treatment     refxyz
_refine_ls_weighting_scheme     calc
_refine_ls_weighting_details
              'w=1/[\s^2^(Fo^2^)+(0.0075P)^2^+0.0649P] where P=(Fo^2^+2Fc^2^)/3'
_atom_sites_solution_hydrogens     difmap
_atom_sites_solution_primary     ?
_atom_sites_solution_secondary     ?
_refine_ls_shift/su_max     0.002
_refine_ls_shift/su_mean     0.000
_refine_diff_density_max     0.285
_refine_diff_density_min     -0.326
_refine_ls_extinction_method     none
_refine_ls_extinction_coef     .
_refine_ls_abs_structure_details
;
 Refined as an inversion twin Parsons <i>et
al.</i>, 2013]
;
_refine_ls_abs_structure_Flack     0.374(5)
loop_
    _atom_type_symbol
    _atom_type_description
    _atom_type_scat_dispersion_real
    _atom_type_scat_dispersion_imag
    _atom_type_scat_source
    'C' 'C' 0.0033 0.0016
                         'International Tables Vol C Tables 4.2.6.8 and 6.1.1.4'
    'H' 'H' 0.0000 0.0000
                         'International Tables Vol C Tables 4.2.6.8 and 6.1.1.4'
    'Cl' 'Cl' 0.1484 0.1585
                         'International Tables Vol C Tables 4.2.6.8 and 6.1.1.4'
    'N' 'N' 0.0061 0.0033
                         'International Tables Vol C Tables 4.2.6.8 and 6.1.1.4'
    'Zn' 'Zn' 0.2839 1.4301
                         'International Tables Vol C Tables 4.2.6.8 and 6.1.1.4'
_computing_data_collection
;
SMART (Bruker, 2000)
;
_computing_cell_refinement
;
SAINT (Bruker, 2000)
;
_computing_data_reduction
;
SAINT (Bruker, 2000)
;
_computing_structure_solution
;
<i>SHELXT</i> (Sheldrick, 2015a)
;
_computing_structure_refinement
;
SHELXL (Sheldrick, 2015b)
;
_computing_molecular_graphics
;
DIAMOND (Brandenburg & Putz, 1999)
;
_computing_publication_material
;
WinGX (Farrugia, 2012)
;
loop_
    _atom_site_type_symbol
    _atom_site_label
    _atom_site_fract_x
    _atom_site_fract_y
    _atom_site_fract_z
    _atom_site_U_iso_or_equiv
    _atom_site_adp_type
    _atom_site_calc_flag
    _atom_site_occupancy
    _atom_site_disorder_assembly
    _atom_site_disorder_group
    Zn Zn1 0.45714(2) 0.91365(2) 0.38549(2) 0.01331(3) Uani d 1 . .
    Cl Cl1 0.29829(4) 0.98873(3) 0.25628(2) 0.01659(5) Uani d 1 . .
    Cl Cl2 0.79364(4) 0.95070(4) 0.37517(2) 0.01909(5) Uani d 1 . .
    Cl Cl3 0.30307(5) 1.04462(3) 0.50133(2) 0.01698(5) Uani d 1 . .
    N N1 0.42319(16) 0.66776(12) 0.40719(7) 0.01523(18) Uani d 1 . .
    H H1A 0.535(3) 0.620(2) 0.3886(11) 0.018 Uiso d 1 . .
    H H1B 0.427(3) 0.642(2) 0.4615(12) 0.018 Uiso d 1 . .
    N N2 0.08625(17) 0.31486(12) 0.33981(8) 0.0185(2) Uani d 1 . .
    H H2A -0.023(3) 0.342(2) 0.3659(12) 0.028 Uiso d 1 . .
    H H2B 0.105(3) 0.209(2) 0.3455(12) 0.028 Uiso d 1 . .
    H H2C 0.074(3) 0.338(2) 0.2865(14) 0.028 Uiso d 1 . .
    C C1 0.25042(17) 0.58592(14) 0.36385(7) 0.01499(19) Uani d 1 . .
    H H1C 0.260(3) 0.612(2) 0.2975(11) 0.018 Uiso d 1 . .
    H H1D 0.129(3) 0.631(2) 0.3899(11) 0.018 Uiso d 1 . .
    C C2 0.26187(17) 0.40102(13) 0.38011(8) 0.01628(19) Uani d 1 . .
    H H2E 0.374(3) 0.356(2) 0.3522(11) 0.020 Uiso d 1 . .
    H H2D 0.265(3) 0.3787(19) 0.4438(12) 0.020 Uiso d 1 . .
loop_
    _atom_site_aniso_label
    _atom_site_aniso_U_11
    _atom_site_aniso_U_22
    _atom_site_aniso_U_33
    _atom_site_aniso_U_12
    _atom_site_aniso_U_13
    _atom_site_aniso_U_23
    Zn1 0.01369(6) 0.01376(5) 0.01250(5) -0.00133(4) -0.00035(5) 0.00047(4)
    Cl1 0.01636(12) 0.02048(10) 0.01292(10) 0.00025(10) -0.00161(9) 0.00117(8)
    Cl2 0.01381(11) 0.02772(12) 0.01575(11) -0.00389(10) -0.00020(9) 0.00146(9)
    Cl3 0.01857(12) 0.01778(10) 0.01460(10) -0.00088(9) 0.00209(9) -0.00156(8)
    N1 0.0162(5) 0.0142(4) 0.0153(4) -0.0002(3) -0.0010(3) 0.0007(3)
    N2 0.0190(5) 0.0143(4) 0.0222(5) -0.0001(3) -0.0010(4) -0.0024(4)
    C1 0.0161(5) 0.0123(4) 0.0165(4) 0.0001(4) -0.0016(3) 0.0011(4)
    C2 0.0162(5) 0.0128(4) 0.0198(5) -0.0001(3) -0.0024(4) 0.0012(4)
_geom_special_details
;
 All esds (except the esd in the dihedral angle between two l.s. planes)
 are estimated using the full covariance matrix.  The cell esds are taken
 into account individually in the estimation of esds in distances, angles
 and torsion angles; correlations between esds in cell parameters are only
 used when they are defined by crystal symmetry.  An approximate (isotropic)
 treatment of cell esds is used for estimating esds involving l.s. planes.
;
loop_
    _geom_bond_atom_site_label_1
    _geom_bond_atom_site_label_2
    _geom_bond_site_symmetry_2
    _geom_bond_distance
    _geom_bond_publ_flag
    Zn1 N1 . 2.0345(10) ?
    Zn1 Cl3 . 2.2600(3) ?
    Zn1 Cl1 . 2.2646(3) ?
    Zn1 Cl2 . 2.2686(3) ?
    N1 C1 . 1.4755(15) ?
    N1 H1A . 0.883(18) ?
    N1 H1B . 0.828(17) ?
    N2 C2 . 1.4879(16) ?
    N2 H2A . 0.85(2) ?
    N2 H2B . 0.87(2) ?
    N2 H2C . 0.81(2) ?
    C1 C2 . 1.5222(15) ?
    C1 H1C . 1.003(16) ?
    C1 H1D . 0.967(18) ?
    C2 H2E . 0.930(18) ?
    C2 H2D . 0.958(17) ?
loop_
    _geom_angle_atom_site_label_1
    _geom_angle_atom_site_label_2
    _geom_angle_atom_site_label_3
    _geom_angle_site_symmetry_1
    _geom_angle_site_symmetry_3
    _geom_angle
    _geom_angle_publ_flag
    N1 Zn1 Cl3 . . 106.99(3) ?
    N1 Zn1 Cl1 . . 110.15(3) ?
    Cl3 Zn1 Cl1 . . 107.313(12) ?
    N1 Zn1 Cl2 . . 104.52(3) ?
    Cl3 Zn1 Cl2 . . 115.969(12) ?
    Cl1 Zn1 Cl2 . . 111.728(11) ?
    C1 N1 Zn1 . . 117.43(7) ?
    C1 N1 H1A . . 109.2(11) ?
    Zn1 N1 H1A . . 106.5(11) ?
    C1 N1 H1B . . 109.4(13) ?
    Zn1 N1 H1B . . 113.2(11) ?
    H1A N1 H1B . . 99.6(16) ?
    C2 N2 H2A . . 112.0(13) ?
    C2 N2 H2B . . 108.0(14) ?
    H2A N2 H2B . . 109.3(19) ?
    C2 N2 H2C . . 110.9(14) ?
    H2A N2 H2C . . 107.2(19) ?
    H2B N2 H2C . . 109.4(18) ?
    N1 C1 C2 . . 109.68(9) ?
    N1 C1 H1C . . 106.1(10) ?
    C2 C1 H1C . . 110.9(9) ?
    N1 C1 H1D . . 108.1(10) ?
    C2 C1 H1D . . 110.6(10) ?
    H1C C1 H1D . . 111.2(14) ?
    N2 C2 C1 . . 111.18(9) ?
    N2 C2 H2E . . 105.8(11) ?
    C1 C2 H2E . . 111.0(11) ?
    N2 C2 H2D . . 108.7(11) ?
    C1 C2 H2D . . 110.0(10) ?
    H2E C2 H2D . . 110.1(16) ?
loop_
    _geom_torsion_atom_site_label_1
    _geom_torsion_atom_site_label_2
    _geom_torsion_atom_site_label_3
    _geom_torsion_atom_site_label_4
    _geom_torsion_site_symmetry_1
    _geom_torsion_site_symmetry_2
    _geom_torsion_site_symmetry_3
    _geom_torsion_site_symmetry_4
    _geom_torsion
    _geom_torsion_publ_flag
    Zn1 N1 C1 C2 . . . . 174.46(7) ?
    N1 C1 C2 N2 . . . . 178.18(10) ?
loop_
    _geom_hbond_atom_site_label_D
    _geom_hbond_atom_site_label_H
    _geom_hbond_atom_site_label_A
    _geom_hbond_site_symmetry_A
    _geom_hbond_distance_DH
    _geom_hbond_distance_HA
    _geom_hbond_distance_DA
    _geom_hbond_angle_DHA
    _geom_hbond_publ_flag
    N1 H1A Cl1 3_645 0.883(18) 2.636(17) 3.3733(11) 141.7(14) yes
    N1 H1B Cl2 4_466 0.828(17) 2.678(18) 3.4620(11) 158.6(17) yes
    N2 H2A Cl3 4_466 0.85(2) 2.46(2) 3.2188(12) 149.2(17) yes
    N2 H2B Cl1 1_545 0.87(2) 2.566(19) 3.2449(11) 135.2(16) yes
    N2 H2C Cl2 3_645 0.81(2) 2.70(2) 3.4526(12) 154.2(19) yes
_shelx_space_group_comment
;
The symmetry employed for this shelxl refinement is uniquely defined
by the following loop, which should always be used as a source of
symmetry information in preference to the above space-group names.
They are only intended as comments.
;
_shelx_estimated_absorpt_T_min     0.445
_shelx_estimated_absorpt_T_max     0.677
_shelx_hkl_file
;
  -1   0   0 1.37646 0.16529   3
   1   0   0 1.66343 0.20810   3
   2   0   0 804.480 27.1066   1
   2   0   0 997.368 34.8701   1
  -3   0   0 0.32579 0.31749   3
   3   0   0 1.18290 0.34990   3
   4   0   0 1542.78 50.5388   1
   4   0   0 1586.95 51.0871   1
  -5   0   0 0.66476 0.44795   3
   5   0   0 -0.0828 0.43115   3
   6   0   0 21.3794 1.42685   3
  -6   0   0 21.8151 1.27226   3
   7   0   0 1.12314 0.74797   3
   8   0   0 762.451 19.2607   3
   9   0   0 2.71875 0.99847   3
  10   0   0 26.8422 2.23933   3
   0  -1   0 6.21508 0.31520   5
   1  -1   0 256.887 9.75931   1
  -1   1   0 255.648 9.77038   1
   1   1   0 261.861 9.99156   1
   2  -1   0 902.125 28.4956   1
   2   1   0 890.036 28.2659   1
  -2   1   0 886.882 28.8197   1
  -2  -1   0 907.273 28.6754   1
   3  -1   0 490.409 11.9593   3
  -3  -1   0 486.941 12.0210   3
  -3   1   0 493.505 11.9393   3
  -4  -1   0 705.737 17.1811   3
   4  -1   0 704.209 17.1302   3
  -4   1   0 696.498 17.0809   3
   4   1   0 703.428 17.2358   3
  -5  -1   0 242.087 6.48446   3
   5   1   0 247.303 6.58012   3
  -5   1   0 248.662 6.39919   3
   5  -1   0 251.713 6.47977   3
   6  -1   0 226.308 6.11918   2
  -6   1   0 226.909 6.06029   3
   6  -1   0 227.949 6.16260   3
   6   1   0 230.038 6.29305   3
  -6  -1   0 228.342 6.17212   3
   7   1   0 956.212 23.4316   3
   7  -1   0 919.240 23.2074   2
   7  -1   0 954.757 23.3402   3
   8   1   0 13.6901 1.62989   3
   8  -1   0 14.2242 1.50764   3
   9  -1   0 0.75199 0.95699   3
   9   1   0 0.53082 1.01297   3
  10   1   0 1.55633 1.10175   3
  10  -1   0 -0.3455 1.02536   3
  -1  -2   0 417.726 15.6479   1
   1  -2   0 450.446 15.5273   1
  -1   2   0 442.586 15.7952   1
  -2   2   0 2169.18 59.6255   1
   2   2   0 2132.11 59.8008   1
   2  -2   0 2166.06 59.3438   1
  -2  -2   0 2107.18 59.3978   1
  -3  -2   0 1409.44 44.1070   1
  -3   2   0 1363.15 43.8496   1
   3  -2   0 1390.65 43.8868   1
   3   2   0 1370.43 43.9098   1
   4  -2   0 963.401 22.8370   2
  -4  -2   0 937.523 22.9819   3
  -4   2   0 933.741 22.9739   4
   5  -2   0 2.51288 0.56732   3
   5  -2   0 2.60283 0.48279   2
  -5   2   0 2.24850 0.67530   4
  -5  -2   0 1.99011 0.59190   3
   5   2   0 2.53119 0.66638   3
   6   2   0 73.6167 2.66882   3
  -6   2   0 62.0100 2.51520   4
   6  -2   0 71.0180 2.32921   2
   6  -2   0 74.6341 2.44503   3
  -6  -2   0 69.7078 2.49596   3
   7  -2   0 28.8864 1.44426   2
   7   2   0 29.8823 1.84173   3
   7  -2   0 27.6235 1.60437   3
   8  -2   0 327.933 8.84808   3
   9   2   0 110.516 4.15063   3
   9  -2   0 106.079 3.84333   3
  10   2   0 61.4104 3.93559   3
  10  -2   0 58.9963 2.91547   3
   0   3   0 0.84000 0.32122   4
   0  -3   0 0.96628 0.28136   3
   0  -3   0 0.38045 0.30573   5
   0  -3   0 0.77290 0.35089   4
   0   3   0 0.96532 0.34342   5
   0   3   0 0.68220 0.23766   2
  -1   3   0 1298.16 39.0084   1
  -1  -3   0 1331.00 39.7559   1
   1   3   0 1376.58 40.4070   1
   1  -3   0 1337.29 39.3368   1
   2  -3   0 391.468 9.42467   2
  -2   3   0 392.349 9.62702   4
  -2  -3   0 392.260 9.63587   3
   2  -3   0 382.140 9.63305   4
   2   3   0 387.369 9.66550   3
  -2   3   0 386.755 9.45506   2
   3   3   0 1.15582 0.46700   3
   3  -3   0 1.37500 0.32226   3
   3  -3   0 2.70104 0.34605   2
   4  -3   0 701.342 16.8476   2
   4  -3   0 707.594 16.9028   3
  -4   3   0 669.410 17.0744   4
  -4  -3   0 699.315 17.0990   3
  -5  -3   0 1.41385 0.63248   3
   5  -3   0 1.57082 0.51595   3
   5  -3   0 1.17610 0.41510   2
   5   3   0 0.58688 0.56144   3
   6  -3   0 725.391 18.3024   2
   6   3   0 763.191 18.7736   3
   6  -3   0 751.576 18.3977   3
   7  -3   0 13.1374 1.05493   2
   7  -3   0 14.6511 1.21912   3
   7   3   0 13.4460 1.54486   3
   8  -3   0 127.310 4.06399   3
   8   3   0 127.100 4.42605   3
   9  -3   0 106.064 4.14048   3
   9   3   0 110.906 4.20354   3
   0  -4   0 59.3123 1.74427   3
   0   4   0 55.1251 1.66495   2
   0  -4   0 63.7752 1.86052   4
   0   4   0 58.0870 1.78793   4
   0  -4   0 60.1428 1.79129   5
   0   4   0 57.2967 1.83156   5
   1   4   0 1436.33 43.9777   1
  -1  -4   0 1407.19 43.2663   1
  -1   4   0 1293.22 41.7717   1
   1  -4   0 1381.58 42.5542   1
   2  -4   0 1630.57 49.3802   1
  -2   4   0 1609.46 49.5176   1
   2   4   0 1648.58 51.1393   1
  -2  -4   0 1585.12 50.1667   1
   4  -4   0 17.9937 0.83633   2
   4  -4   0 17.4124 0.88787   3
  -4   4   0 16.9120 1.10959   4
   4   4   0 19.1738 1.29347   3
  -4  -4   0 17.8508 1.13448   3
   5  -4   0 349.120 8.72869   3
   5   4   0 348.195 9.15176   3
  -5  -4   0 338.841 9.00529   3
   5  -4   0 346.749 8.65965   2
  -5   4   0 345.160 9.02230   4
   6   4   0 74.6114 2.92130   3
   6  -4   0 79.9201 2.53084   3
   6  -4   0 75.5755 2.39312   2
   7   4   0 6.23870 1.06019   3
   7  -4   0 5.16742 0.82855   3
   8  -4   0 41.2897 2.02820   3
   8   4   0 42.1682 2.47380   3
   9   4   0 127.783 4.76622   3
   0  -5   0 0.05655 0.31165   3
   0  -5   0 0.35271 0.44122   4
   0  -5   0 0.95957 0.41862   5
   0   5   0 0.14346 0.43083   5
   0   5   0 1.93300 0.43270   4
  -1   5   0 191.587 5.15607   4
  -1  -5   0 198.979 5.18115   4
  -1  -5   0 199.519 5.13688   3
  -1  -5   0 198.640 5.14603   5
  -1   5   0 194.356 4.96656   2
   1  -5   0 192.394 5.20570   4
  -1   5   0 198.884 5.22209   5
  -2  -5   0 17.5387 1.03134   4
   2  -5   0 17.6268 0.73807   2
  -2  -5   0 15.3741 0.96625   3
  -2   5   0 17.8989 1.04823   4
  -2   5   0 19.5254 1.11442   5
   2   5   0 17.0314 1.07457   3
  -2   5   0 17.4707 0.77747   2
   2  -5   0 16.2268 1.08852   4
  -3   5   0 1783.02 42.9770   4
  -4   5   0 13.5686 1.29824   4
   4  -5   0 13.4479 0.89044   2
   4   5   0 14.0500 1.25110   3
   4  -5   0 13.6210 0.82186   3
   5  -5   0 388.705 9.49262   2
   5   5   0 376.842 10.0731   3
   5  -5   0 377.147 9.54821   3
   6  -5   0 152.242 4.16443   2
   6  -5   0 153.066 4.26140   3
   6   5   0 151.928 4.83090   3
   7   5   0 126.443 4.41003   3
   7  -5   0 126.480 3.77707   3
   8   5   0 5.28452 1.31288   3
   8  -5   0 5.77265 0.98575   3
   9  -5   0 73.6111 2.94217   3
   9   5   0 77.5883 3.64840   3
   0   6   0 541.562 13.3103   5
   0   6   0 516.640 13.1630   4
   0   6   0 534.002 13.0480   2
   0  -6   0 531.732 13.5319   4
   0  -6   0 530.671 13.1557   5
   0  -6   0 540.037 13.1225   3
   1   6   0 147.251 4.00620   2
  -1  -6   0 146.469 4.07744   3
  -1  -6   0 150.067 4.12151   5
  -1   6   0 145.080 4.12134   4
  -1   6   0 154.348 4.23708   5
   1  -6   0 151.113 4.25136   4
   1  -6   0 148.604 3.97350   3
  -1   6   0 148.546 3.92075   2
  -2  -6   0 478.828 11.7936   4
  -2  -6   0 483.558 11.8079   3
  -2   6   0 444.435 11.7678   4
  -2   6   0 469.786 11.5103   2
  -2   6   0 471.374 12.1056   5
  -2  -6   0 467.437 11.7704   5
   2  -6   0 470.890 11.8706   4
   3   6   0 172.707 4.97136   3
  -3   6   0 177.023 4.53316   2
   3  -6   0 174.613 4.93801   4
  -3  -6   0 173.235 4.81851   4
  -3  -6   0 169.158 4.84091   5
  -3   6   0 174.793 4.96587   5
  -3  -6   0 171.839 4.84854   3
   4   6   0 296.348 7.94192   3
  -4  -6   0 283.857 7.77781   3
   4  -6   0 300.189 7.31474   2
   4  -6   0 293.269 7.78783   4
  -4   6   0 293.192 7.92150   4
  -4   6   0 290.267 7.89947   5
   4  -6   0 284.186 7.33315   3
  -4  -6   0 293.702 7.70190   4
  -5   6   0 220.786 6.34369   5
   5  -6   0 211.877 5.68505   3
   5   6   0 220.097 6.35118   3
   5  -6   0 220.985 5.63540   2
   6   6   0 1.16704 0.86861   3
   6  -6   0 2.79602 0.54693   2
   6  -6   0 2.65361 0.62375   3
  -6   6   0 1.59935 1.03780   5
   7   6   0 120.170 4.39338   3
   7  -6   0 127.496 3.65190   2
   7  -6   0 116.930 3.60783   3
   8   6   0 0.90706 1.12523   3
   8  -6   0 0.83014 0.73598   3
  -9   6   0 12.6450 2.01678   5
   0  -7   0 0.39652 0.44260   3
   0   7   0 0.81430 0.42247   2
   0  -7   0 0.64011 0.66064   4
   0   7   0 0.24201 0.52774   4
   0   7   0 -0.7143 0.58609   5
  -1   7   0 57.9669 2.22581   4
   1   7   0 60.4886 2.02635   2
   1  -7   0 63.5518 2.32150   4
   1  -7   0 61.8442 1.99154   3
  -1  -7   0 59.0980 2.11662   5
  -1   7   0 61.4245 1.93996   2
  -1   7   0 65.8749 2.33166   5
  -1  -7   0 61.5654 2.10890   3
  -1  -7   0 61.8672 2.27046   4
   2  -7   0 2.68281 0.79180   4
   2   7   0 2.88562 0.59262   2
  -2  -7   0 3.67803 0.68826   3
  -2  -7   0 2.76743 0.66666   5
   2  -7   0 3.18977 0.53858   3
  -2   7   0 3.24653 0.50357   2
  -2   7   0 3.29438 0.71736   4
  -2   7   0 4.54641 0.87051   5
  -2  -7   0 3.64199 0.80326   4
  -3   7   0 629.748 15.2784   2
  -3   7   0 630.029 15.7738   5
   3  -7   0 619.784 15.7329   4
  -3  -7   0 609.265 15.6274   3
  -3  -7   0 618.965 15.6076   5
  -3  -7   0 638.600 15.6365   4
   4   7   0 88.8625 3.23566   3
  -4  -7   0 92.1853 3.07023   4
   4  -7   0 86.3071 2.56787   3
   4  -7   0 92.0340 2.55860   2
  -4  -7   0 87.5022 3.33115   5
   4  -7   0 91.2174 3.18571   4
  -4   7   0 89.7029 3.23775   5
   5  -7   0 142.147 3.82247   2
   5   7   0 139.036 4.63080   3
  -5   7   0 146.772 4.65799   5
  -5  -7   0 144.391 4.40553   4
   5  -7   0 137.850 3.86847   3
  -6  -7   0 35.4493 2.34667   4
   6   7   0 38.3102 2.36941   3
   6  -7   0 34.2766 1.38470   2
   7   7   0 80.7261 3.60784   3
  -7   7   0 84.9512 3.61632   5
   7  -7   0 79.5530 2.50515   2
  -7  -7   0 85.0412 3.31077   4
   7  -7   0 78.6926 2.61677   3
  -8   7   0 158.905 5.65949   5
   8   7   0 157.871 5.60539   3
   8  -7   0 157.021 4.53772   3
   0   8   0 305.225 8.35735   4
   0  -8   0 329.266 8.55669   4
   0  -8   0 318.757 8.26986   3
   0   8   0 333.839 8.23394   2
   1  -8   0 708.602 17.3808   3
  -1   8   0 694.733 17.5306   2
  -1  -8   0 698.104 17.5168   3
  -1  -8   0 693.839 17.4927   5
   1  -8   0 709.726 17.7421   4
  -1  -8   0 708.802 17.6785   4
   1   8   0 728.423 17.4563   2
  -1   8   0 721.389 17.7775   5
  -2   8   0 28.9488 1.70863   5
   2  -8   0 25.3412 1.20526   3
  -2  -8   0 29.1888 1.67157   4
   2  -8   0 26.4847 1.69840   4
  -2  -8   0 24.3694 1.43958   3
  -2   8   0 25.8637 1.18247   2
   2   8   0 24.2515 1.39070   2
  -2  -8   0 24.6916 1.39936   5
  -3   8   0 54.7034 2.39527   5
   3  -8   0 55.5358 2.44224   4
   3  -8   0 56.1815 1.88316   3
  -3  -8   0 56.3258 2.33051   4
  -3   8   0 57.0104 1.87515   2
  -3  -8   0 53.8801 2.17770   5
  -4  -8   0 6.36326 0.99429   5
   4  -8   0 6.01627 0.72400   3
  -4  -8   0 7.09033 1.14368   4
   4  -8   0 4.39663 1.05496   4
  -4   8   0 5.90796 1.12317   5
  -5  -8   0 78.6155 3.03131   4
   5  -8   0 76.3722 2.35300   3
  -5   8   0 77.8987 3.19883   5
  -6   8   0 8.41947 1.50816   5
  -6  -8   0 8.92320 1.33260   4
   6  -8   0 8.15902 0.78399   2
   6  -8   0 8.17717 0.84531   3
   7  -8   0 88.0365 2.78743   3
  -7   8   0 95.9990 4.02056   5
  -7  -8   0 95.5570 3.66506   4
   0  -9   0 0.59247 0.86046   4
   0   9   0 0.30291 0.54267   2
   0  -9   0 0.56695 0.55199   3
   1  -9   0 38.5290 1.62323   3
  -1  -9   0 37.2311 1.76757   3
  -1   9   0 43.4670 1.65379   2
  -1  -9   0 40.6983 2.08918   4
   1   9   0 40.4531 1.73486   2
  -1   9   0 40.4219 2.04789   5
   1  -9   0 39.6719 2.09884   4
  -2   9   0 120.448 3.99203   5
  -2   9   0 120.211 3.42529   2
  -2  -9   0 121.536 3.93007   4
  -2  -9   0 112.903 3.64980   5
   2  -9   0 124.467 4.02926   4
   2   9   0 120.257 3.67624   2
   2  -9   0 118.919 3.44342   3
  -3   9   0 15.1045 1.58417   5
   3  -9   0 17.6584 1.74677   4
  -3  -9   0 10.6627 1.27628   4
   3  -9   0 12.7134 0.95689   3
  -3  -9   0 12.6124 1.24975   5
   3   9   0 9.46563 1.02472   2
   4  -9   0 290.588 7.50496   3
  -4  -9   0 279.288 8.06001   5
   4   9   0 295.411 8.29560   2
   4  -9   0 295.864 7.60915   3
  -4   9   0 309.193 8.44526   5
   4  -9   0 305.157 8.38162   4
  -4  -9   0 315.983 8.90697   4
  -5   9   0 16.0692 1.74717   5
   5  -9   0 17.3111 1.00004   3
  -5  -9   0 17.9999 1.80680   4
   5  -9   0 15.1852 0.92253   3
  -6   9   0 91.9994 3.84357   5
  -6  -9   0 97.5643 3.70167   4
   6  -9   0 91.4894 2.66225   3
  -7   9   0 15.2751 2.03057   5
  -7  -9   0 15.0373 1.79254   4
   0  10   0 46.0738 1.88412   2
   0 -10   0 46.4919 2.36102   4
   0 -10   0 41.8083 1.87364   3
   1 -10   0 70.2512 3.40482   4
  -1  10   0 67.4918 2.31082   2
  -1 -10   0 67.0621 2.83129   4
   1  10   0 65.6543 2.41959   2
   1 -10   0 61.3763 2.27733   3
  -2  10   0 138.795 3.86846   2
   2 -10   0 132.431 4.49900   4
  -2 -10   0 128.593 4.02330   5
   2 -10   0 130.727 3.82637   3
   2  10   0 142.453 4.15082   2
  -2  10   0 134.774 4.49840   5
  -3  10   0 80.6068 2.51332   2
   3  10   0 79.1787 2.94042   2
  -3  10   0 79.5273 3.25467   5
   3 -10   0 77.3753 3.29092   4
   3 -10   0 75.1646 2.43608   3
  -3 -10   0 79.3627 3.18643   4
  -4 -10   0 27.6231 2.10278   4
   4 -10   0 25.5766 1.09724   3
   4 -10   0 25.3383 1.17330   3
  -4  10   0 24.9066 2.08115   5
   4  10   0 27.3969 1.83339   2
   4 -10   0 27.1515 2.21232   4
  -5  10   0 8.51247 1.53032   5
   5  10   0 8.20456 1.25346   2
  -5 -10   0 6.25691 1.44579   4
  -6 -10   0 14.0874 1.73062   4
   6  10   0 11.6497 1.98966   2
  -6  10   0 15.1644 1.90673   5
   0 -11   0 1.80275 1.15872   4
   0  11   0 0.63038 0.66870   2
   1 -11   0 0.50665 0.66325   3
   1  11   0 0.45266 0.72217   2
  -1 -11   0 1.34232 1.14344   4
   1 -11   0 1.01891 1.10928   4
  -1  11   0 1.40295 0.66360   2
  -2  11   0 6.94020 1.38407   5
   2 -11   0 7.03611 1.46759   4
  -2  11   0 5.31862 0.76229   2
   2  11   0 6.78142 1.01482   2
  -2 -11   0 5.79942 1.33791   4
  -3  11   0 48.8390 1.84443   2
   3 -11   0 46.2200 2.77566   4
  -3 -11   0 49.1638 2.64502   4
  -3  11   0 49.2408 2.66305   5
   3  11   0 46.9593 2.25819   2
   4  11   0 38.9065 2.20039   2
  -4  11   0 38.6463 2.53801   5
   4 -11   0 37.6627 2.65937   4
  -4 -11   0 37.8362 2.48356   4
   0 -12   0 110.598 4.17928   4
   0  12   0 106.177 4.58547   2
   1  12   0 17.4301 1.50435   2
  -1  12   0 10.9519 1.26264   2
   1 -12   0 10.6690 1.65960   4
  -1 -12   0 10.6837 1.61426   4
   2 -12   0 150.295 5.23879   4
  -2  12   0 150.854 4.28236   2
  -2 -12   0 147.533 5.10964   4
   2  12   0 145.190 4.62569   2
  -1   0  -1 1338.78 35.1624   1
  -1   0   1 1336.37 35.9933   1
  -2   0  -1 2615.66 76.9443   1
   2   0  -1 3353.72 82.0069   1
  -3   0   1 221.340 5.61641   3
   3   0   1 219.548 5.62956   3
  -3   0  -1 224.955 5.60777   3
  -4   0  -1 5.58435 0.63927   3
   4   0  -1 6.43196 0.73364   3
  -4   0   1 6.34467 0.67050   3
   4   0   1 7.38461 0.74146   3
  -5   0  -1 136.117 3.79625   3
  -5   0   1 136.248 3.82781   3
   5   0   1 135.874 3.87652   3
  -6   0   1 1346.05 38.4510   3
  -6   0  -1 1762.37 37.7039   3
   7   0  -1 42.7980 2.06899   3
   7   0   1 43.5442 2.04108   3
   8   0  -1 0.59613 0.87344   3
   8   0   1 0.95472 0.84631   3
   9   0  -1 58.6305 2.81686   3
   9   0   1 54.8604 2.76349   3
  10   0   1 18.9656 1.99290   3
  10   0  -1 18.5885 2.11859   3
   0   1  -1 0.04361 0.08885   5
   1   1  -1 1310.60 35.2731   1
  -1  -1  -1 1293.46 35.9430   1
   1  -1   1 1325.76 34.6822   1
   1   1   1 1188.27 34.1595   1
  -1   1  -1 1290.82 33.4123   1
  -1  -1   1 1275.75 33.8708   1
   2  -1   1 1983.67 54.1332   1
  -2  -1  -1 2020.34 54.7387   1
   2   1  -1 1982.68 54.9357   1
  -2   1   1 1932.71 54.8360   1
  -2  -1   1 2031.54 55.0965   1
   2  -1  -1 1964.96 55.4830   1
  -2   1  -1 2009.88 54.9000   1
  -3  -1  -1 261.647 6.63913   3
  -3   1   1 269.647 6.57289   3
  -3   1   1 259.495 6.61911   4
   3  -1   1 262.588 6.55892   3
  -3   1  -1 264.078 6.50047   3
   3   1   1 262.794 6.64263   3
   3  -1  -1 264.794 6.57356   2
   3  -1  -1 255.368 6.55569   3
   4   1  -1 86.9736 2.65072   3
  -4   1   1 89.1981 2.53232   3
   4  -1   1 88.3015 2.54837   3
  -4  -1  -1 89.3111 2.60362   3
   4   1   1 99.7108 2.92062   3
   4  -1  -1 102.653 2.84759   2
  -4  -1   1 97.9800 2.85768   3
   4  -1  -1 95.2451 2.81222   3
   5   1  -1 185.326 5.05412   3
  -5   1   1 181.990 4.96209   4
   5  -1   1 185.900 4.93234   3
  -5  -1  -1 180.418 4.95512   3
  -5   1   1 180.318 4.88032   3
  -5  -1   1 180.187 4.92000   3
  -5   1  -1 182.775 4.82191   3
   5  -1  -1 182.659 4.92682   3
   5   1   1 183.736 5.00316   3
   5  -1  -1 175.468 4.88053   2
  -6  -1  -1 1143.23 28.3984   3
   6   1  -1 1184.37 28.5634   3
  -6   1   1 1137.84 28.4344   4
   6  -1   1 1196.29 28.4306   3
   6  -1  -1 1149.23 28.3625   2
  -6  -1   1 1145.18 28.3961   3
   6   1   1 1176.76 28.5154   3
   6  -1  -1 1165.87 28.4142   3
  -6   1  -1 1186.06 28.2894   3
   7  -1   1 65.8915 2.47565   3
   7  -1   1 60.3067 2.31156   2
   7   1  -1 66.1329 2.62152   3
   7  -1  -1 59.4675 2.36733   2
   7   1   1 63.0418 2.54270   3
  -7   1  -1 62.2259 2.25460   3
   7  -1  -1 61.6821 2.42693   3
   8   1  -1 23.7487 1.85780   3
   8  -1   1 24.1805 1.72810   3
   8  -1  -1 15.8790 1.60272   3
   8   1   1 19.3286 1.72804   3
   9   1  -1 109.263 4.07765   3
   9  -1   1 104.999 3.87165   3
   9  -1  -1 109.243 3.96309   3
   9   1   1 111.019 4.07553   3
  10  -1   1 40.4351 2.45485   3
  10   1  -1 40.2025 2.68345   3
  10   1   1 35.6711 2.51514   3
  10  -1  -1 39.3123 2.50630   3
   0   2  -1 2400.17 63.3877   1
   0   2   1 2355.06 63.3791   1
   0  -2   1 2483.56 61.6680   1
   1  -2   1 832.441 23.6807   1
  -1   2   1 774.206 25.2254   1
   1   2  -1 785.953 24.2864   1
   1  -2  -1 831.289 25.7185   1
  -1   2  -1 827.802 24.2625   1
  -1  -2   1 812.975 24.7898   1
   1   2   1 813.916 26.1722   1
  -2   2   1 1001.58 32.6829   1
   2  -2   1 1047.51 31.5824   1
  -2  -2  -1 1007.69 32.3594   1
   2   2  -1 1033.70 32.3564   1
  -2  -2   1 1045.34 33.3853   1
  -2   2  -1 1102.32 33.4099   1
   2  -2  -1 1104.93 34.6016   1
  -3   2   1 745.356 18.1279   4
   3  -2  -1 768.124 18.6125   2
  -3   2  -1 773.309 18.7197   4
   4  -2   1 320.575 7.85160   2
   4  -2   1 312.062 7.87677   3
  -4  -2  -1 322.050 8.03909   3
   4   2  -1 315.561 8.10084   3
  -4   2   1 303.840 8.01771   4
   4  -2  -1 306.487 7.62760   2
   4   2   1 304.585 7.82948   3
   4  -2  -1 303.521 7.65311   3
  -4  -2   1 304.169 7.76086   3
  -4   2  -1 296.728 7.73793   4
   5   2  -1 411.443 10.4302   3
   5  -2   1 408.771 10.1437   2
  -5   2   1 400.567 10.3433   4
  -5  -2  -1 403.471 10.3237   3
   5  -2   1 408.744 10.1883   3
  -5   2  -1 395.224 10.2626   4
   5  -2  -1 411.330 10.1758   3
   5   2   1 405.143 10.3692   3
   5  -2  -1 415.357 10.1391   2
  -5  -2   1 391.990 10.2554   3
   6  -2   1 627.188 15.5054   3
  -6  -2  -1 616.187 15.6219   3
   6   2  -1 649.150 15.7868   3
   6  -2   1 616.857 15.4162   2
  -6   2   1 611.295 15.6604   4
   6  -2  -1 618.397 15.4673   2
   6   2   1 638.588 15.7850   3
  -6  -2   1 600.174 15.6029   3
   6  -2  -1 645.285 15.5843   3
  -6   2  -1 618.214 15.6925   4
   7  -2   1 91.3003 3.03955   2
   7   2  -1 104.491 3.49925   3
   7  -2   1 97.6142 3.20106   3
   7  -2  -1 90.1210 3.03008   3
   7   2   1 89.2170 3.24104   3
   7  -2  -1 87.8682 2.89427   2
   8  -2   1 75.5849 2.81560   3
   8   2  -1 70.4364 3.53067   3
   8  -2  -1 86.9232 3.26642   3
   8   2   1 98.1395 4.72569   3
   9  -2   1 153.884 5.65826   3
   9   2  -1 158.994 5.31621   3
   9   2   1 160.669 5.33980   3
   9  -2  -1 160.436 5.11162   3
  10  -2   1 21.8055 1.96025   3
  10   2  -1 14.5092 3.17037   3
  10   2   1 13.0964 1.93905   3
  10  -2  -1 9.14573 1.46295   3
   0   3   1 1196.51 36.9958   1
   0  -3   1 1240.28 35.3921   1
   0  -3  -1 1185.13 36.8724   1
   0   3  -1 1238.79 35.4976   1
  -1  -3  -1 38.7831 1.28797   3
  -1   3   1 39.0044 1.29165   4
  -1  -3  -1 37.3892 1.30355   5
  -1   3   1 38.9092 1.33101   5
  -1   3   1 38.6346 1.16083   2
  -1  -3  -1 38.3726 1.28131   4
   1   3  -1 36.4181 1.24081   3
  -1  -3   1 36.6700 1.19566   4
  -1  -3   1 37.5964 1.19679   3
  -1   3  -1 35.4246 1.19302   5
   1  -3  -1 35.6272 1.28500   4
  -1  -3   1 35.7365 1.17992   5
  -1   3  -1 36.7237 1.22749   4
  -1   3  -1 36.0890 1.01714   2
   1  -3  -1 37.1415 1.09512   2
  -2  -3  -1 1250.81 39.6408   1
   2  -3   1 1250.17 37.5261   1
  -2   3   1 1211.51 38.9735   1
   2   3  -1 1185.37 38.2434   1
   2   3   1 1232.39 39.9244   1
  -2  -3   1 1224.86 38.5049   1
  -2   3  -1 1230.61 37.7973   1
   2  -3  -1 1234.80 39.1638   1
  -3   3   1 630.243 15.4170   4
   3  -3   1 630.252 15.1504   2
   3   3  -1 633.548 15.4720   3
   3  -3   1 623.560 15.1745   3
  -3  -3  -1 625.431 15.4281   3
   3   3   1 618.706 15.6213   3
   3  -3  -1 641.010 15.3775   2
  -3   3  -1 638.488 15.5487   4
   3  -3  -1 630.062 15.3874   3
   3  -3  -1 641.931 15.5488   4
  -3  -3   1 636.610 15.5573   3
  -4   3   1 607.590 15.2042   4
   4  -3   1 603.946 14.9533   3
   4  -3   1 627.484 14.9299   2
   4   3  -1 630.489 15.7528   3
  -4  -3  -1 604.987 15.2172   3
  -4   3  -1 604.647 15.3998   4
   4  -3  -1 632.852 15.2495   3
   4  -3  -1 633.341 15.2096   2
  -4  -3   1 623.603 15.4211   3
   4   3   1 623.605 15.8124   3
   5  -3   1 355.308 9.16290   2
   5   3  -1 356.259 9.54757   3
   5  -3   1 351.962 9.21417   3
  -5  -3  -1 410.514 10.0901   3
   5   3   1 339.452 9.25739   3
   5  -3  -1 349.884 8.93268   2
  -5   3  -1 381.520 9.63807   4
   5  -3  -1 350.203 8.99051   3
   6   3  -1 258.831 7.06057   3
   6  -3   1 254.047 6.69309   3
   6  -3   1 248.353 6.56845   2
   6  -3  -1 251.392 6.75293   3
   6   3   1 263.904 7.11268   3
   6  -3  -1 248.770 6.65403   2
   7  -3   1 113.511 3.54036   3
   7   3  -1 117.438 3.94529   3
   7  -3   1 110.239 3.39362   2
   7  -3  -1 113.829 3.48272   2
   7   3   1 116.546 3.96901   3
   7  -3  -1 117.062 3.63881   3
   8   3  -1 104.440 3.86489   3
   8  -3   1 98.1207 3.37760   3
   8  -3  -1 91.9921 3.23106   3
   8   3   1 89.2412 3.53964   3
   9   3  -1 60.8295 3.04740   3
   9  -3   1 55.9851 2.91964   3
   9   3   1 58.0136 3.02441   3
   9  -3  -1 57.7116 2.65351   3
   0   4  -1 1396.96 42.5409   1
   0   4   1 1398.59 44.2083   1
   0  -4  -1 1475.10 44.8612   1
   0  -4   1 1433.62 42.6220   1
  -1  -4  -1 638.236 15.5223   5
  -1   4   1 629.085 15.4965   4
  -1  -4  -1 637.963 15.4991   3
  -1  -4  -1 643.071 15.4925   4
  -1   4   1 626.008 15.3504   2
   1   4  -1 623.612 15.4672   3
  -1   4   1 642.381 15.5738   5
   1  -4   1 632.632 15.3033   3
   1  -4   1 643.470 15.5075   4
  -1   4  -1 608.197 15.0236   4
  -1   4  -1 623.399 15.0249   5
  -1  -4   1 619.335 14.9949   3
  -1  -4   1 615.939 14.9975   4
  -1   4  -1 618.893 14.8304   2
  -1  -4   1 611.099 14.9769   5
   1  -4  -1 617.165 14.8923   2
   2  -4   1 41.7637 1.16021   2
   2  -4   1 40.6116 1.50431   4
  -2   4   1 38.5285 1.47490   4
   2   4  -1 39.7616 1.47980   3
  -2   4   1 40.2512 1.55499   5
  -2  -4  -1 39.9126 1.45813   3
  -2   4   1 39.0639 1.27176   2
  -2  -4   1 38.5350 1.35446   4
   2  -4  -1 37.1645 1.47088   4
  -2   4  -1 35.6685 1.38686   4
  -2  -4   1 37.5426 1.38065   3
  -2   4  -1 39.3212 1.14107   2
   2  -4  -1 38.7569 1.20433   2
  -3   4   1 1406.25 33.9511   4
  -4  -4  -1 647.162 16.1574   3
  -4   4   1 646.014 16.1546   4
   4  -4   1 661.525 15.7813   2
   4   4  -1 653.860 16.2508   3
   4  -4   1 648.657 15.8166   3
   4  -4  -1 647.886 15.7136   3
   4   4   1 641.479 16.0728   3
   4  -4  -1 662.790 15.6882   2
  -4   4  -1 612.090 15.9081   4
  -4  -4   1 652.286 15.9548   3
   5  -4   1 319.817 7.91003   3
   5  -4   1 318.332 7.83481   2
   5   4  -1 315.234 8.36806   3
  -5  -4  -1 308.874 8.22938   3
  -5   4   1 300.450 8.21059   4
   5  -4  -1 327.125 8.21299   3
  -5  -4   1 311.684 8.42265   3
   5  -4  -1 323.857 8.14275   2
   5   4   1 332.924 8.62074   3
  -5   4  -1 312.479 8.43257   4
   6   4  -1 17.2047 1.49240   3
   6  -4   1 19.2007 1.01615   2
   6  -4   1 15.3288 1.18532   3
   6  -4  -1 20.0789 1.13666   2
   6  -4  -1 20.5513 1.26004   3
   6   4   1 21.3170 1.62212   3
   7   4  -1 23.1619 1.82265   3
   7  -4   1 21.1805 1.19355   2
   7  -4   1 22.0653 1.37292   3
   7  -4  -1 19.3270 1.21646   2
   7  -4  -1 20.0434 1.37204   3
   7   4   1 18.7123 1.76475   3
   8  -4   1 159.978 4.81748   3
   8   4  -1 170.009 5.44572   3
   8   4   1 168.235 5.47769   3
   8  -4  -1 163.861 4.93460   3
   9   4  -1 181.724 6.06205   3
   9  -4   1 183.437 5.45785   3
   9  -4  -1 176.402 5.40658   3
   9   4   1 177.024 5.93414   3
   0  -5  -1 25.6611 1.16166   5
   0   5   1 28.8436 1.25080   5
   0  -5   1 27.7534 1.03462   3
   0   5  -1 26.5131 0.97222   2
   0  -5  -1 26.3804 1.24031   4
   0  -5   1 25.9041 1.19735   4
   0   5   1 25.3302 1.14246   4
   0  -5  -1 27.3859 1.12572   3
   0   5  -1 27.7075 1.17570   5
   0   5   1 27.5673 1.03856   2
   0  -5   1 26.2823 1.05521   5
   0   5  -1 27.3643 1.12594   4
  -1   5   1 533.740 13.0142   2
  -1   5   1 529.904 13.1784   4
  -1   5   1 539.420 13.2728   5
   1  -5   1 542.328 12.9766   3
  -1  -5  -1 531.005 13.1686   3
  -1  -5  -1 534.096 13.1944   4
   1  -5   1 536.857 13.2080   4
  -1  -5  -1 522.288 13.1874   5
  -1   5  -1 546.114 13.2288   5
  -1   5  -1 525.365 13.1890   4
  -1   5  -1 535.359 12.9866   2
   1  -5  -1 524.507 13.2698   4
   1   5   1 535.262 13.1310   2
  -1  -5   1 544.513 13.1476   5
  -1  -5   1 539.543 13.2060   4
   2   5  -1 102.999 3.03495   3
  -2   5   1 99.2204 2.77659   2
   2  -5   1 98.1362 3.02572   4
  -2  -5  -1 102.821 2.99603   4
  -2  -5  -1 103.245 3.03870   5
  -2  -5  -1 101.658 3.00213   3
  -2   5   1 105.172 3.10227   5
  -2  -5   1 94.3895 2.79224   5
  -2   5  -1 97.4159 2.54533   2
  -2   5  -1 96.0114 2.87153   5
  -2   5  -1 93.8396 2.82250   4
  -2  -5   1 95.1033 2.80507   3
   2  -5  -1 98.1535 2.61515   2
  -2  -5   1 95.7952 2.80415   4
   2  -5  -1 95.8071 2.93309   4
  -3   5   1 407.576 10.6536   4
  -3   5   1 430.784 10.4259   2
   3  -5   1 420.786 10.6719   4
   3  -5   1 417.084 10.2675   3
  -3   5   1 420.382 10.7746   5
  -3  -5  -1 420.447 10.6802   3
   3  -5   1 423.122 10.2552   2
   3   5  -1 420.660 10.7647   3
  -3  -5  -1 432.098 10.6220   4
  -3  -5   1 425.475 10.6354   4
  -3   5  -1 405.585 10.6896   4
   3  -5  -1 420.870 10.7846   4
  -3   5  -1 442.081 10.4185   2
  -3   5  -1 427.071 10.7852   5
   3   5   1 418.360 10.8558   3
  -3  -5   1 433.282 10.7438   3
   4  -5   1 700.204 16.4259   2
   4  -5   1 680.095 16.4607   3
  -4   5   1 696.211 17.0535   5
  -4  -5  -1 637.755 17.0964   3
   4   5  -1 698.716 16.9940   3
  -4   5   1 657.222 16.8746   4
   4  -5  -1 687.914 16.9289   2
   4   5   1 693.494 17.4334   3
  -4  -5   1 716.794 18.1912   3
   4  -5  -1 686.304 16.9715   3
   5   5  -1 33.1368 1.83714   3
   5  -5   1 34.3025 1.24309   2
   5  -5   1 34.9979 1.33361   3
   5  -5  -1 34.9566 1.42847   3
   5  -5  -1 33.0835 1.32706   2
   5   5   1 33.3102 1.88948   3
   6  -5   1 19.6879 1.15486   3
   6  -5   1 23.3295 1.06845   2
   6   5  -1 19.5588 1.69914   3
   6  -5  -1 22.6718 1.17941   2
   6   5   1 22.9928 1.78478   3
   6  -5  -1 23.8989 1.31786   3
   7  -5   1 13.2389 1.15230   3
   7   5  -1 16.2119 1.74576   3
   7  -5   1 12.6185 0.97386   2
   7  -5  -1 14.2752 1.26589   3
   7  -5  -1 14.0003 1.09853   2
   7   5   1 15.4818 1.67349   3
   8  -5   1 182.083 5.17781   3
   8   5  -1 190.958 5.97747   3
   8  -5   1 172.505 4.97011   2
   8  -5  -1 169.724 5.04148   3
   8   5   1 174.785 5.74206   3
   9   5  -1 57.3078 3.27243   3
   9  -5   1 56.1233 2.41907   3
   9  -5  -1 66.2256 2.69837   3
   9   5   1 55.7154 3.31855   3
   0  -6   1 189.973 4.94664   3
   0   6   1 191.285 4.94452   2
   0   6  -1 185.884 5.10594   5
   0   6   1 175.698 5.02596   4
   0   6  -1 190.273 4.87990   2
   0  -6  -1 190.210 5.18194   4
   0   6   1 200.672 5.69138   5
   0  -6  -1 193.309 5.03369   3
   0   6  -1 183.441 5.00638   4
   0  -6   1 192.570 5.12256   4
   1  -6   1 837.023 19.8986   3
  -1   6   1 820.410 19.9387   2
  -1  -6  -1 844.809 20.1807   4
  -1  -6  -1 827.430 20.1165   3
  -1  -6  -1 830.400 20.1496   5
  -1   6   1 807.659 20.5260   5
  -1   6   1 789.005 20.1042   4
   1  -6  -1 793.943 19.6046   3
   1   6   1 794.057 19.6025   2
  -1   6  -1 808.056 19.4579   2
   1  -6  -1 800.721 19.7913   4
  -1  -6   1 823.358 19.7243   4
  -1   6  -1 802.385 19.6885   4
  -1  -6   1 818.873 19.6458   3
  -1  -6   1 789.951 19.5966   5
  -1   6  -1 818.097 19.7605   5
  -2  -6  -1 309.340 8.07884   3
   2  -6   1 312.459 7.76041   3
  -2  -6  -1 302.740 8.08144   5
   2   6  -1 317.352 8.11547   3
  -2   6   1 311.252 7.83302   2
  -2   6   1 320.842 8.22542   5
   2  -6   1 317.578 8.13619   4
  -2  -6  -1 308.697 8.07665   4
  -2  -6   1 326.189 8.16917   4
  -2   6  -1 293.140 7.91378   4
   2  -6  -1 306.632 8.03907   4
  -2  -6   1 305.151 7.90159   3
  -2   6  -1 302.589 7.61254   2
   2  -6  -1 309.725 7.67976   2
  -2   6  -1 310.050 7.99289   5
   3   6  -1 678.833 16.9314   3
  -3  -6  -1 708.078 16.8382   4
  -3  -6  -1 675.356 16.8622   3
  -3   6   1 681.173 16.9777   5
  -3   6   1 685.661 16.5712   2
   3  -6   1 685.078 16.3894   2
  -3  -6  -1 669.606 16.8682   5
   3  -6   1 684.388 16.8892   4
  -3   6   1 637.601 16.8379   4
  -3   6  -1 710.467 17.4459   5
  -3   6  -1 672.689 17.5823   4
  -3  -6   1 702.019 17.3652   3
  -3  -6   1 686.570 17.3164   5
   3  -6  -1 695.194 17.4512   4
  -3  -6   1 702.159 17.2980   4
  -3   6  -1 728.823 17.0052   2
   3  -6  -1 710.395 17.0416   2
   4   6  -1 136.933 4.26979   3
  -4   6   1 142.830 4.34529   5
  -4  -6  -1 139.637 4.11991   4
   4  -6   1 139.157 3.65825   3
   4  -6   1 140.983 3.62813   2
  -4  -6  -1 133.727 4.14745   3
  -4   6  -1 133.212 4.17230   4
   4  -6  -1 145.189 4.29006   4
  -4  -6   1 136.075 4.15776   3
   4  -6  -1 144.080 3.84051   3
   4   6   1 141.980 4.39016   3
  -4   6  -1 140.191 4.27823   5
   4  -6  -1 143.575 3.80117   2
  -4  -6   1 143.440 4.11585   4
   5  -6   1 66.9672 2.08729   3
   5  -6   1 69.0792 2.03085   2
  -5   6   1 69.5568 2.82539   5
   5   6  -1 68.4528 2.75638   3
   5   6   1 68.6027 2.81047   3
   5  -6  -1 67.5990 2.13797   2
   5  -6  -1 67.0951 2.20582   3
   6   6  -1 260.118 7.41189   3
  -6   6   1 255.469 7.46844   5
   6  -6   1 253.975 6.62797   3
   6  -6   1 256.641 6.54376   2
   6   6   1 263.834 7.49975   3
   6  -6  -1 255.972 6.79249   3
   6  -6  -1 254.126 6.69776   2
   7   6  -1 69.9709 3.15692   3
   7  -6   1 74.0023 2.40623   3
   7  -6   1 68.1505 2.21655   2
  -7   6   1 68.9227 3.23937   5
   7  -6  -1 70.8802 2.43407   2
   7   6   1 83.3554 3.39266   3
   7  -6  -1 71.5273 2.58602   3
   8  -6   1 71.9751 2.53277   3
  -8   6   1 73.2000 3.55559   5
   8   6  -1 72.5107 3.41831   3
   8   6   1 64.5882 3.29210   3
   8  -6  -1 65.9003 2.51819   3
   0  -7  -1 280.226 7.14320   3
   0  -7   1 273.839 7.02414   3
   0  -7  -1 274.901 7.31631   4
   0  -7   1 275.141 7.26791   4
   0  -7  -1 274.303 7.19293   5
   0   7  -1 283.156 7.31431   5
   0   7   1 281.539 7.31140   2
   0   7  -1 270.071 7.14518   4
   0   7   1 254.117 7.22902   4
   0   7  -1 280.101 6.98821   2
  -1   7   1 330.080 8.50787   5
  -1  -7  -1 328.804 8.32270   3
  -1   7   1 329.924 8.13983   2
  -1  -7  -1 333.511 8.44083   4
   1  -7   1 324.796 8.42937   4
  -1  -7  -1 316.697 8.32480   5
  -1   7   1 286.695 8.64138   4
  -1   7  -1 328.419 8.60086   5
   1   7   1 332.565 8.42566   2
   1  -7  -1 334.396 8.67145   4
   1  -7  -1 329.564 8.41876   3
  -1   7  -1 318.829 8.50140   4
  -1  -7   1 325.576 8.40061   5
  -1   7  -1 337.736 8.26855   2
  -1  -7   1 334.983 8.58060   4
  -1  -7   1 332.759 8.45576   3
  -2   7   1 87.8652 2.55366   2
  -2  -7  -1 80.5430 2.76485   3
  -2  -7  -1 87.3585 2.82694   5
  -2   7   1 87.3948 2.97183   5
  -2  -7  -1 89.7735 2.89792   4
  -2   7   1 78.0000 2.78510   4
   2  -7   1 86.9258 2.90925   4
   2  -7   1 87.4039 2.45607   3
  -2  -7   1 83.4152 2.67442   5
  -2  -7   1 84.4921 2.72421   3
  -2   7  -1 81.2264 2.76927   4
  -2   7  -1 89.0713 2.87433   5
   2   7   1 84.7297 2.69239   2
  -2  -7   1 86.6148 2.82889   4
  -2   7  -1 86.0900 2.42365   2
   2  -7  -1 86.6176 2.93924   4
  -3   7   1 158.656 4.21561   2
  -3  -7  -1 149.602 4.52346   3
  -3   7   1 159.442 4.71042   5
  -3  -7  -1 159.387 4.56306   4
   3  -7   1 156.948 4.63632   4
  -3  -7  -1 148.236 4.51000   5
   3  -7  -1 151.724 4.63668   4
  -3   7  -1 152.569 4.52590   4
  -3   7  -1 155.246 4.59389   5
  -3  -7   1 156.341 4.49212   4
  -3   7  -1 159.356 4.08964   2
  -3  -7   1 156.488 4.50942   3
  -3  -7   1 154.170 4.43190   5
   3  -7  -1 155.657 4.13231   2
   4   7  -1 288.306 7.76754   3
  -4  -7  -1 265.532 7.58322   5
  -4   7   1 283.237 7.76980   5
  -4  -7  -1 285.451 7.56575   4
   4  -7   1 270.210 6.97845   3
   4  -7   1 281.239 7.60496   4
  -4   7   1 285.454 7.23745   2
   4  -7  -1 270.720 7.49387   4
   4  -7  -1 272.753 6.94673   2
   4  -7  -1 275.481 6.97829   3
  -4  -7   1 269.245 7.34075   5
  -4   7  -1 271.727 7.53004   5
  -4  -7   1 278.657 7.35295   4
  -5  -7  -1 68.5483 2.68428   4
   5  -7   1 65.7595 1.97031   2
   5  -7   1 65.5750 2.02396   3
  -5   7   1 66.6757 2.89904   5
   5   7  -1 68.4003 2.88450   3
   5  -7  -1 67.2948 2.14527   2
   5   7   1 66.5431 2.88740   3
  -5  -7   1 68.9175 2.64172   4
  -5   7  -1 73.2449 2.88722   5
  -5  -7   1 63.8878 2.57068   5
   6  -7   1 36.9407 1.35814   2
   6   7  -1 38.1286 2.33334   3
   6  -7   1 38.1645 1.46505   3
  -6   7   1 39.2760 2.41507   5
  -6  -7  -1 41.1214 3.40723   4
   6  -7  -1 41.4457 1.69950   3
  -6   7  -1 41.3989 2.37812   5
   6  -7  -1 41.3466 1.59238   2
   6   7   1 41.2177 2.44232   3
  -6  -7   1 41.5066 2.18207   4
   7  -7   1 28.5919 1.44643   3
  -7   7   1 28.5652 2.35716   5
  -7  -7  -1 29.1493 2.09690   4
   7  -7   1 27.8818 1.18944   2
   7   7  -1 26.4880 2.23678   3
   7   7   1 26.5556 2.23656   3
  -7  -7   1 29.1315 2.07074   4
  -7   7  -1 28.4931 2.27047   5
   7  -7  -1 28.5710 1.37178   2
   7  -7  -1 27.1928 1.49739   3
   8  -7   1 67.5170 2.31835   3
  -8   7   1 68.1218 3.50601   5
   8   7  -1 67.4156 3.43377   3
   8  -7  -1 61.3824 2.38782   3
   8   7   1 62.4227 3.33384   3
  -8   7  -1 68.5256 3.41881   5
   0   8   1 30.3270 1.39611   2
   0  -8  -1 30.4229 1.44160   3
   0   8  -1 30.2496 1.32094   2
   0  -8   1 28.6622 1.67743   4
   0  -8  -1 32.3589 1.77380   4
   0  -8   1 29.0713 1.33597   3
   0   8  -1 27.5920 1.47942   4
  -1   8   1 293.173 7.50324   2
   1  -8   1 290.701 7.43116   3
  -1  -8  -1 285.153 7.65754   3
  -1  -8  -1 296.104 7.85272   4
   1   8  -1 301.606 7.55318   2
  -1  -8  -1 286.205 7.69438   5
  -1   8   1 287.942 7.92326   5
   1  -8   1 292.090 7.84410   4
   1   8   1 289.493 7.42765   2
  -1  -8   1 287.415 7.44042   3
   1  -8  -1 280.537 7.39513   3
  -1   8  -1 264.333 7.48467   4
  -1  -8   1 283.267 7.51177   5
  -1   8  -1 291.781 7.24715   2
  -1  -8   1 292.870 7.63609   4
   1  -8  -1 285.908 7.72367   4
  -1   8  -1 284.740 7.65800   5
   2   8  -1 504.932 12.4723   2
  -2  -8  -1 504.354 12.7279   4
  -2   8   1 499.419 12.8342   5
   2  -8   1 497.140 12.7358   4
  -2  -8  -1 480.882 12.6138   3
  -2  -8  -1 476.886 12.5854   5
   2  -8   1 504.464 12.5762   3
  -2   8   1 500.535 12.5836   2
  -2  -8   1 471.453 12.3563   5
  -2  -8   1 463.797 12.5174   3
  -2   8  -1 503.010 12.1519   2
  -2   8  -1 519.699 12.7042   5
  -2  -8   1 503.100 12.5912   4
   2  -8  -1 488.225 12.3174   3
   2   8   1 488.318 12.4226   2
   2  -8  -1 507.686 12.7280   4
  -3  -8  -1 187.437 5.89106   5
   3  -8   1 198.102 5.11759   3
   3  -8   1 200.818 5.77657   4
  -3  -8  -1 203.933 5.70521   4
  -3   8   1 199.586 5.83680   5
  -3  -8   1 206.364 5.87878   4
  -3   8  -1 217.105 5.41013   2
   3   8   1 213.115 5.79720   2
   3  -8  -1 208.213 6.03910   4
  -3   8  -1 207.692 5.97318   5
  -3  -8   1 200.034 5.71848   5
   4  -8   1 21.1210 1.74968   4
  -4  -8  -1 24.1383 1.70585   4
  -4   8   1 23.4901 1.26412   2
   4  -8   1 22.4142 1.00626   3
   4  -8   1 20.7525 0.92929   3
  -4  -8  -1 21.9996 1.57809   5
  -4   8   1 19.5683 1.73394   5
   4  -8  -1 19.8845 1.08555   3
  -4  -8   1 19.7975 1.59905   4
  -4  -8   1 21.5895 1.42922   5
  -4   8  -1 21.9115 1.66475   5
   4  -8  -1 17.8662 1.71487   4
  -5  -8  -1 234.172 7.65652   4
   5  -8   1 238.344 6.30313   3
  -5   8   1 288.114 9.01414   5
   5  -8  -1 230.486 6.13145   2
  -5   8  -1 236.636 6.93015   5
   5  -8  -1 238.521 6.23439   3
  -5  -8   1 240.204 6.71625   4
  -6   8   1 127.974 4.58383   5
  -6  -8  -1 133.231 4.34616   4
   6  -8   1 119.914 3.40290   3
   6   8  -1 127.163 4.57555   3
   6  -8  -1 122.049 3.59225   2
  -6   8  -1 129.452 4.55726   5
   6  -8  -1 126.519 3.66374   3
  -6  -8   1 131.285 4.27626   4
   7  -8   1 163.400 4.42103   3
   7   8  -1 157.216 5.62241   3
  -7  -8  -1 174.666 5.46815   4
  -7   8   1 176.504 5.85307   5
  -7  -8   1 176.370 5.52172   4
   7  -8  -1 169.131 4.83975   3
  -7   8  -1 180.713 5.92539   5
   0   9  -1 312.897 8.01350   2
   0  -9  -1 306.843 8.44338   4
   0  -9   1 314.468 8.40292   4
   0  -9   1 308.635 8.04552   3
   0   9   1 311.507 8.08958   2
  -1  -9  -1 7.81354 0.97329   5
  -1   9   1 8.64528 1.20771   5
  -1   9   1 7.93800 0.84549   2
   1   9  -1 6.37400 0.79312   2
   1  -9   1 5.99488 1.09299   4
  -1  -9  -1 6.64661 0.91247   3
   1  -9   1 7.53308 0.77807   3
   1  -9  -1 6.93284 1.18232   4
  -1  -9   1 7.61856 1.14514   4
   1  -9  -1 8.85207 0.91732   3
   1   9   1 7.89320 0.87153   2
  -1   9  -1 7.68769 0.87472   2
  -1   9  -1 9.61593 1.18678   5
  -2   9   1 85.5981 2.59181   2
   2   9  -1 83.1928 2.72513   2
   2  -9   1 78.5525 3.06107   4
  -2   9   1 79.2937 3.09159   5
  -2  -9  -1 74.5077 2.79417   5
   2  -9   1 80.2204 2.42087   3
  -2  -9  -1 79.3740 3.02286   4
  -2  -9   1 75.8946 2.61610   5
   2  -9  -1 77.1611 2.59040   3
  -2   9  -1 83.2199 2.44829   2
  -2   9  -1 84.3927 3.05161   5
   2  -9  -1 79.4211 3.09534   4
   2   9   1 80.2847 2.76493   2
  -2  -9   1 80.2525 2.96933   4
  -3  -9  -1 70.7902 2.75161   5
  -3   9   1 76.1313 2.44507   2
   3   9  -1 71.8677 2.66167   2
  -3   9   1 74.0524 3.03834   5
  -3  -9  -1 78.6221 2.97765   4
   3  -9   1 77.9760 3.05528   4
   3  -9  -1 77.6527 3.12302   4
  -3  -9   1 73.1102 2.64234   5
   3  -9  -1 75.9441 2.51520   3
  -3   9  -1 79.3159 2.34653   2
  -3  -9   1 78.6151 2.95956   4
  -3   9  -1 78.8019 3.04624   5
   3   9   1 76.3202 2.77479   2
   4  -9   1 40.0627 1.37241   3
   4  -9   1 39.9765 1.32431   3
  -4  -9  -1 42.3598 2.50335   4
   4  -9   1 43.7062 2.38012   4
  -4   9   1 39.0069 1.69451   2
  -4  -9   1 43.5599 2.84462   5
   4  -9  -1 43.4938 2.41949   4
   4   9   1 40.2890 2.05875   2
   4  -9  -1 40.2877 1.65952   3
  -4   9  -1 39.5448 2.23646   5
   4  -9  -1 42.3998 2.17571   3
  -4  -9   1 41.6334 2.20897   4
  -5   9   1 98.9305 3.87980   5
  -5  -9  -1 100.525 3.70055   4
  -5   9  -1 91.5528 3.61320   5
   5  -9  -1 90.3011 2.74844   3
   5   9   1 89.6904 3.31706   2
  -5  -9   1 92.9862 3.44844   4
  -6  -9  -1 8.21356 1.46686   4
  -6   9   1 9.94068 1.60961   5
   6  -9  -1 9.57033 0.93311   3
  -6  -9   1 12.2687 1.55435   4
  -6   9  -1 10.2883 1.62498   5
  -7  -9  -1 27.8591 2.54512   4
  -7   9  -1 25.1067 2.39416   5
  -7  -9   1 31.3973 2.38840   4
   0 -10  -1 7.46985 0.97327   3
   0 -10  -1 11.9110 1.74991   4
   0  10   1 13.1303 1.19728   2
   0 -10   1 7.19133 1.25876   4
   0  10  -1 9.95136 0.95430   2
   1 -10   1 84.3048 3.29784   4
   1 -10   1 83.2154 2.70419   3
  -1  10   1 90.1482 2.86657   2
   1  10  -1 88.2367 2.87850   2
  -1 -10   1 90.7854 3.20886   3
   1 -10  -1 83.0755 2.84078   3
  -1  10  -1 87.7408 2.72501   2
   1  10   1 83.9856 2.91241   2
  -1 -10   1 89.8788 3.30226   4
   1 -10  -1 80.7643 3.76438   4
  -2  10   1 157.689 4.46426   2
   2  10  -1 155.861 4.61969   2
   2 -10   1 155.771 4.27994   3
  -2 -10  -1 157.007 5.00303   4
   2 -10   1 162.112 5.46924   4
  -2 -10   1 162.215 5.07895   4
   2 -10  -1 160.191 5.16514   4
   2 -10  -1 156.135 4.57112   3
  -2  10  -1 162.314 5.10492   5
   2  10   1 168.973 4.81053   2
  -2  10  -1 160.255 4.40212   2
  -3  10   1 32.3003 1.52445   2
  -3 -10  -1 30.3843 2.10791   4
  -3 -10  -1 34.1336 1.91688   5
  -3  10   1 31.6394 2.18620   5
   3 -10   1 30.5152 2.24766   4
   3  10   1 35.4936 1.91332   2
   3 -10  -1 35.3464 1.56545   3
   3 -10  -1 35.1892 2.36330   4
  -3 -10   1 37.2394 2.19157   4
  -3 -10   1 31.3069 1.64143   5
  -3  10  -1 37.5292 1.44891   2
   4  10  -1 169.711 5.27336   2
  -4  10   1 176.195 5.73993   5
  -4  10   1 180.151 4.91889   2
  -4 -10  -1 181.580 5.59664   4
   4 -10   1 178.423 5.62094   4
   4  10   1 170.499 5.15571   2
   4 -10  -1 163.914 4.53131   3
   4 -10  -1 170.442 5.50166   4
  -4  10  -1 172.072 5.46755   5
  -4 -10   1 173.123 5.32650   4
   4 -10  -1 163.083 4.72903   3
   5  10  -1 137.999 4.56426   2
  -5  10   1 139.045 4.99105   5
  -5 -10  -1 146.633 4.87682   4
   5  10   1 132.044 4.45091   2
  -5  10  -1 136.014 4.78817   5
  -5 -10   1 141.156 4.64943   4
   5 -10  -1 131.796 3.91194   3
  -6  10   1 2.30895 1.35802   5
  -6 -10  -1 3.55121 1.40280   4
   6  10   1 2.25345 1.02811   2
  -6 -10   1 2.74790 1.28623   4
  -6  10  -1 2.51195 1.27577   5
   0  11  -1 50.7661 2.02926   2
   0  11   1 48.4741 2.09110   2
   0 -11   1 50.4381 2.15015   3
   0 -11  -1 48.2558 2.66632   4
   0 -11   1 49.8554 2.62320   4
   1 -11   1 74.9896 2.47899   3
   1  11  -1 72.5606 2.65730   2
   1 -11   1 72.7665 3.18789   4
  -1 -11  -1 76.9901 3.25828   4
  -1  11   1 71.7771 2.61605   2
   1 -11  -1 76.2592 3.27696   4
   1  11   1 68.7597 3.17428   2
  -1 -11   1 75.4895 3.18138   4
  -1  11  -1 76.1773 2.52521   2
  -2  11   1 36.0956 2.37992   5
   2 -11   1 39.2158 2.48383   4
  -2  11   1 35.4425 1.70799   2
   2  11  -1 41.6059 1.97195   2
  -2 -11  -1 37.1180 2.41470   4
   2 -11  -1 39.3377 2.51762   4
  -2  11  -1 35.1002 2.25985   5
  -2  11  -1 39.7276 1.58175   2
   2  11   1 36.7611 1.98231   2
  -2 -11   1 36.7558 2.35017   4
   3  11  -1 105.251 3.59102   2
  -3  11   1 101.416 4.05604   5
   3 -11   1 104.195 4.02983   4
  -3  11   1 108.832 3.26496   2
  -3 -11  -1 105.690 3.98936   4
   3  11   1 101.809 3.61634   2
  -3 -11   1 108.337 3.94012   4
   3 -11  -1 105.513 4.11377   4
  -3  11  -1 99.9535 3.92807   5
  -3  11  -1 109.345 3.29744   2
   4 -11   1 45.9070 2.76731   4
  -4  11   1 43.2990 2.69747   5
   4  11  -1 40.6963 2.23539   2
  -4 -11  -1 41.5823 2.60994   4
   4 -11  -1 37.3964 1.42024   3
  -4  11  -1 40.0610 2.54579   5
   4  11   1 41.5090 2.24749   2
   4 -11  -1 40.7335 2.75985   4
  -4 -11   1 42.8143 2.50646   4
   0  12  -1 41.8092 1.89369   2
   0 -12  -1 37.1808 2.57305   4
   0  12   1 32.4266 2.38197   2
   0 -12   1 37.3737 2.52686   4
   1  12  -1 101.837 4.21997   2
  -1 -12  -1 108.349 4.15163   4
   1 -12   1 110.507 4.17103   4
  -1  12   1 106.073 3.78607   2
  -1  12  -1 106.606 3.24113   2
   1  12   1 98.7213 3.49097   2
   1 -12  -1 106.390 4.10668   4
  -1 -12   1 96.9742 3.94372   4
  -2 -12  -1 1.80825 1.36277   4
   2 -12   1 1.80003 1.34072   4
  -2  12   1 2.29030 0.75303   2
   2  12   1 1.92646 0.92883   2
  -2 -12   1 3.16893 1.30736   4
  -2  12  -1 2.44298 0.65212   2
   0   0   2 38.5222 1.01278   2
   1   0  -2 553.015 17.2171   1
  -1   0   2 529.813 17.2893   1
  -1   0  -2 532.262 16.1433   1
   2   0   2 60.6869 1.70538   3
  -2   0  -2 60.9208 1.67683   3
   2   0  -2 59.1305 1.71849   3
   3   0   2 2346.35 65.7745   1
  -4   0   2 0.80557 0.34712   3
   4   0  -2 0.78925 0.39509   3
  -4   0  -2 1.87665 0.38846   3
  -5   0   2 1466.93 35.9616   3
  -5   0  -2 1513.63 35.9429   3
   6   0   2 5.26213 0.83964   3
   6   0  -2 3.86963 0.83496   3
  -6   0  -2 4.96358 0.69583   3
   7   0   2 98.2397 3.31495   3
   7   0  -2 97.6590 3.33147   3
   8   0   2 7.50839 1.15187   3
   8   0  -2 6.27438 1.15414   3
   9   0  -2 213.090 6.55699   3
   9   0   2 220.657 6.53978   3
  10   0   2 3.86298 1.19242   3
  10   0  -2 2.65405 1.25025   3
   0  -1  -2 2143.14 63.4596   1
   0   1   2 2867.94 66.0960   1
  -1   1   2 1872.94 50.0011   1
   1   1  -2 1837.89 48.3273   1
   1  -1   2 1869.99 47.2315   1
   1   1   2 1859.47 56.3851   1
   1  -1  -2 2482.12 60.0246   1
   2  -1   2 529.760 18.7497   1
   2   1  -2 543.346 19.5383   1
   2   1  -2 559.733 20.2646   1
  -2   1   2 554.317 20.6297   1
   2   1   2 544.141 19.9479   1
   3  -1   2 575.025 13.8675   3
  -3  -1  -2 580.824 13.9526   3
   3   1  -2 566.550 13.9816   3
  -3   1   2 562.193 13.9326   4
   3   1   2 570.302 14.0589   3
   3  -1  -2 565.134 13.9818   3
   3  -1  -2 581.326 14.0001   2
  -3   1  -2 578.337 13.8978   3
   4  -1   2 385.743 9.57075   3
   4   1  -2 386.163 9.69609   3
  -4  -1  -2 382.813 9.62245   3
  -4   1   2 384.376 9.63288   4
   4  -1  -2 387.454 9.59059   2
   4  -1  -2 384.185 9.59290   3
   4   1   2 373.979 9.64573   3
  -4   1  -2 388.122 9.50038   3
  -4  -1   2 380.905 9.60482   3
  -5  -1  -2 49.8922 1.79118   3
  -5   1   2 46.9375 1.80194   4
   5  -1   2 48.4712 1.76443   3
  -5   1  -2 51.5026 1.72173   3
   5  -1  -2 48.4666 1.80530   2
  -5  -1   2 49.7686 1.84811   3
   5   1   2 52.9029 1.96859   3
  -6  -1  -2 49.1595 1.96258   3
  -6   1   2 45.8067 1.96973   4
   6   1  -2 49.8492 2.07181   3
   6  -1   2 49.1427 1.92859   3
   6  -1  -2 54.7093 2.01583   2
  -6   1  -2 48.0949 1.85081   3
   6   1   2 51.5947 2.12437   3
   6  -1  -2 50.8081 2.07458   3
  -6  -1   2 51.0182 2.02960   3
   7   1  -2 23.7506 1.68305   3
   7  -1   2 23.0807 1.49639   3
   7   1   2 23.1690 1.62104   3
   7  -1  -2 22.5345 1.54360   3
  -7   1  -2 22.6432 1.29819   3
   8   1  -2 248.703 7.20203   3
   8  -1   2 245.618 6.95791   3
   8  -1  -2 245.865 7.02928   3
   8   1   2 247.969 7.10634   3
   9   1  -2 59.1456 2.89824   3
   9  -1   2 52.3222 2.60475   3
   9  -1  -2 58.4658 2.79134   3
   9   1   2 57.0191 2.82044   3
  10  -1   2 1.77721 1.10341   3
  10   1  -2 1.96347 1.20955   3
  10   1   2 1.82205 1.19176   3
  10  -1  -2 2.30098 1.12531   3
   0   2  -2 2.68048 0.27795   3
   0   2   2 1.49957 0.21961   2
   0  -2  -2 1.34285 0.32316   4
   0  -2   2 2.83543 0.27183   3
   0   2  -2 3.42896 0.29419   5
   0  -2  -2 2.46768 0.41302   5
   0   2   2 1.63527 0.30855   4
   0   2   2 2.66399 0.38173   5
   0   2  -2 1.53702 0.26437   4
   0  -2   2 2.27380 0.29932   4
   0  -2  -2 2.29387 0.26533   2
  -1  -2  -2 161.118 4.12356   3
   1   2  -2 163.010 4.04541   3
  -1   2   2 157.540 4.02244   2
   1  -2   2 158.878 4.03808   4
  -1   2   2 161.549 4.09325   4
   1  -2  -2 163.780 4.09116   2
  -1  -2   2 163.750 4.10920   3
  -1   2  -2 163.391 4.10442   4
   2   2  -2 516.521 12.6900   3
  -2   2   2 524.252 12.6367   2
  -2   2   2 519.501 12.6845   4
   2  -2  -2 516.593 12.6182   2
  -2   2  -2 517.577 12.6663   4
  -2  -2   2 520.307 12.6877   3
   2   2   2 528.050 12.7732   3
   3  -2   2 312.031 7.72178   3
  -3  -2  -2 317.364 7.93760   3
   3  -2   2 318.084 7.70903   2
  -3   2   2 311.642 7.91319   4
   3  -2  -2 326.495 8.08819   2
  -3   2  -2 328.130 7.95731   3
   3  -2  -2 333.729 8.11278   3
   3   2   2 314.030 8.23183   3
  -3   2  -2 326.782 8.15851   4
  -3  -2   2 326.029 8.18656   3
   4  -2   2 143.711 3.77907   2
  -4  -2  -2 142.065 3.98202   3
  -4   2   2 142.939 3.98321   4
   4  -2   2 144.540 3.80367   3
   4   2  -2 147.055 4.04559   3
  -4   2  -2 152.806 4.13465   4
  -4  -2   2 150.309 4.14712   3
   4  -2  -2 149.791 4.06206   3
   4  -2  -2 150.022 4.03775   2
  -4   2  -2 148.784 3.90528   3
   4   2   2 151.647 4.22795   3
  -5   2   2 215.540 5.87852   4
   5  -2   2 219.099 5.65635   2
   5   2  -2 217.136 5.95315   3
  -5  -2  -2 214.843 5.84382   3
   5  -2   2 224.321 5.72983   3
  -5  -2   2 210.732 5.69193   3
   5  -2  -2 207.498 5.89422   3
  -5   2  -2 208.969 5.68672   4
  -5   2  -2 212.290 5.45224   3
   5   2   2 218.065 5.82462   3
   5  -2  -2 207.217 5.57487   2
   6   2  -2 910.859 21.8440   3
  -6  -2  -2 862.065 21.6629   3
  -6   2   2 837.901 21.6853   4
   6  -2   2 885.063 21.4574   2
   6  -2   2 898.498 21.5509   3
   6  -2  -2 897.252 22.2416   3
  -6   2  -2 970.105 22.7126   4
   6   2   2 897.693 22.4316   3
  -6  -2   2 882.322 22.3274   3
   6  -2  -2 879.066 22.1654   2
   7  -2   2 53.2245 2.21865   2
   7   2  -2 54.5213 2.43855   3
   7  -2   2 52.7809 2.13010   3
   7  -2  -2 55.6730 2.28883   3
   7   2   2 58.4078 2.51358   3
   8  -2   2 98.7521 3.36626   3
   8   2  -2 95.8360 3.63876   3
   8  -2  -2 93.9486 3.37831   3
   8   2   2 97.1741 4.27944   3
   9   2  -2 132.565 4.73340   3
   9  -2   2 131.717 5.13932   3
   9   2   2 124.946 4.50168   3
   9  -2  -2 124.174 4.31017   3
  10   2  -2 67.0885 4.82865   3
  10  -2   2 63.7987 2.95157   3
  10  -2  -2 64.4573 3.07685   3
  10   2   2 64.7861 3.39531   3
   0  -3  -2 1261.74 39.2518   1
   0   3   2 1218.83 39.0056   1
   0  -3   2 1315.25 36.0830   1
   0   3  -2 1325.86 36.2296   1
   1  -3   2 1447.83 40.2729   1
  -1  -3  -2 1458.95 44.4476   1
   1   3  -2 1505.38 42.0778   1
  -1   3   2 1399.19 43.4813   1
  -1  -3   2 1426.90 40.5479   1
  -1   3  -2 1388.38 39.3728   1
   1  -3  -2 1444.12 43.3524   1
   2  -3   2 132.223 3.22631   2
   2   3  -2 131.185 3.54716   3
   2  -3   2 134.288 3.52728   4
  -2   3   2 126.707 3.42667   2
   2  -3   2 128.743 3.23394   3
  -2   3   2 135.940 3.77316   4
  -2   3  -2 124.136 3.41099   4
   2  -3  -2 129.495 3.49109   4
   2  -3  -2 132.439 3.32949   2
  -2  -3   2 129.615 3.42522   3
   2   3   2 122.354 3.51944   3
   3  -3   2 1586.94 46.9897   1
   3   3  -2 1469.97 47.8539   1
  -3  -3  -2 1536.95 48.9429   1
  -3   3   2 1445.69 48.7478   1
   3  -3  -2 1515.16 49.6058   1
  -3   3  -2 1576.80 48.0024   1
  -3  -3   2 1549.18 48.7888   1
   4  -3   2 348.441 8.61574   3
   4  -3   2 353.575 8.56950   2
   4   3  -2 349.280 8.99999   3
  -4   3   2 340.429 8.88307   4
  -4  -3  -2 351.216 8.91638   3
   4  -3  -2 343.223 8.66033   3
   4  -3  -2 354.600 8.64357   2
   4   3   2 347.049 8.95880   3
  -4   3  -2 334.298 8.77609   4
   5  -3   2 14.0619 0.79940   2
   5   3  -2 13.9884 1.24177   3
   5  -3   2 13.9068 0.88060   3
   5  -3  -2 14.0738 1.02685   3
  -5  -3   2 13.2218 1.39798   3
   5  -3  -2 12.9957 0.88955   2
   5   3   2 11.6160 1.17192   3
   6   3  -2 83.4755 3.02966   3
   6  -3   2 84.3752 2.66223   3
   6  -3   2 84.6000 2.53381   2
   6  -3  -2 82.6209 2.68030   2
   6  -3  -2 84.8055 2.79752   3
   6   3   2 88.7090 3.09605   3
   7  -3   2 9.57294 1.09451   3
   7   3  -2 10.6871 1.29661   3
   7  -3   2 9.13874 0.88528   2
   7   3   2 8.03727 1.12467   3
   7  -3  -2 9.61693 1.04355   3
   7  -3  -2 9.55969 1.05398   2
   8   3  -2 46.8735 2.56499   3
   8  -3   2 46.1313 2.10240   3
   8  -3  -2 45.0136 2.17543   3
   8   3   2 42.6629 2.43548   3
   9   3  -2 203.738 6.46666   3
   9  -3   2 199.004 5.94050   3
   9  -3  -2 193.804 5.83553   3
   9   3   2 186.306 6.12057   3
   0   4  -2 209.928 5.31300   4
   0  -4  -2 203.718 5.44212   5
   0   4   2 214.253 5.50450   5
   0  -4   2 215.036 5.23758   3
   0   4   2 208.870 5.31702   2
   0  -4   2 211.562 5.35992   4
   0   4  -2 206.522 5.31501   5
  -1  -4  -2 472.107 11.4588   4
   1  -4   2 471.383 11.1809   3
   1   4  -2 461.831 11.3797   3
  -1  -4  -2 457.495 11.4954   5
  -1   4   2 465.879 11.3330   2
   1  -4   2 467.804 11.4169   4
  -1   4   2 443.778 11.4350   4
  -1   4   2 470.342 11.5478   5
   1  -4  -2 466.912 11.5528   2
  -1  -4   2 477.662 11.5966   3
   1  -4  -2 490.409 11.7671   5
   1   4   2 466.309 11.6168   2
  -1   4  -2 470.133 11.4190   2
  -1   4  -2 475.152 11.6084   5
  -1  -4   2 472.897 11.5452   5
  -1   4  -2 474.518 11.6282   4
   1  -4  -2 478.686 11.7344   4
  -1  -4   2 469.777 11.6037   4
   2   4  -2 1209.46 39.6571   1
  -2   4   2 1200.60 41.0411   1
  -2  -4  -2 1215.62 41.3472   1
   2  -4   2 1182.83 37.2445   1
  -2   4  -2 1164.83 37.1916   1
  -2  -4   2 1183.32 38.3952   1
   2  -4  -2 1195.75 40.4497   1
   2   4   2 1184.07 41.1198   1
  -3   4   2 413.362 10.0550   2
   3   4  -2 407.784 10.2424   3
   3  -4   2 414.103 9.79781   2
  -3   4   2 397.260 10.1919   4
  -3  -4  -2 407.893 10.2355   3
   3  -4   2 396.872 9.81550   3
  -3   4   2 397.194 10.6370   5
   3  -4  -2 399.020 9.95543   4
   3   4   2 384.425 10.0169   3
  -3   4  -2 381.751 9.86427   4
   3  -4  -2 404.931 9.73205   2
  -3  -4   2 393.552 9.87790   3
  -4   4   2 268.337 7.30982   4
  -4  -4  -2 278.538 7.34004   3
   4  -4   2 285.743 6.90358   2
   4  -4   2 278.233 6.94512   3
   4   4  -2 285.886 7.41979   3
   4  -4  -2 283.388 7.14344   2
  -4   4  -2 277.129 7.34254   4
   4  -4  -2 284.398 7.18507   3
  -4  -4   2 278.158 7.35886   3
   4   4   2 285.033 7.53371   3
   5  -4   2 561.538 13.6739   3
   5   4  -2 566.631 14.1712   3
   5  -4   2 568.333 13.6207   2
  -5  -4  -2 558.386 14.0852   3
  -5   4   2 533.073 14.0336   4
   5  -4  -2 576.718 14.0708   2
  -5   4  -2 564.928 14.3240   4
  -5  -4   2 565.199 14.3337   3
   5   4   2 570.631 14.5012   3
   6   4  -2 890.358 21.8886   3
   6  -4   2 859.008 21.2260   2
   6  -4   2 875.186 21.3480   3
   6   4   2 860.269 21.5645   3
   6  -4  -2 869.059 21.1609   3
   6  -4  -2 851.126 21.0596   2
   7  -4   2 100.530 3.04070   2
   7   4  -2 107.037 3.79132   3
   7  -4   2 103.971 3.21683   3
   7  -4  -2 94.8970 3.21532   3
   7   4   2 97.7079 3.65906   3
   7  -4  -2 101.489 3.33245   2
   8  -4   2 16.1378 1.16719   2
   8  -4   2 18.1327 1.40146   3
   8   4  -2 16.1986 1.88749   3
   8  -4  -2 14.0828 1.47467   3
   8   4   2 13.4998 1.65860   3
   9   4  -2 31.5026 2.45661   3
   9  -4   2 35.4314 1.97292   3
   9   4   2 34.7856 2.55817   3
   9  -4  -2 31.6877 2.08292   3
   0   5   2 856.321 21.4196   4
   0  -5   2 907.525 21.2755   3
   0  -5  -2 887.055 21.4509   3
   0   5   2 862.791 21.5516   5
   0   5  -2 883.589 21.3558   4
   0  -5   2 907.847 21.4301   4
   0   5  -2 871.215 21.2279   2
   0  -5  -2 891.440 21.5010   4
   0   5  -2 891.817 21.4032   5
   0  -5  -2 865.002 21.7167   5
  -1  -5  -2 200.092 5.36088   5
  -1   5   2 195.311 5.29454   4
  -1  -5  -2 205.526 5.34264   4
   1  -5   2 205.317 5.02661   3
  -1  -5  -2 198.894 5.31710   3
  -1   5   2 203.790 5.43583   5
   1   5  -2 200.462 5.23864   3
  -1   5   2 202.640 5.16726   2
   1  -5   2 198.253 5.28540   4
   1  -5  -2 189.485 4.81450   2
  -1   5  -2 187.756 4.91948   4
   1  -5  -2 184.031 5.04171   4
  -1   5  -2 189.758 4.92298   5
   1   5   2 185.031 4.88844   2
  -1  -5   2 188.137 4.92019   4
  -1  -5   2 182.186 4.79861   5
  -1   5  -2 188.075 4.68582   2
  -1  -5   2 193.168 4.87233   3
   3  -5   2 309.788 7.46100   2
   3   5  -2 308.286 8.26448   3
  -3   5   2 295.654 7.92970   4
   3  -5   2 304.604 7.46935   3
  -3   5   2 309.071 8.09738   5
  -3   5   2 307.939 7.73973   2
  -3  -5  -2 305.237 7.89608   4
   3  -5   2 312.183 7.93163   4
  -3  -5  -2 302.170 7.96524   3
  -3   5  -2 303.011 8.00560   4
   3  -5  -2 319.284 7.81243   2
  -3  -5   2 310.398 8.01381   3
   3  -5  -2 311.101 8.11044   4
   3   5   2 310.705 8.18956   3
  -3  -5   2 314.323 7.92694   4
  -4   5   2 268.381 7.52133   4
  -4   5   2 279.052 7.71159   5
   4   5  -2 293.960 7.65865   3
   4  -5   2 290.808 7.06262   3
  -4  -5  -2 282.998 7.55759   3
   4  -5   2 295.005 7.02504   2
  -4  -5   2 324.189 8.54136   3
   4  -5  -2 308.668 7.76321   2
   4  -5  -2 303.711 7.78614   3
   4   5   2 298.645 8.21972   3
   4  -5  -2 301.479 8.06747   4
   5  -5   2 51.8778 1.71788   3
   5  -5   2 54.4347 1.64105   2
  -5   5   2 54.4744 2.44502   5
   5   5  -2 56.9699 2.34531   3
   5  -5  -2 51.4325 1.86662   3
   5   5   2 49.0675 2.28549   3
   5  -5  -2 51.1887 1.78234   2
   6  -5   2 118.842 3.39152   3
   6  -5   2 120.907 3.28483   2
   6   5  -2 119.177 4.04031   3
   6  -5  -2 122.822 3.59847   3
   6   5   2 119.837 4.09986   3
   6  -5  -2 115.016 3.46998   2
   7   5  -2 78.0140 3.23580   3
   7  -5   2 77.9821 2.53922   3
   7  -5   2 75.5525 2.36505   2
   7  -5  -2 80.9738 2.81652   3
   7   5   2 80.7756 3.34899   3
   8  -5   2 119.687 4.33267   2
   8  -5   2 150.497 4.21702   3
   8   5  -2 153.720 5.02390   3
   8  -5  -2 147.951 4.54388   3
   8   5   2 147.658 5.17120   3
   9  -5   2 58.6496 2.38527   3
   9   5  -2 58.1838 3.86985   3
   9  -5  -2 54.6816 2.56091   3
   9   5   2 58.0226 3.32303   3
   0   6   2 317.228 8.31983   4
   0   6  -2 317.373 8.23901   4
   0  -6  -2 326.483 8.42132   4
   0  -6   2 336.781 8.15532   3
   0   6  -2 329.509 8.10666   2
   0   6  -2 331.178 8.33474   5
   0   6   2 320.982 8.48288   5
   0  -6   2 329.795 8.34812   4
   0  -6  -2 321.560 8.39687   5
   0  -6  -2 331.349 8.34137   3
   0   6   2 328.612 8.23629   2
  -1   6   2 80.5919 2.56769   4
  -1  -6  -2 79.7387 2.60487   5
   1  -6   2 79.9405 2.25292   3
  -1   6   2 84.0479 2.41973   2
  -1  -6  -2 81.5735 2.64253   4
  -1   6   2 80.9500 2.70353   5
  -1  -6  -2 79.4675 2.56076   3
   1  -6   2 85.3360 2.62381   4
  -1   6  -2 84.5731 2.59219   5
  -1   6  -2 82.2014 2.55329   4
  -1  -6   2 83.7702 2.59672   4
  -1  -6   2 82.9252 2.41556   5
   1   6   2 80.0299 2.71382   2
  -1   6  -2 83.1808 2.29457   2
  -1  -6   2 87.1859 2.49218   3
   1  -6  -2 83.5411 2.72326   4
  -2   6   2 61.9117 1.94918   2
  -2   6   2 63.7772 2.31682   5
   2  -6   2 61.0506 2.20742   4
  -2  -6  -2 60.6001 2.15648   3
  -2  -6  -2 61.9427 2.19776   5
  -2  -6  -2 65.6338 2.21666   4
  -2   6   2 55.6515 2.12024   4
   2   6  -2 60.6196 2.15681   3
   2  -6   2 61.8557 1.73931   3
  -2   6  -2 62.0131 1.76397   2
  -2  -6   2 65.8592 2.11750   3
  -2  -6   2 62.9106 2.15699   4
  -2   6  -2 59.5948 2.11494   4
   2   6   2 65.6208 2.10643   2
   2  -6  -2 62.1801 1.91808   2
  -2  -6   2 60.5517 2.00412   5
  -2   6  -2 63.2029 2.14866   5
   2  -6  -2 59.1613 2.26757   4
  -3   6   2 303.066 8.51803   4
   3  -6   2 330.757 8.56835   4
  -3   6   2 334.212 8.31855   2
   3   6  -2 335.979 8.63022   3
  -3   6   2 336.940 8.74224   5
  -3  -6  -2 325.147 8.60929   5
   3  -6   2 325.243 8.01339   3
  -3  -6  -2 337.383 8.55618   4
  -3   6  -2 296.932 8.12233   5
  -3   6  -2 319.832 7.63076   2
   3  -6  -2 312.025 8.17193   4
  -3  -6   2 307.998 7.95853   5
  -3  -6   2 304.802 8.03207   3
  -3   6  -2 298.027 8.03558   4
   3  -6  -2 312.915 7.78363   2
  -3  -6   2 318.149 7.98889   4
  -4  -6  -2 195.371 5.43902   4
   4   6  -2 193.792 5.55677   3
  -4   6   2 197.491 5.23563   2
   4  -6   2 186.602 4.87024   3
   4  -6   2 196.569 4.85791   2
  -4   6   2 194.491 5.67984   5
   4  -6  -2 186.703 5.07362   3
  -4  -6   2 194.492 5.29148   4
  -4  -6   2 188.560 5.37785   3
   4  -6  -2 192.609 5.47182   4
   4  -6  -2 190.640 5.05220   2
  -4   6  -2 198.203 5.49020   5
   5  -6   2 730.659 17.5941   2
   5  -6   2 719.743 17.6552   3
  -5   6   2 743.140 18.5451   5
   5   6  -2 722.320 18.4152   3
   5  -6  -2 736.776 18.2225   3
   5   6   2 746.997 18.8225   3
   5  -6  -2 741.940 18.1753   2
   6   6  -2 41.6820 2.27763   3
   6  -6   2 40.6183 1.39584   2
   6  -6   2 42.5535 1.54371   3
  -6   6   2 42.4021 2.43073   5
   6  -6  -2 41.6190 1.78399   3
   6   6   2 42.2039 2.39276   3
   7  -6   2 173.474 4.62164   2
  -7   6   2 179.981 5.82676   5
   7   6  -2 174.589 5.66357   3
   7   6   2 161.389 5.40630   3
   7  -6  -2 162.219 4.69500   3
   8   6  -2 59.1623 3.07396   3
   8  -6   2 57.2223 2.14086   3
  -8   6   2 61.4299 3.26443   5
   8  -6  -2 57.1580 2.43106   3
   8   6   2 63.1470 3.20876   3
   0   7   2 615.907 16.3677   4
   0  -7  -2 655.212 16.2594   4
   0  -7   2 662.890 15.9147   3
   0   7  -2 636.829 16.0309   4
   0   7  -2 648.440 16.4395   5
   0  -7  -2 639.981 16.1689   5
   0  -7  -2 659.048 16.1100   3
   0  -7   2 664.555 16.1601   4
   0   7  -2 663.925 15.8698   2
   0   7   2 655.680 16.0080   2
   1   7  -2 416.116 10.2713   2
  -1  -7  -2 401.233 10.5131   5
  -1   7   2 398.973 10.4803   4
   1  -7   2 416.590 10.1459   3
  -1   7   2 421.306 10.6936   5
  -1  -7  -2 408.050 10.4909   3
  -1   7   2 399.458 10.5136   2
  -1  -7  -2 420.660 10.5891   4
   1  -7   2 420.622 10.5245   4
  -1   7  -2 433.984 10.5638   2
  -1  -7   2 435.552 10.9010   4
  -1  -7   2 423.759 10.7436   3
  -1   7  -2 432.962 11.2446   5
  -1   7  -2 418.062 10.8256   4
   1   7   2 429.420 10.7971   2
  -1  -7   2 423.240 10.6388   5
   1  -7  -2 435.222 11.0346   4
   1  -7  -2 431.993 10.8330   3
  -2  -7  -2 414.384 11.0615   5
   2  -7   2 434.883 10.5816   3
  -2  -7  -2 490.855 11.7240   3
  -2  -7  -2 436.207 11.0991   4
  -2   7   2 426.646 10.8048   2
   2  -7   2 428.542 11.0823   4
  -2   7   2 395.115 10.9950   4
  -2   7   2 437.708 11.2407   5
  -2  -7   2 429.963 10.6691   4
   2   7   2 416.538 10.5985   2
  -2   7  -2 417.295 10.2511   2
  -2  -7   2 414.353 10.6023   3
  -2   7  -2 421.403 10.6962   5
  -2  -7   2 413.547 10.4842   5
   2  -7  -2 415.774 10.8101   4
   3  -7   2 66.1098 1.84050   3
   3   7  -2 66.5482 2.52077   3
  -3  -7  -2 70.0757 2.54992   4
  -3  -7  -2 64.1534 2.48253   5
  -3   7   2 71.1885 2.69269   5
   3  -7   2 68.2081 1.88717   3
   3  -7   2 69.7338 2.55023   4
  -3   7   2 60.0353 2.33412   2
  -3  -7  -2 65.8796 2.48444   3
  -3   7  -2 60.5752 2.30942   4
  -3  -7   2 63.5371 2.31900   4
  -3  -7   2 61.7559 2.28763   3
  -3   7  -2 64.7266 1.84478   2
   3  -7  -2 65.7136 2.02583   2
  -3  -7   2 60.5726 2.17303   5
   3   7   2 62.5443 2.26675   2
  -3   7  -2 63.4240 2.37403   5
   3  -7  -2 61.6433 2.50865   4
  -4  -7  -2 178.953 5.09226   4
  -4  -7  -2 164.047 5.10738   5
  -4   7   2 175.209 5.29427   5
   4   7  -2 177.004 5.20163   3
  -4   7   2 176.201 4.77315   2
   4  -7   2 170.160 4.36724   3
  -4  -7   2 183.014 5.15404   4
  -4  -7   2 174.601 5.09596   5
   4  -7  -2 183.828 5.36116   4
   4  -7  -2 179.645 4.83669   2
  -4   7  -2 186.316 5.33390   5
  -5   7   2 151.501 4.93911   5
   5   7  -2 157.782 4.88859   3
   5  -7   2 147.380 3.90051   3
  -5  -7  -2 149.956 4.67116   4
  -5  -7   2 142.307 4.35684   4
   5  -7  -2 145.200 4.00196   2
  -5  -7   2 140.464 4.35332   5
  -5   7  -2 146.429 4.60317   5
   5  -7  -2 143.842 4.04764   3
   6  -7   2 120.613 3.37983   3
  -6   7   2 128.595 4.53653   5
  -6  -7  -2 122.765 4.18196   4
   6   7  -2 127.937 4.43634   3
   6  -7   2 130.982 3.34971   2
  -6  -7   2 130.198 4.04605   4
   6  -7  -2 118.349 3.55477   2
  -6   7  -2 120.045 4.25559   5
   6  -7  -2 121.677 3.65489   3
  -7  -7  -2 45.0135 2.50787   4
   7   7  -2 42.9768 2.65599   3
   7  -7   2 45.5292 1.44598   2
  -7   7   2 46.4662 2.80819   5
   7  -7   2 42.2224 1.57173   3
  -7   7  -2 42.2797 2.59514   5
  -7  -7   2 46.1257 2.38457   4
   7  -7  -2 41.2571 1.88947   3
  -8   7   2 105.882 4.45381   5
  -8  -7  -2 109.310 4.09450   4
   8   7  -2 95.0455 4.20504   3
  -8  -7   2 100.201 3.80433   4
  -8   7  -2 102.430 4.21332   5
   8  -7  -2 94.3531 3.28489   3
   0   8   2 249.661 6.48240   2
   0   8  -2 253.152 6.33084   2
   0  -8   2 246.770 6.34292   3
   0  -8  -2 242.989 6.54551   3
   0  -8   2 247.650 6.66910   4
   0  -8  -2 238.874 6.62330   5
   0  -8  -2 244.883 6.78145   4
   0   8  -2 231.074 6.48348   4
  -1  -8  -2 60.7694 2.66592   3
  -1   8   2 71.0395 2.70702   5
   1   8  -2 74.3727 2.28832   2
  -1   8   2 73.3439 2.33654   2
   1  -8   2 70.1098 2.60352   4
  -1  -8  -2 71.3731 2.66118   4
   1  -8   2 69.5061 2.17303   3
  -1  -8  -2 64.5523 2.49187   5
  -1   8  -2 72.6477 2.18217   2
  -1   8  -2 71.9949 2.59642   5
  -1  -8   2 71.7582 2.37960   3
  -1   8  -2 68.5030 2.47889   4
   1  -8  -2 71.8453 2.73110   4
   1   8   2 72.1963 2.44775   2
   1  -8  -2 72.9832 2.46055   3
  -1  -8   2 76.0123 2.65678   4
  -2  -8  -2 205.357 6.00617   5
  -2   8   2 224.543 6.25241   5
   2  -8   2 221.875 6.11971   4
  -2   8   2 213.037 5.73061   2
   2  -8   2 218.346 5.48637   3
  -2  -8  -2 225.695 6.13807   4
  -2  -8  -2 203.457 5.97665   3
   2  -8  -2 224.660 6.07659   3
   2  -8  -2 216.230 6.37991   4
  -2  -8   2 223.443 5.98356   5
  -2  -8   2 236.235 6.43935   3
  -2   8  -2 228.904 6.29942   5
   2   8   2 226.095 6.15531   2
  -2  -8   2 230.246 6.25802   4
  -2   8  -2 229.026 5.77507   2
  -3   8   2 266.522 7.40644   5
   3  -8   2 273.134 7.27414   4
  -3   8   2 257.520 6.83603   2
   3  -8   2 262.657 6.49167   3
  -3  -8  -2 249.922 7.16664   5
  -3  -8  -2 267.361 7.23765   4
   3  -8   2 256.113 6.44818   3
   3  -8  -2 248.808 7.13899   4
  -3  -8   2 254.086 6.94537   4
  -3   8  -2 256.075 7.04262   5
   3   8   2 257.906 6.90468   2
  -3  -8   2 246.663 6.74148   5
  -3   8  -2 263.686 6.41068   2
   4   8  -2 454.216 12.1303   3
  -4   8   2 471.425 12.3078   5
  -4  -8  -2 461.349 12.0579   4
  -4   8   2 464.554 11.6682   2
  -4  -8   2 453.052 11.4999   4
   4  -8  -2 438.464 11.0943   2
   4  -8  -2 444.755 11.7130   4
   4   8   2 452.120 11.5029   2
  -4   8  -2 442.625 11.6394   5
  -4  -8   2 433.250 11.3636   5
  -5   8   2 152.626 5.16914   5
   5   8  -2 155.272 5.60835   3
  -5  -8  -2 159.877 5.22229   4
  -5  -8   2 149.911 4.77048   5
  -5  -8   2 165.847 4.92999   4
   5  -8  -2 160.093 4.47170   3
  -5   8  -2 169.716 5.15622   5
  -6  -8  -2 122.769 4.26275   4
  -6   8   2 124.863 4.56257   5
   6   8  -2 124.014 4.49809   3
  -6  -8   2 119.671 3.92289   4
   6  -8  -2 109.140 3.39533   3
  -6   8  -2 110.539 4.12131   5
   6  -8  -2 110.384 3.32541   2
  -7  -8  -2 50.0802 2.73186   4
   7   8  -2 45.7527 2.82632   3
  -7   8   2 48.0505 2.94766   5
  -7   8  -2 47.3816 2.78309   5
   7  -8  -2 45.2056 1.94569   3
  -7  -8   2 49.4570 2.55369   4
   0  -9   2 3.97894 0.64892   3
   0  -9   2 3.19545 0.97795   4
   0  -9  -2 1.89098 0.69766   3
   0   9  -2 3.96299 0.64302   2
   0   9   2 4.00293 0.75371   2
   0  -9  -2 3.98877 1.12627   4
  -1   9   2 587.041 15.2420   5
  -1  -9  -2 554.401 14.9322   5
  -1  -9  -2 604.627 15.1736   4
   1   9  -2 600.891 14.7189   2
   1  -9   2 607.829 15.0873   4
   1  -9   2 580.653 14.5278   3
  -1   9   2 607.471 14.7808   2
  -1   9  -2 617.777 15.7949   5
  -1  -9   2 618.042 15.7678   4
   1  -9  -2 618.953 15.9327   4
   1   9   2 626.709 15.5968   2
  -1   9  -2 633.384 15.3824   2
   1  -9  -2 650.517 15.9439   3
  -1  -9   2 598.740 15.4903   3
  -2   9   2 184.017 5.12717   2
  -2  -9  -2 192.234 5.59581   4
   2   9  -2 194.084 5.23221   2
   2  -9   2 190.242 5.56925   4
   2  -9   2 187.175 4.83607   3
  -2  -9  -2 171.107 5.36156   5
  -2   9   2 191.727 5.71276   5
  -2   9  -2 185.840 5.45553   5
   2   9   2 185.924 5.26123   2
   2  -9  -2 191.452 5.61274   4
  -2  -9   2 182.721 5.23693   3
  -2   9  -2 188.695 4.84525   2
  -2  -9   2 180.928 4.98152   5
   2  -9  -2 177.451 5.14474   3
  -2  -9   2 187.977 5.41162   4
  -3  -9  -2 187.586 5.63343   4
   3   9  -2 185.524 5.31164   2
   3  -9   2 188.576 4.72050   3
   3  -9   2 192.152 5.65593   4
   3  -9   2 182.516 4.68073   3
  -3   9   2 187.491 5.79531   5
  -3   9   2 191.320 5.17776   2
   3  -9  -2 172.758 4.96413   3
   3   9   2 179.171 5.18857   2
  -3   9  -2 180.273 5.36482   5
  -3  -9   2 166.057 4.90471   5
  -3   9  -2 183.881 4.62251   2
  -3  -9   2 185.290 5.29855   4
  -4  -9  -2 63.2313 2.82590   4
  -4   9   2 65.5182 2.98244   5
  -4   9   2 66.6837 2.33706   2
   4  -9  -2 66.8198 2.97067   4
  -4   9  -2 65.3785 2.75509   5
   4   9   2 65.7155 2.64488   2
  -4  -9   2 57.5362 2.35003   5
  -4  -9   2 66.7216 2.72529   4
  -5  -9  -2 6.62021 1.33904   4
  -5   9   2 7.00406 1.42164   5
   5   9   2 7.14690 1.09876   2
  -5  -9   2 6.30725 1.22866   4
  -5  -9   2 11.1561 1.27793   5
  -5   9  -2 6.52983 1.27147   5
   5  -9  -2 7.21228 0.81187   3
  -6   9   2 67.6953 3.32428   5
  -6  -9  -2 64.6942 3.11534   4
  -6  -9   2 66.7293 2.92985   4
   6  -9  -2 62.0971 2.24318   3
  -6   9  -2 66.6557 3.11771   5
   6   9   2 62.8302 2.85249   2
  -7   9   2 47.7247 3.91405   5
   7  -9  -2 44.7499 1.90599   3
   7   9   2 48.3092 2.63820   2
  -7   9  -2 49.7455 2.92370   5
  -7  -9   2 52.6582 2.76029   4
   0 -10   2 163.852 5.06779   4
   0 -10  -2 165.139 5.30132   4
   0  10  -2 164.408 4.55767   2
   0 -10   2 158.259 4.54682   3
   0  10   2 164.051 4.73333   2
   1  10  -2 175.556 4.80735   2
   1 -10   2 170.468 5.22827   4
   1 -10   2 166.780 4.56895   3
  -1 -10  -2 167.358 5.17365   5
  -1 -10  -2 164.634 5.40759   4
  -1  10   2 171.719 4.86458   2
  -1 -10   2 173.039 5.21769   4
  -1  10  -2 171.414 4.64262   2
  -1 -10   2 165.022 4.84549   3
   1  10   2 174.977 4.98125   2
   1 -10  -2 169.400 4.93207   3
   1 -10  -2 170.018 5.35765   4
  -2 -10  -2 112.679 3.89694   5
  -2  10   2 124.967 3.69072   2
  -2 -10  -2 123.191 4.19950   4
  -2  10   2 121.834 4.28056   5
   2  10  -2 125.261 3.76993   2
   2 -10  -2 125.981 4.39887   4
  -2 -10   2 129.631 4.25595   4
   2  10   2 132.282 4.05854   2
   2 -10  -2 124.916 3.87338   3
  -2  10  -2 128.251 3.54490   2
  -2  10  -2 132.506 4.29516   5
  -3  10   2 18.1951 1.92276   5
   3 -10   2 21.2732 1.97209   4
   3  10  -2 21.3693 1.93938   2
  -3  10   2 20.8533 1.33835   2
  -3 -10  -2 21.9019 1.94073   4
  -3 -10   2 22.9254 1.28548   5
  -3  10  -2 25.2445 1.87310   5
  -3  10  -2 24.2199 1.05908   2
   3  10   2 22.7430 1.69681   2
   3 -10  -2 22.0639 2.11919   4
   3 -10  -2 21.2313 1.62044   3
  -4  10   2 53.5020 2.10292   2
  -4 -10  -2 56.2111 2.78334   4
  -4  10   2 48.8175 2.78667   5
   4  10  -2 55.0578 2.40190   2
   4 -10  -2 59.9729 2.75122   3
   4 -10  -2 53.3116 1.95173   3
   4  10   2 51.5454 2.47833   2
  -4 -10   2 56.0628 2.63653   4
  -4  10  -2 52.0415 2.67321   5
   4 -10  -2 51.3778 2.87050   4
  -5 -10  -2 157.008 5.39347   4
  -5  10   2 174.171 5.71140   5
  -5 -10   2 148.211 4.76689   4
  -5  10  -2 140.915 4.86567   5
   5  10   2 137.690 4.62198   2
   5 -10  -2 139.456 3.98412   3
  -6 -10   2 61.1632 2.87643   4
   6 -10  -2 43.8376 1.91208   3
   6  10   2 56.3669 2.74507   2
  -6  10  -2 58.8588 3.00114   5
   0  11   2 9.74268 1.08070   2
   0 -11   2 11.8568 1.48948   4
   0  11  -2 12.1883 1.15142   2
   0 -11   2 11.9233 1.09470   3
  -1 -11  -2 108.065 4.02989   4
   1  11  -2 109.249 3.42287   2
   1 -11   2 104.766 3.92916   4
   1 -11   2 102.415 3.14528   3
  -1  11   2 112.421 3.50115   2
   1  11   2 106.177 3.64665   2
  -1  11  -2 107.964 3.29375   2
  -1 -11   2 113.354 4.00178   4
   1 -11  -2 120.356 4.21188   4
  -2  11   2 259.130 7.82914   5
   2 -11   2 265.659 7.66305   4
  -2  11   2 264.007 7.08669   2
  -2 -11  -2 263.882 7.72095   4
  -2  11  -2 262.236 7.67471   5
   2  11   2 261.427 7.37909   2
  -2  11  -2 266.546 6.84139   2
   2 -11  -2 275.266 7.87938   4
  -2 -11   2 267.028 7.63738   4
  -3  11   2 60.8068 3.06632   5
  -3  11   2 60.2632 2.31089   2
   3 -11   2 60.7370 3.03632   4
  -3 -11  -2 60.5141 3.01510   4
   3  11  -2 60.8368 2.52746   2
   3  11   2 62.4441 2.69483   2
  -3 -11   2 61.9503 2.92281   4
   3 -11  -2 61.1328 3.12637   4
  -3  11  -2 62.9763 2.91852   5
  -4  11   2 10.3548 1.68738   5
  -4 -11  -2 10.1968 1.62174   4
   4  11  -2 13.3821 1.36785   2
  -4  11   2 10.8204 1.24133   2
   4  11   2 10.3872 1.29813   2
   4 -11  -2 10.3163 0.95574   3
  -4 -11   2 10.9502 1.53220   4
  -4  11  -2 11.6030 1.61323   5
   4 -11  -2 10.9296 1.75559   4
   0  12   2 47.4402 2.21725   2
   0 -12  -2 45.3002 2.83294   4
   0 -12   2 46.8424 2.67680   4
   0  12  -2 47.8374 2.00787   2
   1  12  -2 85.3932 3.03153   2
   1 -12   2 93.9167 3.73005   4
  -1  12   2 84.6543 3.09246   2
  -1 -12  -2 87.1981 3.72667   4
  -1 -12   2 87.7327 3.59249   4
   1  12   2 88.3471 3.20420   2
  -1  12  -2 82.8342 2.74185   2
   1 -12  -2 86.5408 3.74878   4
   2  12  -2 68.3925 2.73928   2
   2 -12   2 73.1265 3.40913   4
  -2 -12  -2 74.4791 3.46404   4
   2  12   2 62.9943 2.77924   2
  -2 -12   2 69.0573 3.17694   4
   2 -12  -2 77.3790 5.41522   4
   0   0  -3 0.33669 0.18228   2
   0   0   3 0.17672 0.17309   2
   1   0   3 1496.13 41.6251   1
  -1   0  -3 1627.83 41.9171   1
   1   0  -3 1638.30 43.2048   1
   2   0   3 3.46228 0.38708   3
   2   0  -3 3.41242 0.41581   2
  -2   0  -3 3.63092 0.37494   3
   3   0   3 2674.92 74.5541   1
  -3   0  -3 2784.31 75.1509   1
   4   0  -3 281.897 7.34124   3
  -4   0   3 286.607 7.29539   3
   4   0   3 287.167 7.31391   3
  -4   0  -3 290.097 7.23828   3
   5   0   3 449.344 11.0124   3
  -5   0  -3 436.317 10.9004   3
   5   0  -3 441.264 11.0357   3
  -5   0   3 426.848 10.9465   3
   5   0  -3 424.462 11.0288   2
   6   0  -3 242.336 6.56556   3
   6   0  -3 230.325 6.48736   2
   6   0   3 247.946 6.53085   3
  -6   0  -3 239.303 6.37698   3
   7   0  -3 50.1353 2.23382   3
   7   0   3 50.7563 2.19168   3
   8   0   3 45.3455 2.23285   3
   8   0  -3 43.2249 2.31284   3
   9   0   3 209.841 6.34404   3
   9   0  -3 208.770 6.42415   3
  10   0   3 50.0622 2.76814   3
  10   0  -3 49.3599 2.90968   3
   0  -1  -3 427.453 14.9597   1
   0   1   3 409.942 14.6747   1
   1  -1   3 204.421 4.99077   2
   1   1  -3 208.755 5.13919   3
  -1   1   3 211.003 5.14061   4
  -1   1   3 207.280 5.22856   5
   1  -1  -3 216.120 5.23085   4
   1   1   3 207.018 5.20848   2
  -1   1  -3 214.381 5.11818   3
   1  -1  -3 210.179 5.31641   5
  -1  -1   3 210.056 5.21735   3
   2  -1   3 74.7135 2.00734   3
  -2   1   3 77.4066 2.11864   4
  -2   1   3 76.2859 2.16199   2
   2  -1  -3 85.2342 2.33080   2
  -2  -1   3 81.8650 2.32331   3
  -2   1  -3 86.8637 2.19227   3
  -3   1   3 2122.63 63.8274   1
   3  -1   3 2138.90 61.6120   1
   3   1  -3 2220.38 62.7309   1
  -3  -1  -3 2226.63 62.7643   1
   3   1  -3 2154.27 63.4369   1
   3  -1  -3 3954.12 113.401   1
   3   1   3 3620.67 108.691   1
  -4   1   3 892.931 21.7473   4
  -4  -1  -3 892.593 21.7472   3
   4  -1   3 898.821 21.6763   3
  -4   1  -3 903.086 21.6999   3
   4  -1  -3 893.327 21.8419   3
  -4  -1   3 889.151 21.8497   3
   4   1   3 892.227 21.8941   3
   4  -1  -3 912.408 21.8458   2
  -5  -1  -3 569.400 14.4209   3
   5  -1   3 591.927 14.4056   3
  -5   1   3 576.635 14.4646   4
   5   1  -3 591.269 14.5552   3
  -5   1  -3 564.409 14.0689   3
  -5  -1   3 554.019 14.2305   3
   5   1   3 586.026 14.3247   3
   5  -1  -3 577.641 14.2335   2
   5  -1  -3 579.710 14.2599   3
  -6   1   3 204.613 5.78752   4
   6  -1   3 214.894 5.75290   3
  -6  -1  -3 204.177 5.76161   3
   6   1  -3 218.592 5.92518   3
  -6   1  -3 204.283 5.46446   3
   6   1   3 205.186 5.73537   3
   6  -1  -3 207.881 5.69790   3
   6  -1  -3 202.002 5.64344   2
  -6  -1   3 202.604 5.63623   3
   7   1  -3 146.468 4.51575   3
   7  -1   3 141.899 4.32283   3
   7   1   3 147.491 4.44628   3
   7  -1  -3 142.641 4.36503   3
  -7   1  -3 135.492 4.09785   3
   8  -1   3 167.907 5.07316   3
   8   1   3 166.442 5.17805   3
   8  -1  -3 163.912 5.09315   3
   9  -1   3 100.819 3.75417   3
   9   1  -3 99.5703 3.91164   3
   9  -1  -3 96.3044 3.75619   3
   9   1   3 98.4692 3.79874   3
  10   1  -3 24.5891 2.86182   3
  10  -1   3 34.1589 2.27486   3
  10   1   3 28.7194 2.28512   3
  10  -1  -3 25.1496 2.26722   3
   0  -2   3 1492.60 37.9557   1
   0   2  -3 1514.58 38.1830   1
   0  -2  -3 1522.20 43.6900   1
  -1  -2  -3 121.846 3.31596   3
   1  -2   3 127.240 3.18907   4
  -1   2   3 127.308 3.24683   2
   1   2  -3 123.286 3.21529   3
  -1   2   3 126.477 3.26959   4
  -1  -2   3 129.874 3.36592   3
   1   2   3 130.340 3.39810   2
   1  -2  -3 136.195 3.45587   4
  -1   2  -3 134.333 3.35550   4
   1  -2  -3 130.299 3.51030   5
   1  -2  -3 132.500 3.38932   2
  -2   2   3 344.392 8.64721   5
   2  -2   3 346.392 8.28452   3
   2  -2   3 357.580 8.25118   2
  -2   2   3 344.969 8.50182   2
  -2  -2  -3 340.561 8.56319   3
   2   2  -3 334.377 8.51731   3
  -2   2   3 339.536 8.52241   4
   2  -2  -3 337.440 8.29823   2
  -2  -2   3 336.911 8.33047   3
   2  -2  -3 339.354 8.35657   4
  -2   2  -3 334.576 8.30095   4
  -2   2  -3 335.143 8.08831   3
   3   2  -3 1548.12 48.7426   1
  -3  -2  -3 1576.03 49.1003   1
   3  -2   3 1502.21 45.6230   1
   3  -2   3 1556.02 46.6573   1
   3   2  -3 1592.60 48.1749   1
   3  -2  -3 1596.92 53.8739   1
   3   2   3 1900.34 59.3260   1
  -4  -2  -3 512.206 12.5281   3
  -4   2   3 490.534 12.5033   4
   4  -2   3 507.029 12.3210   3
   4   2   3 507.408 12.7500   3
   4  -2  -3 511.868 12.5920   2
   4  -2  -3 507.337 12.6047   3
  -4   2  -3 505.600 12.6271   4
  -4  -2   3 506.214 12.6643   3
  -4   2  -3 517.156 12.4167   3
  -5  -2  -3 448.145 11.4726   3
   5  -2   3 460.313 11.3025   3
  -5   2   3 448.969 11.4916   4
   5   2  -3 461.140 11.5716   3
   5   2   3 481.494 12.2658   3
   5  -2  -3 488.850 12.0801   2
  -5   2  -3 470.140 12.1293   4
   5  -2  -3 495.015 12.1333   3
  -5  -2   3 475.488 12.1469   3
  -5   2  -3 485.210 11.8937   3
   6   2  -3 39.6301 1.88193   3
   6  -2   3 35.2116 1.45013   2
  -6  -2  -3 35.4694 1.69975   3
  -6   2   3 34.9376 1.73525   4
  -6   2  -3 36.1787 1.46120   3
   6   2   3 36.6840 1.86959   3
   6  -2  -3 40.0037 1.78154   3
   6  -2  -3 38.4509 2.23141   2
   7   2  -3 276.447 7.59133   3
   7  -2   3 261.423 7.09339   2
   7  -2   3 275.454 7.28369   3
   7  -2  -3 262.989 7.25388   3
   7   2   3 265.926 7.42942   3
   8  -2   3 47.9915 2.18183   3
   8   2  -3 47.0830 2.46573   3
   8  -2  -3 41.0169 2.16410   3
   8   2   3 42.7441 2.77534   3
   9  -2   3 76.1146 3.05856   3
   9   2  -3 80.8879 3.50939   3
   9   2   3 84.0173 3.53638   3
   9  -2  -3 83.7835 3.38495   3
  10   2  -3 41.7886 2.82692   3
  10  -2   3 38.8714 2.36908   3
  10   2   3 40.9662 2.79372   3
  10  -2  -3 46.8509 2.68458   3
   0   3  -3 3916.78 95.6387   1
   0  -3   3 3832.84 95.2653   1
   0   3   3 3695.46 101.050   1
   1  -3   3 260.418 6.48122   4
   1   3  -3 259.603 6.47508   3
  -1  -3  -3 260.907 6.54681   4
  -1  -3  -3 260.385 6.61219   3
  -1   3   3 260.574 6.49295   2
  -1   3   3 260.744 6.66033   5
  -1  -3   3 248.134 6.21428   3
   1   3   3 247.079 6.26565   2
  -1   3  -3 251.300 6.22421   4
  -1  -3   3 250.693 6.10908   5
  -1  -3   3 254.538 6.18048   4
   1  -3  -3 250.758 6.23328   2
  -2  -3  -3 11.9418 0.79571   3
  -2   3   3 12.0743 0.70267   2
  -2   3   3 11.3141 0.89540   5
  -2   3   3 9.54735 0.76827   4
   2   3  -3 11.4433 0.75195   3
   2  -3  -3 7.90101 0.57867   2
  -2  -3   3 8.89024 0.67638   3
   2  -3  -3 8.24247 0.76670   4
  -2   3  -3 10.2681 0.70518   4
  -3   3   3 1253.03 30.2658   4
  -4  -3  -3 366.222 9.29115   3
   4   3  -3 360.768 9.33467   3
  -4   3   3 350.960 9.25151   4
   4  -3   3 372.664 8.90499   2
   4  -3   3 368.676 8.96342   3
  -4  -3   3 373.094 9.51201   3
   4   3   3 375.725 9.65337   3
  -4   3  -3 367.538 9.48422   4
   4  -3  -3 373.013 9.37428   2
   4  -3  -3 381.985 9.41687   3
   5  -3   3 535.475 12.9855   3
   5  -3   3 533.553 12.9018   2
   5   3  -3 545.340 13.4093   3
  -5  -3  -3 495.507 13.5831   3
   5   3   3 523.229 13.2494   3
   5  -3  -3 515.573 12.9201   2
  -5  -3   3 511.585 13.0822   3
   5  -3  -3 528.995 12.9976   3
   6  -3   3 36.1595 1.40283   2
   6   3  -3 40.8904 2.00572   3
   6  -3   3 36.1797 1.54377   3
   6  -3  -3 38.7438 1.75541   3
   6   3   3 36.4539 1.98686   3
   7   3  -3 229.639 6.54621   3
   7  -3   3 218.627 5.90672   2
   7  -3   3 223.208 6.08176   3
   7   3   3 238.081 6.86345   3
   7  -3  -3 233.932 6.54292   3
   8  -3   3 135.039 4.17405   2
   8   3  -3 156.873 5.01127   3
   8  -3   3 153.565 4.49525   3
   8  -3  -3 150.071 4.72106   3
   8   3   3 153.178 5.04144   3
   9   3  -3 136.113 4.86195   3
   9  -3   3 131.525 4.28076   3
   9   3   3 124.415 4.65656   3
   9  -3  -3 130.178 4.37520   3
   0   4   3 1753.32 54.6541   1
   0  -4  -3 1817.96 55.3133   1
   0   4  -3 1806.61 49.6135   1
   0  -4   3 1770.07 49.2342   1
  -1   4   3 868.070 20.9128   5
  -1  -4  -3 845.165 20.8350   3
   1  -4  -3 855.904 20.9262   5
   1  -4  -3 863.552 20.7521   2
   1  -4  -3 857.803 20.8853   4
  -2   4   3 432.097 11.1049   5
  -2   4   3 438.003 10.8617   2
  -2  -4  -3 453.302 10.9772   4
   2  -4   3 448.014 10.9343   4
  -2  -4  -3 446.304 11.0394   3
  -2   4   3 425.632 10.9731   4
   2   4  -3 443.655 10.9534   3
  -2  -4   3 458.538 11.0734   4
  -2  -4   3 455.434 11.1596   3
  -2   4  -3 449.597 11.1493   4
  -2  -4   3 441.172 11.0559   5
   2  -4  -3 455.063 11.1074   2
   2  -4  -3 447.867 11.2550   4
   3  -4   3 74.6064 1.89374   2
   3  -4   3 73.8917 1.92572   3
  -3   4   3 75.5843 2.55384   5
  -3   4   3 74.1168 2.39421   4
  -3   4   3 75.3465 2.26546   2
   3   4  -3 75.1725 2.39949   3
  -3  -4  -3 74.0576 2.40585   3
  -3   4  -3 64.6647 2.16892   4
   3   4   3 74.1011 2.78738   3
   3  -4  -3 68.0423 2.05008   2
  -3  -4   3 67.9353 2.19698   3
   4  -4   3 168.276 4.09022   2
   4  -4   3 163.886 4.15062   3
  -4   4   3 161.532 4.77331   5
   4   4  -3 166.605 4.64915   3
  -4   4   3 158.167 4.57098   4
  -4  -4  -3 159.553 4.59999   3
   4  -4  -3 165.164 4.39179   3
  -4  -4   3 160.886 4.53944   3
  -4   4  -3 156.297 4.50611   4
   4   4   3 162.059 4.72113   3
   4  -4  -3 166.746 4.37427   2
  -5   4   3 304.340 8.49749   4
   5  -4   3 333.448 8.00059   2
   5   4  -3 335.216 8.62407   3
  -5  -4  -3 316.287 8.51793   3
   5  -4   3 328.236 8.09386   3
   5   4   3 346.501 9.07743   3
  -5  -4   3 331.665 8.85769   3
  -5   4  -3 326.238 8.83731   4
   5  -4  -3 343.009 8.65146   2
   5  -4  -3 347.639 8.70540   3
   6  -4   3 68.6836 2.10175   2
   6   4  -3 71.4166 2.81013   3
   6  -4   3 69.3058 2.21838   3
   6  -4  -3 69.6450 2.43228   2
   6  -4  -3 72.2985 2.53080   3
   6   4   3 73.1661 2.91922   3
   7  -4   3 342.092 8.89293   2
   7   4  -3 360.160 9.73561   3
   7  -4   3 357.954 9.09173   3
   7  -4  -3 348.498 9.18896   3
   7   4   3 348.040 9.62304   3
   8  -4   3 87.1909 3.49542   2
   8   4  -3 107.822 3.95135   3
   8  -4   3 97.2789 3.19096   3
   8  -4  -3 99.0519 3.50693   3
   8   4   3 104.700 3.98909   3
   9  -4   3 5.13621 0.98801   3
   9   4  -3 6.44507 1.48292   3
   9   4   3 10.1443 1.67540   3
   9  -4  -3 6.84262 1.22006   3
   0   5   3 1570.02 52.6031   1
   0   5  -3 1638.40 47.8265   1
   0  -5  -3 1641.33 53.5523   1
   1  -5   3 386.910 9.53245   4
  -1   5   3 372.976 9.57493   4
  -1  -5  -3 378.779 9.65990   5
  -1  -5  -3 385.359 9.61606   4
  -1  -5  -3 383.591 9.62919   3
   1   5  -3 381.946 9.46960   3
  -1   5   3 358.421 9.73669   5
   1  -5   3 389.577 9.21032   3
  -1   5   3 385.408 9.46847   2
  -1   5  -3 365.010 9.04764   5
  -1   5  -3 363.173 9.07232   4
   1  -5  -3 347.731 9.24004   5
  -1  -5   3 370.688 9.03325   3
  -1  -5   3 364.193 8.89222   5
  -1   5  -3 365.621 8.82633   2
   1   5   3 356.638 9.09500   2
   1  -5  -3 364.008 9.03045   2
  -1  -5   3 375.513 9.08239   4
  -2   5   3 749.567 18.3196   5
  -2   5   3 713.315 18.1360   4
  -2  -5  -3 736.271 18.2009   3
   2   5  -3 732.486 18.0967   3
   2  -5   3 759.417 18.1204   4
  -2  -5  -3 752.983 18.3713   4
  -2   5   3 730.550 17.9914   2
  -2  -5  -3 738.748 18.2389   5
   2  -5  -3 730.163 17.7779   2
  -2  -5   3 714.958 17.7569   5
  -2   5  -3 740.313 17.8635   5
  -2   5  -3 710.529 17.8767   4
  -2  -5   3 721.912 17.8619   3
  -2   5  -3 754.025 17.5262   2
   2  -5  -3 729.424 18.0471   4
  -2  -5   3 753.024 17.8397   4
  -3  -5  -3 283.488 7.24333   4
  -3   5   3 275.372 7.09078   2
  -3   5   3 287.612 7.47004   5
   3   5  -3 272.308 7.53818   3
  -3  -5  -3 270.845 7.28197   3
  -3   5   3 271.801 7.25358   4
   3  -5  -3 281.487 7.13796   2
  -3   5  -3 273.435 7.28324   4
  -3  -5   3 286.560 7.20303   4
  -3  -5   3 284.265 7.31685   3
  -4   5   3 177.744 5.20458   4
   4  -5   3 187.654 4.64517   3
  -4   5   3 190.448 5.44374   5
  -4   5   3 192.601 5.07344   2
   4   5  -3 181.580 5.25719   3
   4  -5   3 190.324 4.59467   2
  -4  -5  -3 181.919 5.23287   3
  -4   5  -3 200.454 5.78531   4
   4  -5  -3 198.710 5.34661   3
   4  -5  -3 199.216 5.59776   4
  -4  -5   3 220.300 6.52686   3
   4  -5  -3 196.932 5.30450   2
   4   5   3 198.884 5.74161   3
   5   5  -3 54.0830 2.33065   3
   5  -5   3 53.9888 1.55962   2
   5  -5   3 52.5038 1.65360   3
  -5   5   3 54.0395 2.45020   5
   5  -5  -3 49.7844 1.81147   2
   5   5   3 51.2158 2.33445   3
   5  -5  -3 49.7874 1.88164   3
   6   5  -3 543.711 14.1397   3
  -6   5   3 557.007 14.3414   5
   6  -5   3 535.045 13.3962   3
   6   5   3 547.851 14.0845   3
   6  -5  -3 537.435 13.5468   3
   6  -5  -3 528.133 13.4515   2
   7   5  -3 6.01192 1.16597   3
   7  -5   3 6.79109 1.04721   3
  -7   5   3 6.35555 1.38397   5
   7  -5   3 6.38193 0.72709   2
   7   5   3 5.76966 1.20661   3
   7  -5  -3 7.60507 0.99926   3
  -8   5   3 145.277 5.13175   5
   8  -5   3 133.390 3.99750   3
   8  -5   3 130.123 3.76380   2
   8   5  -3 139.488 4.86759   3
   8   5   3 124.335 4.64091   3
   8  -5  -3 129.269 4.13298   3
   9  -5   3 98.6755 3.23498   3
  -9   5   3 92.6793 6.08098   5
   9   5   3 122.037 5.86644   3
   9  -5  -3 93.5602 3.63317   3
   0   6  -3 2.34031 0.51111   4
   0  -6  -3 0.74765 0.56788   5
   0   6  -3 1.46693 0.51089   5
   0   6   3 0.66552 0.47965   4
   0   6  -3 0.75053 0.33556   2
   0  -6   3 1.37533 0.37866   3
   0  -6  -3 0.98822 0.60646   4
   0  -6  -3 1.69596 0.54102   3
   0   6   3 1.11324 0.61696   5
   0   6   3 0.97595 0.43416   2
   0  -6   3 1.10539 0.58242   4
  -1  -6  -3 623.878 15.9967   5
  -1  -6  -3 644.710 15.9689   3
   1  -6   3 654.880 15.5387   3
   1  -6   3 662.271 15.9091   4
  -1   6   3 662.956 16.1309   5
  -1   6   3 644.059 15.7959   2
  -1  -6  -3 653.849 16.0036   4
  -1   6   3 607.085 15.9035   4
  -1  -6   3 639.652 15.6663   3
  -1   6  -3 651.738 15.4678   2
  -1   6  -3 644.195 15.7418   5
   1   6   3 625.825 15.7427   2
  -1  -6   3 624.641 15.4939   5
  -1  -6   3 648.769 15.7577   4
   1  -6  -3 653.251 15.9422   4
  -1   6  -3 635.877 15.7321   4
  -2   6   3 131.729 3.66762   2
  -2  -6  -3 130.761 3.87309   4
  -2  -6  -3 130.897 3.91148   5
  -2  -6  -3 131.722 3.89143   3
   2   6  -3 131.629 3.80988   3
  -2   6   3 135.245 4.03242   5
   2  -6   3 135.374 3.85648   4
   2  -6  -3 128.251 3.86330   4
  -2   6  -3 131.786 3.69619   5
   2  -6  -3 126.914 3.61564   2
  -2   6  -3 131.149 3.71333   4
   2   6   3 129.272 3.70410   2
  -2  -6   3 127.901 3.51388   5
  -2   6  -3 131.718 3.28686   2
  -2  -6   3 131.004 3.67757   4
  -2  -6   3 129.902 3.65997   3
  -3  -6  -3 66.4360 2.45155   5
  -3   6   3 69.1917 2.60161   5
   3  -6   3 66.8724 2.40140   4
   3   6  -3 66.1751 2.38896   3
  -3   6   3 68.0327 2.19387   2
  -3  -6  -3 65.7128 2.39568   4
  -3  -6  -3 67.1662 2.42202   3
  -3  -6   3 62.8409 2.46618   5
   3  -6  -3 67.9363 2.48871   4
  -3  -6   3 65.5716 2.28186   3
  -3   6  -3 65.5450 2.29241   5
  -3  -6   3 69.2120 2.25345   4
   3  -6  -3 66.9541 2.07953   2
  -3   6  -3 64.9124 2.30844   4
  -4   6   3 176.066 5.21148   5
   4   6  -3 172.088 5.01435   3
  -4  -6  -3 166.107 4.92343   4
  -4   6   3 172.979 4.74146   2
  -4  -6   3 165.986 4.73301   5
   4  -6  -3 168.276 4.57026   2
  -4  -6   3 165.660 4.84036   3
  -4   6  -3 163.912 4.82975   4
   4  -6  -3 174.373 4.98206   4
  -4  -6   3 177.940 4.76461   4
  -5   6   3 195.250 5.79495   5
   5  -6   3 190.052 4.68928   2
   5  -6   3 186.965 4.75528   3
   5   6  -3 184.197 5.56328   3
   5  -6  -3 188.520 5.10049   2
   5  -6  -3 188.273 5.15290   3
   6  -6   3 102.534 2.74860   2
   6  -6   3 101.090 2.87052   3
  -6   6   3 111.161 4.35697   5
   6   6  -3 104.013 3.74685   3
   6   6   3 99.7507 3.83049   3
   6  -6  -3 98.1572 3.14325   3
   6  -6  -3 96.4457 3.04171   2
   7   6  -3 55.4863 2.76818   3
   7  -6   3 54.3767 1.85171   2
  -7   6   3 54.6848 2.95440   5
   7  -6   3 54.8296 1.85896   3
   7  -6  -3 59.8289 2.37686   3
   7   6   3 57.7600 2.95113   3
   8  -6   3 23.4412 1.24471   3
   8   6  -3 19.5466 2.10089   3
   8   6   3 26.5082 2.33109   3
   8  -6  -3 21.9223 1.68597   3
   0  -7  -3 32.4964 1.68441   4
   0   7   3 27.7399 1.48150   4
   0  -7  -3 30.6852 1.59801   5
   0   7   3 30.7168 1.40437   2
   0   7  -3 32.9782 1.22182   2
   0  -7  -3 32.2832 1.51925   3
   0   7  -3 34.1494 1.44115   4
   0   7  -3 33.9823 1.52186   5
   0  -7   3 35.4505 1.59869   4
  -1  -7  -3 219.378 6.16713   5
  -1   7   3 229.948 5.95565   2
  -1  -7  -3 230.548 6.21315   4
  -1  -7  -3 221.110 6.10294   3
   1  -7   3 229.994 6.10566   4
  -1   7   3 232.646 6.33042   5
   1  -7   3 227.005 5.66211   3
  -1   7   3 212.833 6.06988   4
   1  -7  -3 225.015 6.16863   4
   1   7   3 217.476 5.91802   2
  -1   7  -3 223.822 5.62318   2
  -1  -7   3 224.093 5.97919   4
  -1  -7   3 224.617 5.83976   3
  -1   7  -3 227.230 5.97875   5
  -1   7  -3 218.519 5.92200   4
   2   7  -3 864.048 21.0892   3
  -2  -7  -3 868.053 21.2011   4
  -2  -7  -3 844.188 21.1731   3
  -2   7   3 887.589 21.3860   5
  -2   7   3 850.844 20.9287   2
   2  -7   3 864.347 20.5419   3
   2  -7   3 876.691 21.1454   4
  -2   7   3 816.150 21.1374   4
  -2  -7  -3 841.883 21.2096   5
   2  -7  -3 844.522 21.0200   4
  -2  -7   3 828.014 20.5643   5
  -2  -7   3 849.322 20.7665   3
  -2  -7   3 856.431 20.8146   4
  -2   7  -3 858.854 20.3834   2
  -2   7  -3 843.909 21.0905   4
   2   7   3 853.555 20.8240   2
  -3  -7  -3 200.229 5.83372   5
  -3   7   3 209.166 6.00337   5
  -3   7   3 204.808 5.50908   2
   3   7  -3 203.573 5.78282   3
  -3  -7  -3 210.898 5.83036   4
   3  -7   3 207.743 5.76623   4
  -3   7  -3 212.087 5.85894   5
   3   7   3 217.713 5.83697   2
  -3   7  -3 198.142 5.78620   4
   3  -7  -3 211.195 6.02834   4
   3  -7  -3 219.604 5.59701   2
  -3  -7   3 204.913 5.81136   3
  -3  -7   3 219.315 5.79398   4
   4   7  -3 17.6015 1.52112   3
  -4   7   3 14.1682 1.11290   2
  -4   7   3 14.3582 1.55609   5
  -4  -7  -3 15.7923 1.48325   4
  -4   7  -3 18.0584 1.45248   5
   4  -7  -3 19.7269 1.09367   2
   4  -7  -3 19.2569 1.65492   4
  -4  -7   3 18.0070 1.39358   4
  -4  -7   3 20.7691 1.27111   5
   5   7  -3 129.544 4.31998   3
  -5  -7  -3 127.853 4.17198   4
  -5   7   3 132.271 4.45608   5
  -5  -7   3 109.565 3.62232   5
  -5  -7   3 123.335 3.72360   4
  -5   7  -3 117.042 3.88943   5
   5  -7  -3 112.430 3.43169   2
   5  -7  -3 117.643 3.47328   3
  -6  -7  -3 421.778 11.1599   4
  -6   7   3 418.961 11.5246   5
   6   7  -3 417.408 11.3579   3
   6  -7  -3 414.489 10.7968   3
  -6  -7   3 427.923 11.0455   4
  -6   7  -3 423.240 11.3606   5
  -7   7   3 105.300 4.28188   5
   7   7  -3 102.434 4.10238   3
  -7  -7  -3 109.718 3.96187   4
   7  -7  -3 105.354 3.44294   3
  -7  -7   3 107.090 3.75954   4
   8   7  -3 20.4031 2.33265   3
  -8   7   3 21.6894 2.67439   5
  -8  -7  -3 19.0141 2.16274   4
  -8   7  -3 14.8667 1.93711   5
   8  -7  -3 16.5553 1.78296   3
   0  -8  -3 490.389 12.9245   5
   0  -8   3 508.218 12.5517   3
   0  -8  -3 540.720 13.2685   3
   0  -8   3 504.592 12.8694   4
   0   8  -3 517.755 12.5383   2
   0   8   3 509.779 12.7582   2
   0  -8  -3 513.988 13.0528   4
   0   8  -3 479.078 12.7058   4
  -1   8   3 87.5498 2.71784   2
   1  -8   3 83.8832 2.36804   3
  -1  -8  -3 82.0717 2.99114   4
  -1  -8  -3 79.5349 2.82697   3
  -1  -8  -3 78.7444 2.87158   5
   1  -8   3 83.4437 2.88546   4
   1   8  -3 86.6723 2.58546   2
  -1   8   3 84.0075 3.08722   5
   1  -8  -3 81.1271 2.93856   4
   1  -8  -3 80.3464 2.69525   3
  -1  -8   3 82.9422 2.80262   4
   1   8   3 79.8313 2.66133   2
  -1   8  -3 81.0704 2.31762   2
  -1   8  -3 82.1727 2.75886   5
  -1  -8   3 78.5109 2.52681   3
  -1   8  -3 74.5321 2.64121   4
   2  -8   3 215.795 5.25321   3
  -2  -8  -3 212.675 6.02798   4
  -2   8   3 213.004 6.17714   5
   2  -8   3 213.145 5.96129   4
  -2   8   3 212.876 5.69278   2
  -2  -8  -3 200.211 5.95906   5
  -2  -8   3 215.837 5.96884   4
  -2   8  -3 223.239 5.45593   2
  -2  -8   3 216.012 5.86236   3
   2  -8  -3 211.703 6.18281   4
   2   8   3 216.245 5.93603   2
  -2  -8   3 206.274 5.58040   5
  -2   8  -3 224.199 6.02428   5
  -3  -8  -3 91.0079 3.34897   5
  -3   8   3 96.7439 3.55755   5
  -3  -8  -3 101.560 3.42224   4
   3  -8   3 100.650 3.38118   4
  -3   8   3 99.2939 3.02909   2
  -3   8  -3 100.830 3.32286   5
   3  -8  -3 96.2109 3.51040   4
   3   8   3 95.7887 3.23310   2
  -3  -8   3 98.7086 3.28021   4
  -3  -8   3 107.318 3.55120   3
  -4   8   3 59.9167 2.20824   2
  -4   8   3 59.6228 2.76161   5
   4   8  -3 59.6932 2.61658   3
  -4  -8  -3 62.3809 2.63251   4
  -4  -8   3 59.1161 2.39011   4
   4   8   3 56.3748 2.37836   2
   4  -8  -3 54.9056 2.60833   4
  -4  -8   3 55.9710 2.12256   5
  -4   8  -3 57.1870 2.44439   5
   4  -8  -3 58.0323 2.02310   2
  -5   8   3 97.3091 3.78644   5
  -5  -8  -3 98.2005 3.55769   4
   5   8  -3 96.4533 4.07592   3
   5   8   3 94.8731 3.33614   2
  -5   8  -3 93.2279 3.47923   5
  -5  -8   3 95.2082 3.32329   4
  -5  -8   3 90.5508 3.13262   5
   5  -8  -3 92.4192 2.90244   2
   5  -8  -3 92.3701 2.95096   3
  -6  -8  -3 4.83641 1.24675   4
   6   8  -3 6.85607 1.36702   3
  -6   8   3 6.55479 1.47039   5
  -6  -8   3 6.63812 1.23008   4
   6  -8  -3 5.33066 0.85097   3
  -6   8  -3 5.46996 1.28777   5
  -7  -8  -3 34.8614 2.35720   4
  -7   8   3 28.7728 2.50861   5
   7   8  -3 24.5296 2.28458   3
   7  -8  -3 27.7756 1.61313   3
  -7  -8   3 25.8560 2.06418   4
  -7   8  -3 27.9129 2.31323   5
   0   9  -3 5.88254 0.68866   2
   0  -9   3 5.50098 0.68015   3
   0  -9   3 6.22303 1.09081   4
   0  -9  -3 5.64834 0.85201   3
   0   9   3 6.12002 0.84775   2
   0  -9  -3 4.70805 1.07698   4
  -1  -9  -3 139.291 4.47035   4
   1  -9   3 142.357 4.37008   4
   1   9  -3 143.043 3.98596   2
  -1   9   3 139.525 4.58349   5
  -1   9   3 143.131 4.12141   2
  -1  -9  -3 131.413 4.29729   5
   1  -9  -3 142.847 4.54388   4
  -1  -9   3 142.486 4.31835   4
  -1   9  -3 141.722 4.30028   5
   1  -9  -3 131.388 4.15111   3
  -1  -9   3 138.689 3.99422   3
   1   9   3 139.993 4.15703   2
  -1   9  -3 140.236 3.78893   2
  -2  -9  -3 172.108 5.18512   4
  -2   9   3 173.547 5.32213   5
  -2   9   3 166.584 4.74823   2
  -2  -9  -3 154.914 5.02389   5
   2  -9   3 169.373 5.09218   4
   2   9  -3 175.184 4.77616   2
  -2   9  -3 167.328 4.99682   5
   2  -9  -3 164.864 5.17130   4
  -2   9  -3 169.648 4.35266   2
  -2  -9   3 170.017 4.97681   4
   2   9   3 173.850 4.91113   2
  -2  -9   3 163.052 4.78469   3
   2  -9  -3 167.775 4.85221   3
  -3   9   3 96.6789 4.06048   5
  -3   9   3 93.2797 3.02708   2
  -3  -9  -3 97.1267 4.04219   4
   3  -9   3 94.8891 3.45599   4
  -3  -9   3 102.663 3.43403   4
   3  -9  -3 102.830 3.85325   4
   3   9   3 99.4488 3.36391   2
  -3  -9   3 96.2535 2.94211   5
  -3   9  -3 97.6766 3.43998   5
  -4  -9  -3 184.181 5.72197   4
  -4   9   3 189.292 5.27401   2
  -4   9   3 190.818 5.96482   5
   4   9   3 173.699 5.29710   2
  -4  -9   3 187.762 5.35809   4
  -4   9  -3 179.828 5.44223   5
  -4  -9   3 168.677 4.93686   5
   4  -9  -3 182.268 5.62785   4
  -5  -9  -3 273.409 7.81762   4
  -5   9   3 269.238 8.04782   5
   5   9   3 258.336 7.27922   2
  -5  -9   3 268.779 7.37009   4
  -5  -9   3 244.881 6.94099   5
   5  -9  -3 252.110 6.78807   3
  -6   9   3 36.1409 2.59053   5
   6   9  -3 35.5451 2.43801   3
  -6  -9  -3 36.5137 2.49107   4
  -6  -9   3 35.1399 2.20598   4
   6   9   3 35.2764 2.20694   2
   6  -9  -3 33.3035 1.66472   3
  -6   9  -3 35.7372 2.37459   5
  -7  -9  -3 121.492 4.60241   4
  -7  -9   3 122.286 4.37163   4
   0 -10   3 142.157 4.05688   3
   0 -10   3 144.666 4.59159   4
   0  10  -3 148.236 4.10182   2
   0 -10  -3 142.927 4.75006   4
   0  10   3 148.639 4.36406   2
   1 -10   3 48.8685 2.45566   4
  -1 -10  -3 51.9272 2.59731   4
  -1  10   3 53.4636 2.17813   2
  -1 -10  -3 53.4943 2.92267   5
   1 -10   3 50.8979 1.71100   3
   1  10  -3 53.3682 2.02026   2
   1 -10  -3 59.4727 2.76419   4
  -1 -10   3 50.0050 2.07681   3
  -1  10  -3 57.9937 1.96708   2
   1  10   3 59.5854 2.35817   2
  -1 -10   3 55.4428 2.51252   4
  -2 -10  -3 46.0432 2.45972   4
   2  10  -3 43.1502 1.92557   2
  -2  10   3 43.6019 1.92858   2
   2 -10   3 47.7000 2.87394   4
  -2  10   3 43.8892 2.49563   5
  -2  10  -3 45.5490 2.26651   5
   2  10   3 46.2077 3.00645   2
  -2 -10   3 43.5640 2.29361   4
  -2  10  -3 47.5642 1.54431   2
   2 -10  -3 43.5882 2.52663   4
   3  10  -3 111.495 3.59896   2
   3 -10   3 107.122 3.90506   4
  -3 -10  -3 109.067 3.97500   4
  -3  10   3 110.692 4.12638   5
  -3  10   3 106.183 3.43283   2
  -3  10  -3 110.394 3.75828   5
  -3 -10   3 101.661 3.67927   4
   3  10   3 105.159 3.59515   2
   3 -10  -3 101.233 3.96388   4
  -4 -10  -3 20.3549 2.04409   4
   4  10  -3 20.9014 1.62459   2
  -4  10   3 24.1848 2.15345   5
  -4  10   3 21.4067 1.45463   2
  -4 -10   3 22.7844 1.89342   4
   4 -10  -3 22.6897 2.21404   4
  -4  10  -3 19.8251 1.85455   5
   4  10   3 18.7459 1.72590   2
  -5 -10  -3 26.9634 2.30908   4
  -5  10   3 27.3900 2.37785   5
  -5 -10   3 34.0335 2.18325   4
   5 -10  -3 28.4758 1.49179   3
   5  10   3 35.2342 2.12167   2
  -5  10  -3 26.3996 2.11203   5
  -6  10   3 44.4587 2.99421   5
  -6 -10  -3 48.5527 3.02555   4
  -6 -10   3 46.9796 2.66373   4
  -6  10  -3 50.4268 2.80099   5
   0 -11   3 20.1161 1.92849   4
   0 -11   3 15.8035 1.16955   3
   0 -11  -3 19.4148 2.10150   4
   0  11  -3 23.1429 1.29119   2
   1  11  -3 161.374 4.64420   2
  -1  11   3 165.952 4.83459   2
   1 -11   3 156.486 4.34368   3
   1 -11   3 164.360 5.20451   4
  -1 -11  -3 161.731 5.34630   4
  -1 -11   3 170.652 5.28410   4
   1 -11  -3 166.184 5.47844   4
   1  11   3 166.954 5.04027   2
  -1  11  -3 166.152 4.54628   2
   2 -11   3 2.36499 1.20962   4
  -2 -11  -3 3.60080 1.29112   4
   2  11  -3 0.94050 0.84487   2
  -2  11   3 1.47330 0.77877   2
  -2  11  -3 3.35388 0.52512   2
   2 -11  -3 2.50838 1.24611   4
  -2 -11   3 2.52541 1.14503   4
  -2  11  -3 1.24490 1.02667   5
   2  11   3 3.21645 0.91584   2
   3  11  -3 9.23904 1.15095   2
  -3  11   3 12.2985 1.30427   2
  -3 -11  -3 10.8779 1.67255   4
  -3  11   3 10.9764 1.66147   5
   3 -11   3 9.72143 1.52213   4
   3 -11  -3 13.0465 1.85613   4
   3  11   3 11.4268 1.31252   2
  -3  11  -3 11.3855 1.52018   5
  -3 -11   3 9.89760 1.43621   4
  -4  11   3 167.654 5.79620   5
  -4 -11  -3 167.015 5.62309   4
   4  11  -3 163.666 5.14082   2
  -4  11   3 176.909 4.96487   2
   4  11   3 168.989 5.33654   2
   4 -11  -3 182.818 6.56373   4
  -4 -11   3 169.392 5.38517   4
  -4  11  -3 167.365 5.49223   5
   4 -11  -3 164.980 4.74451   3
   0 -12  -3 2.69590 1.38502   4
   0  12  -3 4.55576 0.82949   2
   0  12   3 2.89577 0.91769   2
   0 -12   3 3.74596 1.28980   4
  -1  12   3 96.7056 3.50704   2
   1 -12   3 106.247 4.03904   4
  -1 -12  -3 107.826 4.20129   4
   1 -12  -3 108.857 4.28181   4
   1  12   3 104.811 3.65313   2
  -1  12  -3 102.284 3.07439   2
  -1 -12   3 104.408 3.95269   4
   2 -12   3 56.9427 2.97485   4
   2  12  -3 50.8034 2.26915   2
  -2  12   3 50.1399 2.24357   2
   2 -12  -3 49.2993 3.75185   4
  -2 -12   3 52.2778 2.76198   4
   2  12   3 54.1604 2.58145   2
   0   0  -4 3535.76 86.4648   1
   0   0   4 3377.33 85.9660   1
  -1   0   4 16.9360 0.60452   4
  -1   0   4 16.0715 0.69321   5
  -1   0   4 15.9416 0.71068   2
   1   0   4 17.3947 0.60377   2
   1   0  -4 16.3426 0.69400   2
  -2   0  -4 2729.76 70.1077   1
  -2   0   4 2556.84 71.4509   1
   2   0  -4 2626.25 72.0760   1
   3   0   4 108.716 3.07219   3
  -3   0  -4 112.777 3.02881   3
   3   0  -4 115.319 3.14964   2
   3   0  -4 111.229 3.11456   3
  -3   0   4 113.642 3.02744   4
  -4   0   4 384.696 9.59563   4
   4   0  -4 390.009 9.74378   2
  -4   0  -4 388.999 9.60001   3
   4   0  -4 380.291 9.71557   3
   4   0   4 381.825 9.66236   3
   5   0  -4 64.8829 2.26862   2
  -5   0  -4 66.1961 2.13316   3
   5   0  -4 67.1619 2.31530   3
  -5   0   4 63.4915 2.17101   4
   5   0   4 65.6631 2.22582   3
  -6   0   4 270.611 7.23898   4
   6   0  -4 279.108 7.38668   3
  -6   0  -4 270.453 7.16389   3
   6   0  -4 265.998 7.31224   2
   6   0   4 279.693 7.30712   3
   7   0  -4 26.7963 1.74797   3
  -7   0  -4 29.2265 1.89073   3
   7   0   4 28.4090 1.67560   3
   8   0   4 3.71072 0.95416   3
   9   0  -4 11.8511 1.55063   3
   9   0   4 10.3515 1.42081   3
  10   0  -4 263.412 8.32343   3
  10   0   4 244.125 7.52735   3
   0  -1  -4 50.8358 1.44415   4
   0   1  -4 52.8901 1.38802   2
   0  -1  -4 51.6697 1.52007   5
   0   1   4 51.3815 1.42524   4
   0  -1   4 51.5705 1.40088   2
  -1  -1  -4 6019.14 148.354   1
  -1   1   4 5717.67 148.367   1
   1  -1   4 6034.12 143.533   1
  -1  -1   4 5839.21 145.185   1
   1  -1  -4 5938.30 147.901   1
  -2   1   4 725.778 25.8832   1
   2   1  -4 727.626 25.1140   1
   2  -1   4 699.583 22.2706   1
  -2  -1  -4 724.709 25.0418   1
   2   1   4 721.221 25.5208   1
   2  -1  -4 761.949 27.1479   1
   3   1  -4 4123.93 108.694   1
   3  -1   4 4022.96 107.030   1
  -3  -1  -4 4230.10 109.197   1
   3  -1   4 4004.37 106.381   1
   3   1  -4 4030.17 109.503   1
   3  -1  -4 4213.56 110.733   1
   3   1   4 3914.19 108.111   1
  -4   1   4 199.314 5.12467   4
  -4  -1  -4 192.432 5.09833   3
   4  -1   4 192.584 5.02863   3
   4   1  -4 187.866 5.16678   3
   4  -1  -4 190.151 5.20604   3
  -4  -1   4 196.764 5.21218   3
  -4   1  -4 196.832 5.05072   3
   4  -1  -4 197.900 5.21976   2
   4   1   4 201.959 5.29632   3
  -5  -1  -4 281.253 7.33141   3
   5  -1   4 284.484 7.29212   3
  -5   1   4 276.236 7.35579   4
   5   1  -4 287.596 7.47055   3
  -5  -1   4 269.387 7.30436   3
   5   1   4 291.828 7.42808   3
  -5   1  -4 281.805 7.15101   3
   5  -1  -4 281.020 7.36292   3
   5  -1  -4 278.443 7.32118   2
   6  -1   4 326.222 8.36424   3
  -6  -1  -4 312.199 8.35931   3
  -6   1   4 315.633 8.42839   4
   6   1  -4 329.631 8.55810   3
   6  -1  -4 332.716 8.62222   3
  -6  -1   4 328.508 8.74330   3
   6   1   4 329.616 8.66364   3
   6  -1  -4 316.741 8.53395   2
  -6   1  -4 327.184 8.36757   3
   7   1  -4 32.2112 1.88909   3
   7  -1   4 31.0860 1.67608   3
   7   1   4 30.0975 1.81399   3
   7  -1  -4 30.3592 1.80401   3
  -7   1  -4 33.5008 1.53976   3
   8  -1   4 10.3247 1.21378   3
   8   1  -4 8.67107 1.32400   3
   8   1   4 10.0310 1.26523   3
   8  -1  -4 8.37843 1.15664   3
   9   1  -4 568.183 14.9784   3
   9  -1   4 564.192 15.2818   3
   9  -1  -4 563.012 14.8014   3
   9   1   4 563.268 14.8411   3
  10   1  -4 10.4714 1.92508   3
  10  -1   4 9.69175 1.39678   3
  10  -1  -4 9.88085 1.50623   3
  10   1   4 13.3221 1.67882   3
   0   2   4 36.3044 1.20349   2
   0  -2  -4 37.2893 1.17993   2
   0   2  -4 38.0968 1.06278   3
   0  -2  -4 38.8119 1.30345   5
   0   2  -4 37.5325 1.08306   2
   0  -2  -4 40.2468 1.25290   4
   1   2  -4 1099.69 31.0953   1
   1   2  -4 1095.60 30.5601   1
  -1  -2  -4 1076.06 34.7725   1
  -1   2   4 1063.72 34.3423   1
   1   2   4 1063.54 34.3722   1
   1  -2  -4 1083.93 34.5743   1
  -2   2   4 657.857 16.1936   2
  -2  -2  -4 671.217 16.2624   3
  -2   2   4 670.662 16.1927   4
   2  -2  -4 680.289 16.3880   2
  -2   2  -4 671.000 16.3388   4
  -3  -2  -4 570.494 14.0643   3
   3  -2   4 578.406 13.8099   3
  -3   2   4 569.285 14.0597   2
  -3   2   4 566.146 14.0167   4
   3   2  -4 572.363 14.0636   3
  -3  -2   4 577.823 14.2709   3
   3  -2  -4 581.786 14.2416   3
   3   2   4 571.356 14.3781   3
  -3   2  -4 588.037 14.0135   3
  -3   2  -4 580.243 14.2199   4
   3  -2  -4 590.908 14.2449   2
  -4  -2  -4 136.030 3.84296   3
  -4   2   4 138.998 3.84477   4
   4  -2   4 135.585 3.62969   3
  -4  -2   4 135.744 3.85972   3
   4  -2  -4 137.952 3.80293   2
   4  -2  -4 136.533 3.82650   3
  -4   2  -4 138.503 3.59396   3
   4   2   4 141.133 3.98802   3
  -5  -2  -4 47.6133 1.86419   3
   5   2  -4 48.3963 1.96398   3
   5  -2   4 49.7717 1.71232   3
   5   2   4 47.5995 2.01839   3
   5  -2  -4 49.9084 1.89231   3
  -5   2  -4 49.2246 1.62242   3
  -5  -2   4 51.2845 2.16370   3
  -5   2  -4 49.3222 1.89790   4
   5  -2  -4 48.7823 1.82665   2
   6   2  -4 77.8248 2.75011   3
  -6  -2  -4 72.6426 2.56623   3
   6  -2   4 72.3174 2.45787   3
  -6   2   4 71.9924 2.63486   4
   6  -2  -4 73.2498 2.60882   3
  -6   2  -4 74.0872 2.30918   3
   6   2   4 75.8292 2.75752   3
   6  -2  -4 71.2258 2.50720   2
   7  -2   4 2.64517 0.75120   3
   7   2  -4 3.14656 0.96269   3
   7  -2   4 2.96952 0.61482   2
   7   2   4 3.68972 1.00003   3
   7  -2  -4 2.78466 0.80755   3
   8   2  -4 44.9469 2.43979   3
   8  -2   4 40.1313 1.78838   2
   8  -2   4 43.0665 2.03625   3
   8  -2  -4 47.5792 2.33991   3
   9  -2   4 97.8109 3.47514   3
   9   2  -4 90.7022 3.77340   3
   9  -2  -4 96.7130 3.67924   3
   9   2   4 95.9017 3.84730   3
   0  -3  -4 16.2876 0.92345   5
   0  -3   4 16.1048 0.58860   3
   0  -3  -4 16.2039 0.74705   2
   0   3   4 15.7114 0.78553   2
   0   3   4 16.6228 0.90902   5
   0   3  -4 16.1065 0.65662   4
   0  -3   4 16.0524 0.70168   4
   0   3   4 15.7652 0.80829   4
   0  -3  -4 16.9426 0.88078   4
   0   3  -4 16.8446 0.61886   3
   0   3  -4 15.9715 0.55982   5
   1  -3   4 1658.89 43.1334   1
   1   3  -4 1656.43 45.7387   1
  -1  -3  -4 1675.46 51.2317   1
  -1   3  -4 1684.34 42.9646   1
  -1  -3   4 1615.56 44.9685   1
  -2  -3  -4 989.864 24.0179   3
  -3   3   4 778.521 18.9418   2
   3   3  -4 776.273 18.9880   3
  -3  -3  -4 765.243 19.0224   3
   3  -3   4 788.827 18.5381   2
  -3   3   4 757.144 18.9632   4
   3  -3   4 795.159 18.6103   3
   3  -3  -4 774.594 18.6453   2
  -3  -3   4 770.333 18.7075   3
   3  -3  -4 758.751 18.7320   4
  -3   3  -4 763.082 18.6738   4
  -4   3   4 88.4273 2.79655   4
   4  -3   4 92.0509 2.45560   3
  -4  -3  -4 86.8358 2.80335   3
   4  -3   4 90.5920 2.36338   2
   4  -3  -4 91.4082 2.70429   2
  -4   3  -4 92.6701 2.80582   4
  -4  -3   4 89.6628 2.80428   3
   4  -3  -4 92.9249 2.75148   3
   4   3   4 90.4095 2.96578   3
   5  -3   4 0.46774 0.33523   2
   5   3  -4 1.46701 0.67324   3
  -5   3   4 0.87913 0.74404   4
  -5  -3  -4 0.91333 0.60111   3
   5  -3   4 0.72821 0.42616   3
   5  -3  -4 0.92972 0.55961   3
  -5  -3   4 0.53984 0.56530   3
   5  -3  -4 0.43838 0.45440   2
   5   3   4 0.56792 0.69105   3
   6  -3   4 1237.11 29.7510   3
   6   3  -4 1237.93 30.2092   3
   6  -3   4 1209.59 29.5957   2
   6  -3  -4 1181.84 29.5603   2
   6   3   4 1230.83 29.9464   3
   6  -3  -4 1231.70 29.6838   3
   7  -3   4 173.523 4.82732   2
   7   3  -4 184.150 5.52629   3
   7  -3   4 182.667 5.03476   3
   7  -3  -4 175.453 5.20482   3
   7   3   4 181.082 5.52105   3
   8  -3   4 53.2454 2.20555   3
   8   3  -4 52.2971 2.66627   3
   8  -3   4 53.1355 1.94544   2
   8   3   4 56.3035 2.80366   3
   8  -3  -4 54.8208 2.53168   3
   9   3  -4 109.169 4.30191   3
   9  -3   4 114.451 3.78842   3
   9   3   4 108.380 4.26706   3
   9  -3  -4 110.244 3.96679   3
   0  -4  -4 2681.23 77.2189   1
   0  -4   4 2607.20 68.6687   1
   0   4  -4 2703.09 69.3415   1
   0   4   4 2624.54 76.7453   1
   1  -4   4 1365.25 38.6280   1
   1   4  -4 1418.24 41.1125   1
  -1  -4  -4 1375.56 46.4103   1
  -1  -4   4 1363.01 39.8309   1
   1   4   4 1337.96 45.8258   1
   1  -4  -4 1391.98 46.1440   1
  -1   4  -4 1377.36 38.3181   1
  -2   4   4 14.5440 0.93844   4
  -2  -4  -4 14.1035 0.93965   3
  -2  -4  -4 14.0147 0.97219   4
  -2   4   4 18.5795 1.13505   5
  -2   4   4 14.4208 0.84679   2
   2   4  -4 15.8090 0.89840   3
   2  -4   4 15.4522 0.90899   4
  -2  -4   4 19.1607 0.93851   3
   2  -4  -4 19.6501 0.90541   2
  -2  -4   4 17.5888 0.79285   5
   2  -4  -4 18.4632 1.09629   4
  -2   4  -4 20.4529 0.96361   4
  -2  -4   4 17.5651 0.86286   4
   2   4   4 20.5541 0.98187   2
  -3   4   4 453.179 11.4077   5
  -3  -4  -4 439.579 11.2472   3
  -3   4   4 454.958 11.1156   2
  -3   4   4 438.314 11.1961   4
   3   4  -4 442.812 11.1992   3
  -3   4  -4 437.584 10.9667   4
   3  -4  -4 436.941 11.3220   4
  -3  -4   4 443.204 11.0083   3
   3  -4  -4 440.596 10.8973   2
   4  -4   4 252.909 6.06940   3
  -4   4   4 244.574 6.55960   4
  -4   4   4 253.328 6.80924   5
  -4  -4  -4 238.839 6.59269   3
   4  -4   4 253.307 5.97917   2
  -4   4   4 219.814 7.05340   2
   4   4  -4 255.106 6.63387   3
  -4   4  -4 237.377 6.45598   4
   4  -4  -4 250.691 6.52505   4
   4  -4  -4 244.803 6.35114   2
  -4  -4   4 241.768 6.48647   3
   4   4   4 245.177 6.69504   3
   4  -4  -4 247.563 6.64935   3
   5   4  -4 23.6998 1.55794   3
  -5   4   4 20.6595 1.40283   4
   5  -4   4 23.7897 0.86376   2
  -5   4   4 23.8380 1.67213   5
   5  -4   4 23.1163 0.99130   3
  -5  -4  -4 20.8001 1.39435   3
  -5   4  -4 19.6648 1.36117   4
   5  -4  -4 18.3278 1.13366   2
  -5  -4   4 20.1236 1.31470   3
   5  -4  -4 24.3126 1.27990   3
   5   4   4 19.2265 1.50464   3
   6   4  -4 27.6183 1.80822   3
   6  -4   4 28.9441 1.26945   3
   6  -4  -4 29.5330 1.57162   3
   6   4   4 27.5117 1.89273   3
   6  -4  -4 26.6876 1.43513   2
   7  -4   4 22.6110 1.40240   3
   7  -4   4 19.9683 1.02177   2
   7   4  -4 14.8473 1.99780   3
   7   4   4 21.3943 1.91236   3
   7  -4  -4 20.9075 1.56557   3
   8  -4   4 94.8801 2.92594   2
   8   4  -4 102.325 3.89580   3
   8  -4   4 100.417 3.20177   3
   8   4   4 105.391 4.08137   3
   8  -4  -4 107.108 3.73610   3
  -9   4   4 114.052 4.68872   5
   9  -4   4 110.168 3.64565   3
   9   4  -4 111.163 4.40414   3
   9   4   4 106.213 4.31111   3
   9  -4  -4 111.589 3.92913   3
   0  -5   4 99.9048 2.62335   3
   0   5  -4 101.212 2.74871   5
   0   5   4 99.4217 2.85511   2
   0   5  -4 92.2513 2.84389   4
   0   5   4 95.4162 2.88971   4
   0  -5   4 100.355 2.82040   4
   0   5   4 98.9139 3.08998   5
   0  -5  -4 101.546 3.03919   5
   0  -5  -4 104.893 3.01442   4
  -1   5   4 376.497 9.55846   2
  -1   5   4 392.771 9.83170   5
  -1  -5  -4 378.679 9.71517   3
  -1  -5  -4 390.555 9.95670   4
   1   5  -4 382.080 9.49990   3
   1  -5   4 384.090 9.19676   3
  -1  -5  -4 387.198 9.77192   5
   1  -5   4 384.528 9.55908   4
  -1   5   4 367.038 9.63009   4
  -1   5  -4 381.884 9.52976   4
   1  -5  -4 372.112 9.96394   4
  -1  -5   4 387.456 9.49009   3
  -1  -5   4 394.283 9.53273   4
   1  -5  -4 374.827 9.78101   5
  -1   5  -4 390.882 9.48203   5
  -1   5  -4 389.298 9.26810   2
   1  -5  -4 377.169 9.53710   2
   1   5   4 385.073 9.61336   2
   2  -5   4 355.091 9.00545   4
  -2   5   4 350.977 8.95649   2
  -2  -5  -4 372.457 9.11862   4
  -2  -5  -4 355.222 9.14948   3
  -2  -5  -4 357.630 9.20257   5
  -2   5   4 342.841 9.07585   4
  -2   5   4 359.337 9.26895   5
   2   5  -4 358.359 9.02238   3
   2  -5  -4 350.040 8.94440   4
  -2  -5   4 346.913 8.69100   4
   2   5   4 350.313 8.82335   2
  -2  -5   4 345.057 8.57646   5
  -2  -5   4 347.408 8.76444   3
   2  -5  -4 350.518 8.72118   2
  -2   5  -4 346.882 8.77841   4
  -3   5   4 380.514 9.48730   2
   3   5  -4 391.441 9.67980   3
  -3  -5  -4 380.715 9.60128   4
  -3  -5  -4 372.400 9.67086   3
  -3   5   4 376.198 9.81730   5
  -3   5   4 351.530 9.58472   4
  -3  -5   4 370.751 9.52786   3
   3  -5  -4 371.315 9.65330   4
  -3  -5   4 387.187 9.40740   4
  -3   5  -4 368.906 9.50572   4
   3  -5  -4 376.460 9.41342   2
  -3  -5   4 376.246 9.38305   5
  -4   5   4 135.361 4.24208   5
  -4   5   4 129.804 3.99452   4
  -4   5   4 139.955 3.88651   2
  -4  -5  -4 126.650 4.00457   3
   4   5  -4 137.721 4.05356   3
   4  -5  -4 137.520 3.72305   2
  -4   5  -4 135.838 4.14382   4
   4  -5  -4 135.016 3.99430   4
  -4  -5   4 117.846 4.14687   3
  -5   5   4 335.967 9.07293   5
   5   5  -4 334.021 8.87646   3
   5  -5   4 323.470 8.12287   3
   5  -5  -4 317.495 8.27028   3
   5  -5  -4 319.973 8.24168   2
   6  -5   4 476.504 11.7966   3
   6   5  -4 480.584 12.5901   3
  -6   5   4 485.226 12.8019   5
   6  -5   4 476.475 11.6482   2
   6  -5  -4 452.286 11.9374   2
   6  -5  -4 481.695 12.0615   3
   6   5   4 483.397 12.5548   3
  -7   5   4 437.582 11.8298   5
   7  -5   4 426.601 10.7500   3
   7   5  -4 433.837 11.6029   3
   7  -5   4 420.597 10.5493   2
   7   5   4 432.954 11.6722   3
   7  -5  -4 423.260 11.1202   3
   8   5  -4 8.84781 1.41354   3
   8  -5   4 9.33239 1.02546   3
   8  -5   4 7.84570 0.86457   2
  -8   5   4 8.12466 1.62133   5
   8   5   4 5.62775 1.27039   3
   9  -5   4 9.61103 1.11359   3
   9   5  -4 5.09520 1.64125   3
  -9   5   4 7.76346 1.87583   5
   9  -5  -4 5.99699 1.19217   3
   0  -6  -4 1929.66 46.5606   5
   1  -6   4 41.9342 1.65823   4
  -1   6   4 39.2804 1.68193   4
  -1  -6  -4 40.2652 1.70065   3
   1  -6   4 40.6831 1.18305   3
  -1   6   4 42.6008 1.88854   5
   1   6  -4 41.7215 1.51958   3
  -1  -6  -4 40.4058 1.75934   5
  -1  -6  -4 43.2788 1.79402   4
  -1   6  -4 40.1953 1.51110   5
  -1  -6   4 40.6628 1.57951   4
  -1  -6   4 40.1839 1.44467   3
  -1   6  -4 41.7246 1.55230   4
   1  -6  -4 40.9412 1.78275   5
   1  -6  -4 39.9816 1.78353   4
   1  -6  -4 42.8207 1.52401   2
   1   6   4 42.3929 1.60793   2
  -1   6  -4 40.9804 1.22552   2
  -2  -6  -4 32.5822 1.57254   4
  -2  -6  -4 36.0527 1.65538   5
  -2   6   4 29.7294 1.67343   5
   2  -6   4 31.1145 1.71075   4
   2   6  -4 34.8774 1.47342   3
  -2  -6  -4 28.6715 1.51198   3
  -2   6  -4 31.6460 1.41556   4
  -2   6  -4 34.1190 1.38660   5
  -2  -6   4 31.2404 1.33694   3
  -2  -6   4 31.1021 1.12054   5
   2   6   4 30.5513 1.42618   2
   2  -6  -4 32.0587 1.63841   4
   2  -6  -4 29.6715 1.27872   2
  -2  -6   4 31.7187 1.40562   4
  -3  -6  -4 14.2058 1.20344   3
  -3  -6  -4 15.2484 1.24844   4
  -3   6   4 14.2767 1.22841   4
   3   6  -4 17.5277 1.24381   3
  -3   6   4 16.0347 1.06820   2
  -3   6   4 15.6383 1.41185   5
  -3   6  -4 16.5063 1.17147   4
   3   6   4 16.3071 1.14509   2
  -3   6  -4 14.5917 1.09176   5
  -3  -6   4 15.9751 1.11170   3
   3  -6  -4 14.5003 1.35233   4
  -3  -6   4 16.0815 0.94853   5
   3  -6  -4 16.4280 0.97238   2
   4   6  -4 424.895 11.0573   3
  -4   6   4 421.703 11.2546   5
  -4   6   4 423.505 10.8257   2
  -4  -6  -4 436.326 11.0348   4
   4  -6  -4 424.032 10.8021   4
  -4   6  -4 399.882 10.6288   4
  -4  -6   4 412.921 10.6733   3
   4  -6  -4 420.473 10.4489   2
  -4  -6   4 421.067 10.5053   4
  -4  -6   4 408.248 10.4765   5
  -5  -6  -4 30.4809 1.83572   4
   5   6  -4 33.2649 1.91692   3
  -5   6   4 31.6621 2.06954   5
   5  -6  -4 30.9800 1.45528   2
  -5  -6   4 29.3784 1.62047   4
   5  -6  -4 33.9858 1.58225   3
   6   6  -4 3.95647 1.02329   3
  -6   6   4 2.67165 1.18787   5
   6  -6  -4 2.03830 0.71275   3
  -7   6   4 42.0629 2.70748   5
   7   6  -4 42.3663 2.51628   3
   7  -6   4 41.5689 1.44244   3
   7  -6  -4 45.8498 2.11148   3
  -8   6   4 68.2294 3.51831   5
   8  -6   4 68.4396 2.13814   3
   8   6  -4 64.9685 3.21972   3
   8  -6  -4 67.3087 2.76972   3
   0  -7  -4 95.1914 3.09214   4
   0   7   4 83.4859 2.87852   4
   0  -7   4 93.8629 2.90902   4
   0  -7   4 93.7252 2.56828   3
   0  -7  -4 88.8449 3.03678   5
   0   7  -4 88.3250 2.73945   4
   0   7   4 92.1594 2.84367   2
   0  -7  -4 91.9257 2.96776   3
   0   7  -4 94.3570 2.57176   2
  -1  -7  -4 24.4602 1.50227   5
  -1  -7  -4 27.7472 1.68989   3
  -1   7   4 25.6281 1.41550   4
   1  -7   4 24.1741 0.88018   3
  -1   7   4 24.5275 1.29428   2
  -1  -7  -4 24.1397 1.52085   4
  -1   7   4 22.8808 1.59093   5
   1  -7   4 27.4931 1.47439   4
   1  -7  -4 25.1379 1.55384   4
  -1  -7   4 28.0243 1.42498   4
  -1  -7   4 24.9109 1.17553   3
   1   7   4 28.0175 1.38120   2
  -1   7  -4 26.9128 0.97021   2
  -1   7  -4 24.7519 1.31771   4
  -1   7  -4 27.8359 1.33510   5
   2   7  -4 32.3802 1.55982   3
  -2  -7  -4 30.8847 1.71939   4
  -2   7   4 33.5196 1.47539   2
  -2   7   4 31.9674 1.82929   5
  -2  -7  -4 31.5236 1.65294   3
   2  -7   4 33.0514 1.67982   4
  -2  -7   4 29.3280 1.36460   3
   2  -7  -4 28.8589 1.30201   2
  -2  -7   4 29.8892 1.49760   4
  -2   7  -4 26.1557 1.38199   5
  -2   7  -4 30.1585 0.90754   2
   2  -7  -4 29.5240 1.68233   4
  -2   7  -4 26.4623 1.42172   4
   2   7   4 27.9912 1.44862   2
  -2  -7   4 28.0267 1.05171   5
  -3   7   4 273.847 7.23818   2
  -3  -7  -4 265.596 7.55342   5
   3  -7   4 274.192 7.40136   4
  -3  -7  -4 280.710 7.51511   4
  -3   7   4 279.625 7.71752   5
   3   7  -4 286.741 7.48232   3
  -3  -7   4 259.319 7.14537   3
  -3  -7   4 262.880 6.83471   5
   3  -7  -4 270.356 6.95052   2
   3  -7  -4 268.379 7.37221   4
   3   7   4 275.759 7.18108   2
  -3   7  -4 271.488 7.13859   5
  -3  -7   4 275.934 7.07227   4
  -3   7  -4 254.568 7.09927   4
  -4   7   4 381.694 9.78057   2
  -4  -7  -4 383.282 10.0287   4
   4   7  -4 378.009 10.0505   3
  -4   7   4 377.696 10.2810   5
  -4  -7   4 367.888 9.51029   5
   4   7   4 380.303 9.78052   2
  -4   7  -4 377.704 9.79295   5
   4  -7  -4 348.037 9.69491   2
  -4  -7   4 389.686 9.66414   4
   4  -7  -4 376.986 9.95045   4
   5   7  -4 140.250 4.57032   3
  -5   7   4 144.981 4.85422   5
  -5  -7  -4 141.807 4.50316   4
  -5  -7   4 137.137 4.16774   4
  -5   7  -4 146.020 4.43408   5
   5  -7  -4 135.869 4.04071   3
   5  -7  -4 135.439 3.98586   2
  -5  -7   4 136.687 4.11021   5
   6   7  -4 2.94172 1.02973   3
  -6   7   4 3.41050 1.29507   5
  -6  -7  -4 3.64561 1.12492   4
   6  -7  -4 5.54796 0.87957   3
  -6  -7   4 5.51700 1.10282   4
   7   7  -4 120.655 4.47386   3
  -7  -7  -4 120.651 4.34470   4
  -7   7   4 126.638 4.76355   5
  -7  -7   4 125.734 4.16728   4
   7  -7  -4 125.896 3.97583   3
   8   7  -4 176.442 7.71050   3
  -8   7   4 137.517 7.25334   5
  -8  -7  -4 161.099 6.15370   4
   8  -7  -4 147.109 4.66716   3
  -8  -7   4 155.609 4.96778   4
   0  -8  -4 382.494 10.1193   4
   0   8   4 381.338 9.84326   2
   0  -8   4 387.094 9.93138   4
   0  -8   4 374.212 9.53342   3
   0  -8  -4 362.850 9.94487   3
   0  -8  -4 415.199 11.4394   5
   0   8  -4 385.472 9.54937   2
   1  -8   4 461.220 11.6179   4
  -1  -8  -4 434.158 11.6487   3
  -1   8   4 458.010 11.9166   5
  -1  -8  -4 460.486 11.7768   4
   1   8  -4 464.692 11.3177   2
  -1   8   4 457.550 11.5005   2
  -1  -8  -4 438.844 11.7240   5
   1  -8   4 453.817 11.0476   3
  -1   8  -4 462.546 11.0902   2
  -1  -8   4 460.595 11.5349   4
   1   8   4 451.355 11.5131   2
  -1  -8   4 453.771 11.3187   3
  -1   8  -4 428.149 11.4166   4
   1  -8  -4 453.182 11.7664   4
  -1   8  -4 458.218 11.5250   5
  -2  -8  -4 15.4579 1.41339   5
   2  -8   4 18.3616 1.49933   4
  -2  -8  -4 16.8693 1.55032   4
  -2   8   4 16.3575 1.19175   2
  -2   8   4 15.6716 1.58219   5
  -2   8  -4 15.3011 0.66946   2
   2   8   4 14.5687 1.25919   2
  -2   8  -4 14.4517 1.25857   5
  -2   8  -4 13.6802 1.22428   4
   2  -8  -4 14.6058 1.49540   4
  -2  -8   4 15.0101 1.09950   3
  -2  -8   4 14.4680 1.31289   4
  -3  -8  -4 131.189 4.19343   4
   3   8  -4 134.592 4.11471   3
  -3   8   4 127.494 4.35795   5
   3  -8   4 130.977 4.10109   4
  -3   8   4 128.621 3.85091   2
  -3  -8   4 122.567 3.88742   3
  -3   8  -4 135.002 3.96251   5
   3  -8  -4 126.784 4.20342   4
   3  -8  -4 120.490 3.66026   2
  -3  -8   4 128.905 3.88695   4
   3   8   4 132.030 3.98208   2
  -3  -8   4 125.104 3.49571   5
  -4  -8  -4 49.8686 2.39772   4
  -4   8   4 46.4239 2.53062   5
  -4   8   4 48.6978 1.99619   2
   4   8  -4 47.9649 2.32665   3
  -4  -8   4 47.4516 2.11404   4
  -4  -8   4 45.2124 1.78459   5
   4   8   4 45.6648 2.15983   2
  -4   8  -4 47.2259 2.18936   5
   4  -8  -4 47.5222 2.83119   4
   4  -8  -4 47.4515 1.83649   2
  -5  -8  -4 27.2481 2.02340   4
  -5   8   4 28.1079 2.18740   5
   5   8  -4 33.2540 2.47944   3
  -5   8  -4 28.5583 1.90636   5
   5  -8  -4 27.8981 2.03912   4
   5  -8  -4 28.4739 1.54628   3
   5   8   4 30.3183 1.87318   2
  -5  -8   4 28.6970 1.85491   4
  -5  -8   4 26.8991 1.52614   5
   6   8  -4 23.4987 2.07967   3
  -6   8   4 20.2822 2.16264   5
  -6  -8  -4 23.3500 2.03453   4
  -6  -8   4 21.0920 1.53111   5
   6  -8  -4 21.4130 1.45014   3
  -6   8  -4 21.7207 2.20277   5
   6   8   4 19.1583 1.77393   2
   7   8  -4 59.4873 3.12596   3
  -7  -8  -4 61.6325 3.04833   4
  -7   8   4 60.5491 3.29383   5
  -7  -8   4 62.5713 2.79757   4
  -7   8  -4 60.1815 3.01331   5
   7   8   4 57.1374 2.77608   2
   7  -8  -4 58.8658 2.40982   3
   0   9   4 0.22843 0.63044   2
   0  -9   4 1.25131 0.85812   4
   0  -9  -4 0.97787 0.93031   4
   0   9  -4 0.18757 0.77195   2
   0  -9   4 0.31665 0.45132   3
   0  -9  -4 -0.8615 0.69567   5
  -1  -9  -4 54.7709 2.54803   4
  -1   9   4 55.3350 2.17739   2
  -1  -9  -4 56.3912 2.67169   5
   1  -9   4 56.4991 2.39868   4
   1  -9   4 54.2709 1.66573   3
   1   9  -4 55.9429 1.97997   2
  -1   9  -4 58.8468 1.82629   2
  -1  -9   4 59.2061 2.41443   4
   1  -9  -4 56.1073 2.59849   4
  -1  -9   4 56.8762 2.04401   3
  -1   9  -4 57.0800 2.31734   5
   1  -9  -4 58.6635 2.56919   3
   1   9   4 60.5661 2.32535   2
  -2  -9  -4 78.3919 3.13246   4
   2   9  -4 76.2759 2.61633   2
  -2   9   4 79.9423 2.72748   2
  -2   9   4 81.2958 3.27545   5
   2  -9   4 83.5473 3.03575   4
  -2  -9   4 81.8304 2.91651   4
  -2   9  -4 82.0484 2.18450   2
   2   9   4 79.5665 2.85457   2
  -2   9  -4 82.1171 2.89124   5
   2  -9  -4 75.1600 2.77848   3
  -2  -9   4 79.7779 2.69967   3
   2  -9  -4 75.1137 3.15860   4
  -3   9   4 11.3335 1.56465   5
  -3  -9  -4 11.0670 1.42472   4
  -3   9   4 12.9577 1.21399   2
   3  -9   4 14.6412 1.46681   4
   3  -9  -4 12.4626 1.47492   4
   3   9   4 15.2346 1.71053   2
  -3  -9   4 13.1112 1.45643   4
  -3   9  -4 11.9083 1.38717   5
  -4   9   4 266.088 7.30079   2
  -4   9   4 275.306 8.00821   5
  -4  -9  -4 273.084 7.75866   4
  -4  -9   4 254.298 6.86807   5
   4   9   4 268.674 7.45341   2
   4  -9  -4 267.473 7.70593   4
  -4  -9   4 262.426 7.32652   4
  -4   9  -4 279.597 7.52907   5
  -5   9   4 8.13076 1.46339   5
  -5  -9  -4 9.18343 1.45661   4
   5   9  -4 8.15149 1.29157   3
  -5  -9   4 10.3712 1.12456   5
   5  -9  -4 9.45598 1.00538   3
  -5   9  -4 9.80227 1.48513   5
   5   9   4 6.07329 1.07111   2
   5  -9  -4 10.0403 1.47828   4
  -6   9   4 89.9682 3.98779   5
   6   9  -4 95.0179 3.85665   3
  -6  -9  -4 95.1058 3.80928   4
  -6  -9   4 90.2329 3.39419   4
   6  -9  -4 86.9296 2.98777   3
   6   9   4 88.9726 3.48974   2
  -6   9  -4 89.2830 3.62408   5
   0  10  -4 96.7890 2.90874   2
   0 -10   4 95.2589 3.43221   4
   0 -10  -4 98.7176 3.68593   4
   0 -10   4 96.1362 2.85713   3
   0  10   4 98.3029 3.26708   2
   1 -10   4 89.4899 3.34272   4
  -1  10   4 94.5681 3.13639   2
   1  10  -4 93.3591 2.88866   2
   1 -10   4 87.2323 2.49063   3
  -1 -10  -4 92.6341 3.55130   4
   1 -10  -4 94.0320 3.65641   4
  -1  10  -4 93.2684 2.72077   2
  -1 -10   4 92.0940 3.35828   4
   1  10   4 99.7881 3.30460   2
  -2  10   4 80.5320 2.81256   2
   2 -10   4 81.7354 3.17443   4
  -2  10   4 75.4670 3.31956   5
  -2 -10  -4 76.2993 3.23291   4
   2  10  -4 79.3560 2.69060   2
  -2  10  -4 78.2185 2.15663   2
  -2 -10   4 76.6905 2.98525   4
   2  10   4 79.3889 2.93179   2
   2 -10  -4 80.6229 3.32322   4
  -2  10  -4 75.5587 2.96566   5
  -3  10   4 33.3415 2.37444   5
  -3  10   4 32.7860 1.76001   2
   3 -10   4 34.3235 2.21164   4
  -3 -10  -4 36.9353 2.35010   4
   3  10  -4 33.5966 1.78436   2
   3 -10  -4 35.0759 2.37654   4
  -3  10  -4 36.2459 2.04237   5
  -3 -10   4 30.9520 1.99083   4
   3  10   4 33.1224 1.98448   2
  -4  10   4 27.6340 2.30053   5
  -4 -10  -4 25.8586 2.21649   4
  -4  10   4 26.7521 1.61830   2
   4  10   4 26.1353 1.92145   2
  -4 -10   4 29.4869 1.98011   4
   4 -10  -4 28.3725 2.29783   4
  -5 -10  -4 24.6590 2.29880   4
  -5  10   4 22.8242 2.29674   5
   5  10   4 24.3739 1.96766   2
  -5 -10   4 23.9460 2.03225   4
   5 -10  -4 24.3752 2.39496   4
   5 -10  -4 24.4386 1.48292   3
  -5  10  -4 24.1047 1.98426   5
   0  11   4 14.0047 1.46729   2
   0 -11   4 13.9904 1.54655   4
   0 -11  -4 15.5069 1.82145   4
   0  11  -4 15.4121 1.10088   2
   1 -11   4 35.8284 2.31998   4
  -1  11   4 39.9936 2.35153   2
   1  11  -4 38.3335 1.74602   2
  -1 -11  -4 37.2008 2.52858   4
   1 -11  -4 34.7394 2.42943   4
  -1 -11   4 35.5637 2.22992   4
   1  11   4 36.7691 2.03456   2
  -2 -11  -4 39.1655 2.63746   4
  -2  11   4 44.5073 2.37977   2
   2  11  -4 42.8520 1.97060   2
   2 -11   4 51.0459 2.62071   4
  -2 -11   4 43.5097 2.39338   4
   2  11   4 41.3175 2.24432   2
  -2  11  -4 42.3256 2.32343   5
   2 -11  -4 45.1535 2.68637   4
   3  11  -4 30.5919 1.78109   2
  -3  11   4 30.2206 1.99304   2
   3 -11   4 32.8684 2.38584   4
  -3 -11  -4 32.8916 2.42547   4
  -3  11   4 31.8333 2.48493   5
  -3  11  -4 31.3465 2.09137   5
   3 -11  -4 30.6964 2.49748   4
   3  11   4 31.6349 2.04813   2
  -3 -11   4 32.1185 2.17092   4
  -4  11   4 0.38354 1.34098   5
   4  11  -4 1.23144 0.88062   2
  -4 -11  -4 3.04810 1.49574   4
  -4 -11   4 0.13236 1.04579   4
   4  11   4 1.14624 0.97818   2
  -4  11  -4 2.62302 1.14262   5
   0  12  -4 166.737 4.74532   2
   0  12   4 172.728 5.25761   2
   0 -12   4 168.296 5.48089   4
   0 -12  -4 184.870 8.02257   4
  -1  12   4 1.13870 0.90191   2
  -1 -12  -4 2.36104 2.47125   4
   1  12  -4 0.11952 0.68272   2
   1 -12   4 0.70542 1.25071   4
  -1 -12   4 3.07736 1.22833   4
   1  12   4 1.01116 0.86461   2
   2  12  -4 68.6600 2.60905   2
   2 -12   4 66.9515 3.24343   4
  -2 -12  -4 71.9191 3.58295   4
  -2  12   4 64.8605 2.67886   2
  -2 -12   4 67.9959 3.12933   4
   2  12   4 73.5183 3.05420   2
   2 -12  -4 69.9277 3.59314   4
   0   0  -5 0.88799 0.23546   2
   0   0   5 1.38337 0.27632   2
  -1   0  -5 2.52760 0.26992   2
   1   0  -5 2.12801 0.31677   2
   1   0   5 2.22942 0.27658   2
   1   0  -5 3.16940 0.41172   5
  -1   0   5 3.36702 0.39556   5
  -1   0   5 1.93861 0.31011   2
   2   0   5 511.767 12.3116   2
   2   0  -5 510.699 12.4767   2
  -2   0   5 508.756 12.4880   5
  -2   0  -5 507.174 12.3984   3
  -2   0   5 508.394 12.3263   4
  -3   0  -5 1284.59 39.9600   1
  -3   0   5 1238.35 42.1400   1
   3   0  -5 1265.96 42.4397   1
   5   0  -5 215.067 5.92087   2
  -5   0  -5 222.568 5.76692   3
   5   0  -5 220.244 5.95050   3
  -5   0   5 213.307 5.80088   4
   5   0   5 223.180 5.89934   3
   6   0   5 410.232 10.2041   3
  -6   0   5 376.215 10.0745   4
   6   0  -5 388.808 10.2556   2
   6   0  -5 399.819 10.2482   3
  -6   0  -5 391.989 10.0216   3
   7   0  -5 205.058 5.90483   3
   7   0   5 197.987 5.77165   3
   8   0  -5 85.7946 3.31439   3
   8   0   5 85.3408 3.22898   3
   9   0   5 96.3588 3.67622   3
   9   0  -5 96.6210 3.81379   3
  10   0  -5 29.2625 2.67439   3
  10   0   5 35.9521 2.34945   3
   0  -1  -5 2114.62 57.3136   1
   0   1  -5 2056.29 52.2697   1
   1   1  -5 386.748 9.56116   3
   1   1  -5 400.690 9.59560   2
  -1   1   5 392.100 9.65120   5
  -1   1   5 393.885 9.53213   4
   1  -1   5 387.589 9.43914   2
  -1   1   5 385.974 9.60619   2
  -1  -1  -5 397.252 9.55492   2
   1  -1  -5 371.313 9.31866   5
   1  -1  -5 373.397 9.25546   2
   1  -1  -5 387.413 9.20253   4
  -1  -1   5 379.520 9.08613   5
  -1   1  -5 375.824 9.08601   2
  -2   1   5 359.041 8.90611   5
   2   1  -5 359.351 8.83770   2
   2   1  -5 346.154 8.78957   3
   2  -1   5 357.962 8.58199   2
  -2   1   5 357.272 8.73872   4
  -2  -1  -5 351.007 8.82465   3
   2  -1  -5 358.630 8.72935   4
  -2   1  -5 359.038 8.65957   3
   2  -1  -5 354.127 8.80826   2
   2   1   5 349.438 8.71852   2
   3   1  -5 2315.20 66.1482   1
  -3  -1  -5 2355.20 66.4968   1
   3  -1   5 2241.32 63.9670   1
   3  -1   5 2197.77 63.3588   1
   3   1  -5 2347.80 67.6315   1
   3   1   5 2151.78 64.5225   1
   3  -1  -5 2308.35 68.1855   1
  -4  -1  -5 385.099 9.76359   3
   4  -1   5 401.200 9.71080   3
  -4   1   5 379.235 9.74931   4
   4   1  -5 389.563 9.89764   2
   4  -1  -5 391.225 9.73143   2
  -4   1  -5 376.485 9.50149   3
   4  -1  -5 385.776 9.72264   3
   4   1   5 384.757 9.77034   3
  -5   1   5 345.897 9.20439   4
   5  -1   5 360.538 9.16097   3
   5   1  -5 364.934 9.42246   2
   5   1  -5 370.013 9.34581   3
  -5  -1  -5 362.515 9.21821   3
   5  -1  -5 374.013 9.53330   3
  -5   1  -5 372.298 9.29431   3
   5  -1  -5 356.118 9.48030   2
   5   1   5 379.680 9.58945   3
   6   1  -5 40.1373 1.90622   3
  -6  -1  -5 39.4137 1.69988   3
  -6   1   5 37.4684 1.79681   4
   6  -1   5 39.4343 1.71864   3
   6   1   5 38.1932 1.86618   3
   6  -1  -5 36.0287 1.72098   2
  -6   1  -5 40.3969 1.58260   3
   6  -1  -5 40.2110 1.86824   3
   7   1  -5 174.953 5.18825   3
   7  -1   5 165.341 4.93200   3
   7  -1  -5 162.826 4.82698   3
   7   1   5 158.958 4.84429   3
  -7   1  -5 150.508 4.43859   3
   8  -1   5 110.728 3.71468   3
   8   1  -5 109.476 3.94538   3
   8   1   5 109.645 3.83357   3
   8  -1  -5 103.770 3.95945   3
   9   1  -5 199.160 6.30247   3
   9   1   5 192.932 6.06862   3
   9  -1  -5 192.089 6.02727   3
   0  -2  -5 1450.18 50.4376   1
   0   2   5 1622.19 53.6375   1
  -1   2   5 147.632 3.97797   2
  -1  -2  -5 153.466 3.96639   4
  -1   2   5 154.200 4.09379   5
   1   2  -5 154.512 3.92322   3
  -1   2   5 152.360 3.96046   4
   1   2  -5 156.856 3.96867   2
  -1   2  -5 149.259 3.81696   4
   1  -2  -5 153.578 4.07873   5
   1   2   5 156.124 3.94859   2
   1  -2  -5 154.204 3.95983   4
   1  -2  -5 151.230 3.94677   2
  -1   2  -5 149.870 3.68731   2
  -2   2   5 254.198 6.57677   2
  -2   2   5 263.690 6.71285   5
   2   2  -5 257.077 6.55386   3
  -2  -2  -5 259.496 6.66685   3
  -2   2   5 263.036 6.55777   4
  -2   2  -5 250.906 6.24453   4
  -2  -2   5 245.099 6.29602   3
   2  -2  -5 252.703 6.35513   2
   2   2   5 254.698 6.30380   2
  -2   2  -5 249.892 6.05277   3
   2  -2  -5 246.892 6.32504   4
  -3   2   5 788.023 19.3221   4
  -3   2   5 812.881 19.4023   2
  -3   2   5 773.230 19.5078   5
  -3  -2  -5 801.738 19.3954   3
  -3  -2   5 788.571 19.9675   3
   3  -2  -5 828.126 19.9494   4
  -3   2  -5 834.583 19.7154   3
   3  -2  -5 835.892 19.9943   2
  -4  -2  -5 290.886 7.48320   3
   4  -2   5 296.269 7.24186   3
  -4   2   5 278.851 7.41639   4
   4   2  -5 287.458 7.50212   3
  -4   2  -5 300.676 7.35187   3
   4   2   5 294.411 7.90455   3
   4  -2  -5 296.333 7.60001   2
   4  -2  -5 304.003 7.91332   3
  -4  -2   5 286.963 7.61638   3
  -5  -2  -5 819.369 20.3249   3
  -5   2   5 800.271 20.3029   4
   5   2  -5 846.966 20.4411   3
   5  -2   5 837.406 20.1282   3
   5  -2  -5 829.758 19.8105   3
   5   2   5 819.562 19.9635   3
  -5   2  -5 806.272 19.4859   3
   5  -2  -5 787.991 19.7360   2
  -5  -2   5 773.284 19.7711   3
   6   2  -5 43.6707 2.01257   3
  -6  -2  -5 40.0425 1.82006   3
  -6   2   5 41.0847 1.96284   4
   6  -2   5 40.4947 1.67675   3
   6  -2  -5 41.4160 1.79549   2
  -6   2  -5 42.6118 1.57244   3
   6  -2  -5 41.5088 1.88781   3
   6   2   5 40.4259 2.00195   3
   7  -2   5 341.484 9.08673   2
   7   2  -5 366.695 9.65573   3
   7  -2   5 361.568 9.29190   3
   7  -2  -5 396.938 10.1749   3
  -7   2  -5 377.138 9.79156   3
   7   2   5 378.168 10.2843   3
   8  -2   5 66.6948 2.42099   2
   8  -2   5 76.6500 2.76568   3
   8   2  -5 72.3963 3.10978   3
   8  -2  -5 72.0747 3.99316   3
   9  -2   5 119.455 4.02650   3
   9   2  -5 118.890 4.43493   3
   9   2   5 112.072 4.24012   3
   9  -2  -5 114.429 4.12773   3
   0   3   5 3709.03 100.882   1
   0  -3  -5 3659.02 99.8887   1
   1   3  -5 41.7324 1.33038   3
  -1   3   5 39.6902 1.39977   2
  -1   3   5 43.8904 1.59033   5
   1  -3  -5 43.7122 1.42221   2
  -1   3  -5 44.2623 1.32763   4
   1   3   5 43.2014 1.43971   2
  -1  -3   5 42.4267 1.32648   3
  -2  -3  -5 340.662 8.57932   3
  -2   3   5 341.771 8.65644   5
   2   3  -5 339.740 8.44774   3
  -2   3   5 333.940 8.44992   2
  -2   3   5 330.752 8.46555   4
  -2  -3   5 398.746 9.47821   3
  -2   3  -5 362.705 9.10024   4
   2  -3  -5 356.897 9.14865   2
   2   3   5 363.024 9.17283   2
   2  -3  -5 361.910 9.22499   4
  -3   3   5 610.969 15.2329   4
  -3  -3  -5 620.239 15.3151   3
  -3   3   5 622.858 15.2332   2
  -3   3   5 623.537 15.4496   5
   3   3  -5 615.706 15.2419   3
  -3   3  -5 612.466 15.0661   4
   3  -3  -5 616.994 15.0771   2
  -3  -3   5 610.093 15.1062   3
   3  -3  -5 619.144 15.1458   4
  -4   3   5 328.829 8.81684   5
   4  -3   5 341.101 8.12750   2
  -4   3   5 333.808 8.59846   4
   4  -3   5 339.599 8.23163   3
  -4  -3  -5 324.804 8.62894   3
   4   3  -5 336.828 8.64723   3
  -4   3  -5 332.512 8.46682   4
   4  -3  -5 332.315 8.42542   2
  -4  -3   5 323.277 8.48279   3
   4  -3  -5 334.200 8.47803   3
  -5   3   5 532.795 13.3535   5
   5  -3   5 510.980 12.5315   2
   5  -3   5 523.384 12.6637   3
   5   3  -5 516.366 13.0861   3
  -5  -3  -5 509.699 13.0254   3
  -5   3   5 497.816 13.0102   4
   5  -3  -5 525.400 13.0333   3
   5  -3  -5 535.096 13.0089   2
  -5   3  -5 476.592 13.2630   4
  -5  -3   5 516.999 13.0939   3
   5   3   5 537.342 13.3010   3
   6   3  -5 50.9420 2.27086   3
   6  -3   5 48.5511 1.61794   2
   6  -3   5 49.0679 1.79556   3
   6   3   5 48.2585 2.27955   3
   6  -3  -5 47.6629 2.04773   3
   6  -3  -5 47.1320 1.93200   2
   7  -3   5 56.2892 2.07668   3
   7  -3   5 53.2568 1.83878   2
   7   3  -5 54.7607 2.54681   3
   7  -3  -5 50.3421 2.27162   3
   7   3   5 52.5465 2.54123   3
   8  -3   5 244.136 6.68017   3
   8   3  -5 242.152 7.21241   3
   8   3   5 240.143 7.08746   3
   8  -3  -5 229.947 7.27895   3
   9  -3   5 80.9254 3.02154   3
   9   3  -5 81.1342 3.62007   3
   9  -3  -5 81.2468 3.37010   3
   9   3   5 84.4743 3.62146   3
   0   4   5 119.475 3.43833   4
   0  -4  -5 124.279 3.51216   4
   0   4  -5 125.892 3.24643   4
   0   4   5 127.447 3.44804   2
   0  -4   5 128.446 3.30440   4
   0  -4  -5 128.159 3.60013   5
   0  -4  -5 126.514 3.40252   2
   0   4  -5 126.370 3.20731   3
   0   4  -5 124.307 3.19343   5
   0  -4   5 124.282 3.17431   3
   1  -4   5 449.577 10.8004   4
  -1  -4  -5 428.224 11.0451   5
  -1   4   5 440.338 10.9372   4
  -1  -4  -5 445.073 10.9587   4
   1   4  -5 433.446 10.7904   3
  -1   4   5 442.319 10.9071   2
   1   4   5 431.637 10.8843   2
  -1  -4   5 434.862 10.7455   3
   1  -4  -5 431.473 11.0567   5
   1  -4  -5 440.328 10.9700   4
  -1  -4   5 451.893 10.7185   4
  -1   4  -5 444.987 10.7577   4
   1  -4  -5 440.757 10.8497   2
  -2  -4  -5 272.647 7.08920   5
  -2   4   5 263.186 6.94523   4
  -2   4   5 275.815 7.14621   5
  -2  -4  -5 267.701 7.03773   3
   2   4  -5 271.030 6.89549   3
  -2   4   5 266.260 6.88176   2
  -2  -4  -5 269.384 6.95584   4
  -2  -4   5 267.992 6.62790   4
   2   4   5 264.373 6.81495   2
  -2  -4   5 263.431 6.75420   3
  -2  -4   5 267.776 6.52724   5
   2  -4  -5 266.392 6.90295   4
   2  -4  -5 263.746 6.76919   2
  -2   4  -5 267.717 6.73515   4
   3   4  -5 527.036 13.2751   3
  -3   4   5 527.446 13.2975   4
  -3  -4  -5 525.100 13.3642   3
  -3   4   5 550.560 13.2509   2
  -3   4   5 535.458 13.4992   5
   3   4   5 562.689 13.7740   2
  -3   4  -5 553.541 13.7243   4
   3  -4  -5 549.801 13.6994   2
  -3  -4   5 548.877 13.7636   3
   3  -4  -5 565.469 13.8680   4
  -4   4   5 141.541 4.34594   5
   4   4  -5 142.223 4.15571   3
  -4   4   5 136.722 4.09444   4
  -4   4   5 144.166 4.08076   2
   4  -4  -5 140.959 3.91776   2
  -4  -4   5 134.015 3.99107   3
  -4   4  -5 141.379 4.00245   4
   4  -4  -5 142.499 4.06911   4
   5  -4   5 595.430 14.2563   2
   5   4  -5 588.362 14.9974   3
   5  -4   5 594.125 14.3951   3
  -5   4   5 591.399 15.2169   5
   5  -4  -5 555.003 13.9642   3
  -5  -4   5 582.221 14.2887   3
  -5   4  -5 535.907 14.0217   4
   6   4  -5 235.378 6.68609   3
   6  -4   5 226.357 5.85663   2
   6  -4   5 232.731 6.04311   3
  -6   4   5 242.451 6.93845   5
   6   4   5 235.123 6.81727   3
   6  -4  -5 236.560 6.48633   3
   7   4  -5 288.685 8.56619   3
   7  -4   5 291.385 7.47636   3
   7  -4   5 280.316 7.24105   2
  -7   4   5 291.603 8.42140   5
   7   4   5 330.685 9.75619   3
   7  -4  -5 297.234 8.40561   3
   8  -4   5 35.8041 1.68897   3
   8   4  -5 34.9234 2.34388   3
  -8   4   5 37.4214 2.64231   5
   8  -4   5 34.5350 1.39942   2
   8   4   5 37.4547 2.42239   3
   8  -4  -5 38.0007 2.13917   3
   9   4  -5 11.0645 1.63482   3
  -9   4   5 12.5876 2.53037   5
   9  -4   5 13.6167 1.31653   3
   9  -4  -5 9.01595 1.35187   3
   0   5  -5 1096.10 26.2445   4
   0   5   5 1041.40 26.4387   4
   0  -5  -5 1097.88 26.6224   5
   0  -5   5 1129.38 26.3260   4
  -1   5   5 1033.78 26.0243   4
  -1  -5  -5 1077.79 26.1902   5
   1  -5   5 1067.61 25.9053   4
  -1  -5  -5 1075.41 26.0875   4
  -1   5   5 1071.89 25.9849   2
  -1   5   5 1116.81 26.2704   5
  -1  -5  -5 1063.86 26.1456   3
  -1  -5   5 1113.80 26.4435   4
   1  -5  -5 1088.49 26.7909   5
  -1  -5   5 1089.20 26.4194   3
  -1   5  -5 1098.36 26.4731   4
   1  -5  -5 1104.53 26.5393   2
   1  -5  -5 1091.85 26.7348   4
  -2   5   5 230.385 6.14324   2
  -2  -5  -5 231.283 6.32303   3
   2   5  -5 242.223 6.16402   3
  -2  -5  -5 236.598 6.26557   4
  -2  -5  -5 246.492 6.41180   5
  -2   5   5 235.126 6.44286   5
   2  -5   5 237.203 6.12328   4
  -2   5   5 227.231 6.23812   4
  -2   5  -5 250.393 6.35445   4
  -2  -5   5 246.104 6.25404   4
   2   5   5 247.121 6.43344   2
  -2  -5   5 250.297 6.02847   5
  -2  -5   5 241.231 6.32736   3
   2  -5  -5 244.960 6.33576   2
   2  -5  -5 241.105 6.52993   4
  -3   5   5 381.085 10.1173   4
  -3   5   5 401.243 10.3678   5
  -3  -5  -5 394.760 10.1222   4
   3   5  -5 401.221 10.0998   3
  -3  -5  -5 409.167 10.5840   3
  -3   5   5 389.730 10.0136   2
  -3   5  -5 373.144 9.43476   4
   3  -5  -5 370.243 9.38618   2
   3   5   5 376.903 9.49826   2
  -3  -5   5 370.561 9.24179   5
  -3  -5   5 372.046 9.28868   4
  -3  -5   5 369.928 9.45084   3
  -4   5   5 168.614 4.97970   5
  -4   5   5 151.696 4.68226   4
  -4   5   5 163.214 4.60517   2
  -4  -5  -5 159.468 4.76133   3
   4   5  -5 173.611 4.76816   3
   4  -5  -5 153.858 4.45303   4
  -4  -5   5 146.791 4.32785   3
   4  -5  -5 150.521 4.20274   2
  -4   5  -5 152.288 4.58404   4
   5   5  -5 52.8167 2.29237   3
  -5   5   5 49.3807 2.43792   5
   5  -5  -5 47.0681 1.86809   2
   5  -5  -5 50.7236 1.98981   3
   6   5  -5 264.669 7.48273   3
  -6   5   5 260.328 7.69910   5
   6  -5   5 269.021 6.63811   3
   6  -5  -5 261.702 7.09475   3
  -7   5   5 59.5922 3.06601   5
   7  -5   5 58.5542 1.69357   2
   7   5  -5 57.1385 2.79553   3
   7  -5   5 61.5681 1.96077   3
   7  -5  -5 57.4635 2.44290   3
  -8   5   5 105.208 4.33931   5
   8   5  -5 102.744 4.08375   3
   8  -5  -5 105.959 3.71237   3
   9   5  -5 74.6596 3.58165   3
  -9   5   5 71.6551 3.82072   5
   9  -5  -5 76.0435 3.15956   3
   0  -6  -5 4.48270 0.87037   4
   0  -6   5 4.65690 0.44643   3
   0   6  -5 5.06292 0.59099   4
   0   6   5 4.27423 0.67875   4
   0   6   5 3.81088 0.59765   2
   0   6  -5 4.63520 0.60983   5
   0  -6  -5 3.97452 0.73647   5
   1  -6   5 351.215 8.88548   4
  -1   6   5 351.458 9.22109   5
   1   6  -5 360.112 8.81059   3
  -1  -6  -5 347.367 9.07127   4
  -1  -6  -5 352.399 9.15029   5
  -1   6   5 336.479 8.99755   4
  -1   6   5 361.093 8.93709   2
  -1  -6  -5 339.902 9.07402   3
  -1  -6   5 344.693 8.75562   3
  -1   6  -5 355.341 8.52368   2
   1  -6  -5 355.389 9.13366   4
  -1  -6   5 360.360 8.86557   4
  -1   6  -5 353.521 8.79325   5
  -1   6  -5 347.465 8.83679   4
   1   6   5 356.237 8.97389   2
   1  -6  -5 342.153 9.15701   5
   1  -6  -5 346.894 8.87969   2
   2   6  -5 133.232 3.76995   3
  -2  -6  -5 133.331 3.93351   4
  -2   6   5 135.524 4.13321   5
  -2   6   5 127.759 3.74873   2
  -2  -6  -5 130.913 4.00843   5
  -2   6  -5 128.820 3.72461   4
  -2  -6   5 132.150 3.67947   4
  -2   6  -5 133.525 3.66909   5
   2   6   5 129.829 3.81033   2
  -2  -6   5 134.901 3.71092   3
   2  -6  -5 132.973 3.70418   2
   3   6  -5 6.93779 0.88761   3
  -3   6   5 6.17431 1.01285   5
  -3   6   5 6.26070 0.75371   2
  -3   6   5 6.35919 0.92060   4
  -3  -6  -5 6.01766 0.93629   4
  -3  -6  -5 6.93486 0.94136   5
  -3  -6  -5 4.86352 0.79197   3
  -3  -6   5 4.54810 0.68957   3
   3  -6  -5 4.30697 0.86470   4
   3  -6  -5 5.81240 0.66456   2
  -3  -6   5 6.77084 0.77709   4
   3   6   5 5.24749 0.78202   2
  -3   6  -5 5.08822 0.74846   4
  -3  -6   5 5.48008 0.65624   5
  -4  -6  -5 149.369 4.44349   4
  -4   6   5 144.433 4.67232   5
  -4   6   5 145.999 4.26181   2
   4   6  -5 149.316 4.45677   3
   4   6   5 143.173 4.20881   2
  -4  -6   5 137.944 4.17032   3
  -4   6  -5 132.667 4.14379   4
   4  -6  -5 151.836 4.83878   2
  -4  -6   5 144.204 4.02979   4
   4  -6  -5 141.077 4.35518   4
  -5   6   5 79.6136 3.21370   5
   5   6  -5 76.7261 2.97431   3
  -5  -6  -5 81.9457 2.95975   4
   5  -6  -5 77.5940 2.61634   2
  -5  -6   5 82.0449 2.69743   4
   5  -6  -5 76.5594 2.66843   3
   6   6  -5 336.162 9.44712   3
  -6   6   5 324.818 9.35586   5
   6  -6  -5 305.594 8.14499   3
   7   6  -5 75.4977 3.30634   3
  -7   6   5 75.5883 3.54612   5
   7  -6  -5 69.4825 2.72509   3
  -8   6   5 86.3117 3.99612   5
   8   6  -5 83.2931 3.70886   3
   8  -6  -5 79.0427 3.06088   3
   0  -7  -5 56.1104 2.27616   4
   0   7  -5 53.3955 1.88313   4
   0  -7   5 54.8194 1.67160   3
   0   7  -5 57.9519 1.69966   2
   0  -7  -5 52.9766 2.18722   3
   0   7   5 52.2086 2.09249   4
   0   7   5 56.6447 2.04519   2
   0  -7  -5 54.0294 2.23460   5
  -1  -7  -5 480.141 12.5439   3
  -1   7   5 465.830 12.4673   4
  -1   7   5 498.507 12.7373   5
  -1   7   5 496.542 12.3826   2
   1  -7   5 506.878 12.3882   4
  -1  -7  -5 506.112 12.6019   4
  -1   7  -5 495.095 12.6145   5
   1   7   5 502.874 12.7477   2
  -1   7  -5 518.169 12.2811   2
   1  -7  -5 500.210 12.9802   5
  -1  -7   5 511.125 12.6999   4
  -1  -7   5 508.662 12.5277   3
  -1   7  -5 501.748 12.6234   4
   1  -7  -5 519.582 12.9740   4
  -2   7   5 702.975 17.4590   2
  -2  -7  -5 682.265 17.7267   5
  -2  -7  -5 720.909 17.6936   4
  -2   7   5 712.627 17.8775   5
  -2  -7  -5 689.768 17.6825   3
   2   7  -5 716.341 17.4867   3
   2  -7   5 718.968 17.5156   4
  -2  -7   5 674.797 17.0875   3
  -2   7  -5 706.194 17.1206   5
   2  -7  -5 701.138 17.4364   4
  -2  -7   5 701.082 17.1332   4
  -2   7  -5 685.514 17.1438   4
   2   7   5 697.623 17.2445   2
  -3   7   5 262.487 6.94913   2
  -3   7   5 262.801 7.40347   5
   3   7  -5 264.804 7.08534   3
  -3  -7  -5 256.404 7.15779   4
   3  -7  -5 258.984 6.65029   2
  -3  -7   5 261.888 6.68878   4
  -3  -7   5 243.879 6.76609   3
  -3   7  -5 241.507 6.72586   4
  -3   7  -5 245.478 6.97159   5
   3   7   5 260.493 6.84830   2
  -3  -7   5 244.430 6.31947   5
   3  -7  -5 257.582 7.02541   4
  -4   7   5 18.8954 1.74770   5
   4   7  -5 19.8635 1.57185   3
  -4   7   5 21.0570 1.36370   2
  -4  -7  -5 18.9147 1.58048   4
  -4   7  -5 22.6712 1.46877   5
  -4  -7   5 19.3448 1.11410   5
   4  -7  -5 19.8837 1.68433   4
  -4  -7   5 24.2222 1.45422   4
   4   7   5 19.2413 1.46857   2
   4  -7  -5 20.2467 1.22830   2
   5   7  -5 61.2851 2.65170   3
  -5  -7  -5 57.6650 3.02736   4
  -5   7   5 58.2414 3.18447   5
   5  -7  -5 61.9910 2.31057   3
  -5  -7   5 60.5281 2.22381   5
   5   7   5 61.3701 3.48608   2
  -5  -7   5 62.2742 2.37816   4
  -6  -7  -5 192.731 5.88683   4
  -6   7   5 196.703 6.24138   5
   6   7  -5 189.293 5.94824   3
   6   7   5 192.727 5.75941   2
   6  -7  -5 189.619 5.51747   3
  -6  -7   5 199.432 5.60785   4
  -7  -7  -5 28.2341 2.20346   4
  -7   7   5 27.1652 2.42673   5
   7   7  -5 27.1262 2.22304   3
   7   7   5 26.2199 1.96622   2
  -7  -7   5 25.7581 1.87519   4
   7  -7  -5 26.7358 1.75116   3
  -8   7   5 11.0953 1.86009   5
  -8  -7  -5 15.6708 2.10413   4
   8   7  -5 8.27446 1.97716   3
   8   7   5 13.3399 1.61421   2
   8  -7  -5 12.2857 1.32164   3
  -8  -7   5 12.6974 1.53356   4
   0  -8  -5 86.6697 3.00231   3
   0   8  -5 85.6105 2.46689   2
   0  -8  -5 88.3114 3.15076   4
   0  -8   5 86.6540 2.64389   3
   0  -8  -5 81.0616 3.03879   5
   0   8   5 84.0246 2.84181   2
   0  -8   5 87.4262 2.87308   4
  -1  -8  -5 20.0871 1.63187   4
  -1  -8  -5 21.6890 1.57250   5
   1   8  -5 20.8692 1.11270   2
  -1   8   5 21.6127 1.69102   5
  -1   8   5 20.9201 1.35022   2
   1  -8   5 20.6048 1.48601   4
   1  -8  -5 20.2894 1.60123   4
  -1  -8   5 19.3541 1.07118   3
   1  -8  -5 18.4506 1.36423   3
  -1   8  -5 19.8437 1.45294   4
  -1   8  -5 21.5850 1.30311   5
  -1  -8   5 20.8087 1.41432   4
   1   8   5 21.0539 1.36438   2
  -1   8  -5 19.7167 0.83881   2
  -2  -8  -5 69.2836 2.76411   4
  -2   8   5 71.1171 2.92353   5
   2  -8   5 67.2574 2.57876   4
  -2   8   5 68.9360 2.45115   2
   2   8   5 70.8043 2.56000   2
  -2  -8   5 67.9318 2.47380   4
  -2   8  -5 70.2340 2.47529   4
   2  -8  -5 71.4168 2.82060   4
  -2  -8   5 66.4045 2.33614   3
  -2   8  -5 71.6243 2.47722   5
  -3  -8  -5 193.998 5.73093   4
   3   8  -5 188.124 5.56038   3
  -3   8   5 201.021 5.98351   5
  -3   8   5 193.355 5.41686   2
   3   8   5 185.302 5.49343   2
  -3  -8   5 178.886 5.38979   3
   3  -8  -5 223.005 6.35027   2
  -3  -8   5 195.653 5.40062   4
  -3   8  -5 187.821 5.41685   5
   3  -8  -5 190.703 5.75993   4
  -4   8   5 63.7894 3.02696   5
   4   8  -5 60.1861 2.61683   3
  -4   8   5 62.2669 2.37338   2
  -4  -8   5 57.9510 1.95852   5
  -4  -8   5 61.3111 2.39412   4
  -4   8  -5 64.0165 2.50842   5
  -5   8   5 284.477 8.35308   5
  -5  -8  -5 285.749 8.06669   4
   5  -8  -5 271.600 7.95432   4
  -5  -8   5 284.387 7.64313   4
   5   8   5 292.338 7.88001   2
  -5   8  -5 285.442 7.86563   5
   5  -8  -5 283.504 7.53739   3
  -5  -8   5 275.026 7.37952   5
  -6   8   5 32.6918 2.50335   5
   6   8  -5 34.3640 2.32363   3
  -6  -8  -5 30.9223 2.26101   4
   6   8   5 27.2092 1.97151   2
  -6  -8   5 29.1151 2.32236   4
   6  -8  -5 31.2066 1.73494   3
   7   8  -5 38.1016 2.58623   3
  -7   8   5 37.0188 2.79620   5
  -7  -8  -5 41.4398 2.62202   4
  -7  -8   5 38.7156 2.25544   4
   7  -8  -5 35.9708 2.01341   3
  -7   8  -5 38.4842 2.46128   5
   7   8   5 39.6195 2.35920   2
   0  -9  -5 120.519 4.08788   4
   0   9  -5 125.573 3.37230   2
   0  -9   5 118.751 3.29219   3
   0  -9   5 119.143 3.81064   4
   0   9   5 118.006 3.74642   2
  -1   9   5 150.504 4.42602   2
  -1  -9  -5 143.796 4.69486   4
   1  -9   5 148.440 4.52373   4
   1   9  -5 149.325 4.11224   2
  -1   9  -5 147.468 3.81770   2
   1  -9  -5 150.635 4.73404   4
  -1   9  -5 145.629 4.35965   5
  -1  -9   5 140.823 4.05900   3
  -1  -9   5 142.531 4.37480   4
   1   9   5 148.983 4.41965   2
  -2   9   5 403.663 10.3061   2
  -2   9   5 389.401 12.1791   5
   2  -9   5 397.414 10.4307   4
  -2   9  -5 386.788 10.0493   5
  -2  -9   5 369.678 9.86578   3
   2   9   5 387.111 10.1089   2
  -2  -9   5 395.457 10.0598   4
  -3   9   5 35.5682 2.31090   5
  -3   9   5 34.8879 1.75775   2
  -3  -9  -5 33.1530 2.14501   4
  -3   9  -5 26.4893 1.69583   5
  -3  -9   5 30.3153 1.78251   4
   3  -9  -5 28.5859 2.12680   4
   3   9   5 28.7876 1.77411   2
  -4  -9  -5 98.3486 3.66935   4
   4   9  -5 96.2554 3.52120   3
  -4   9   5 93.7804 3.85097   5
  -4   9   5 96.2478 3.24470   2
  -4  -9   5 99.9745 3.40410   4
   4  -9  -5 95.7870 3.79938   4
  -4   9  -5 99.1118 3.46102   5
   4   9   5 100.032 3.52988   2
   5   9  -5 88.4061 3.53701   3
  -5   9   5 87.5915 3.78783   5
  -5  -9  -5 90.1503 3.59666   4
  -5   9  -5 89.8839 3.40472   5
  -5  -9   5 90.9606 3.30320   4
  -5  -9   5 84.1989 2.76165   5
   5   9   5 88.2321 3.40154   2
   5  -9  -5 89.3258 3.02626   3
   5  -9  -5 94.8715 3.67115   4
   6   9  -5 53.3531 2.84577   3
  -6   9   5 45.2219 2.93411   5
  -6  -9  -5 50.6267 2.88065   4
   6   9   5 53.4650 2.62517   2
  -6   9  -5 49.2324 2.70095   5
  -6  -9   5 50.1069 2.49119   4
   6  -9  -5 49.4424 2.18332   3
   0  10  -5 112.257 3.16811   2
   0  10   5 114.713 3.64197   2
   0 -10  -5 106.012 3.99756   4
   0 -10   5 106.193 3.06019   3
   0 -10   5 109.054 3.71461   4
  -1  10   5 12.5227 1.37225   2
   1 -10   5 9.42947 1.28648   4
  -1 -10  -5 13.5336 1.65959   4
   1  10  -5 10.5247 1.03900   2
  -1 -10   5 9.89769 1.27085   4
  -1 -10   5 9.97872 0.96150   3
  -1  10  -5 9.83665 0.74005   2
   1 -10  -5 9.63035 1.45707   4
   1  10   5 13.8587 1.72846   2
  -2 -10  -5 40.3871 2.43195   4
   2 -10   5 41.9079 2.29769   4
  -2  10   5 44.7806 2.57761   5
   2  10  -5 43.1133 1.83776   2
  -2  10   5 40.6310 2.00867   2
  -2  10  -5 39.9326 2.05597   5
  -2 -10   5 41.9571 2.16171   4
   2 -10  -5 38.9803 2.42461   4
   2  10   5 41.0909 2.11540   2
  -3  10   5 46.1009 2.70604   5
  -3 -10  -5 50.7390 2.68363   4
  -3  10   5 46.9306 2.13603   2
   3  10  -5 42.9876 1.99726   2
  -3 -10   5 47.6453 2.34793   4
   3 -10  -5 47.0669 2.68791   4
  -3  10  -5 50.9117 2.34343   5
   3  10   5 48.0229 2.35323   2
  -4  10   5 14.8880 1.43310   2
  -4 -10  -5 16.1522 1.77417   4
  -4  10   5 17.7327 2.09478   5
  -4  10  -5 16.6191 1.67503   5
   4  10   5 14.9701 1.67937   2
   4 -10  -5 15.9781 1.83166   4
  -5 -10  -5 60.0136 3.10688   4
  -5  10   5 53.0173 3.11295   5
   5  10   5 52.4167 2.66475   2
   5 -10  -5 54.4166 2.22523   3
   5 -10  -5 54.2609 3.19346   4
  -5 -10   5 53.4739 2.58577   4
  -5  10  -5 52.0427 2.62187   5
   0 -11   5 57.8179 2.66105   4
   0  11  -5 54.9700 1.93129   2
   0  11   5 55.3511 2.46826   2
   0 -11  -5 54.0611 2.94024   4
   1 -11   5 166.997 5.24424   4
  -1 -11  -5 166.844 5.51901   4
  -1  11   5 167.111 5.04348   2
   1  11  -5 164.129 4.66562   2
   1  11   5 154.369 4.90280   2
  -1 -11   5 162.864 5.12013   4
   1 -11  -5 163.689 5.37584   4
  -1  11  -5 157.442 4.15180   2
   2  11  -5 4.47131 0.85203   2
  -2 -11  -5 4.08654 1.37263   4
   2 -11   5 5.01827 1.29685   4
  -2  11   5 4.01039 0.95976   2
   2 -11  -5 3.37706 1.34171   4
  -2 -11   5 5.29113 1.20322   4
   2  11   5 5.31506 1.03197   2
   3  11  -5 4.85232 0.90209   2
  -3  11   5 4.17002 0.95146   2
  -3  11   5 3.05201 1.33852   5
  -3 -11  -5 3.87126 1.36439   4
   3 -11  -5 5.69092 1.52073   4
  -3 -11   5 5.96895 1.25824   4
  -3  11  -5 6.14413 1.25283   5
   3  11   5 4.90249 1.10143   2
  -4  11   5 124.662 4.07742   2
   4  11  -5 131.032 4.15959   2
  -4  11   5 118.871 5.37209   5
  -4 -11  -5 130.511 5.50193   4
  -4 -11   5 130.584 4.41005   4
  -4  11  -5 125.809 4.45345   5
   4 -11  -5 130.891 4.91300   4
   4  11   5 136.903 5.44783   2
   0 -12  -5 3.80647 1.84127   4
   0 -12   5 3.58855 1.30758   4
   0  12   5 2.21647 0.97733   2
   0  12  -5 4.04436 0.65820   2
  -1  12   5 15.1218 1.46558   2
   1  12  -5 13.8941 1.25147   2
   1 -12   5 18.2584 1.88973   4
  -1 -12  -5 14.8649 1.97150   4
   1 -12  -5 19.5399 2.19261   4
  -1 -12   5 14.7762 1.63304   4
   1  12   5 11.8458 1.34627   2
   0   0  -6 274.093 6.62852   5
   0   0   6 271.636 6.65573   2
   0   0  -6 261.275 6.62761   2
   1   0   6 2.73500 0.31692   2
  -1   0   6 4.04894 0.45825   2
   1   0  -6 3.38686 0.40837   2
  -1   0   6 3.79988 0.40630   5
   1   0  -6 4.15152 0.48043   5
  -1   0  -6 2.84341 0.32075   2
  -2   0   6 257.043 6.36633   5
  -2   0   6 246.511 6.18008   4
   2   0  -6 248.366 6.47981   2
  -2   0  -6 253.291 6.30085   3
   2   0   6 245.464 6.18260   2
  -3   0   6 1260.38 42.5117   1
   3   0   6 1199.05 39.3929   1
  -3   0  -6 1284.14 39.8899   1
   3   0  -6 1278.86 42.7934   1
  -4   0  -6 69.8507 2.13661   3
   4   0  -6 69.9220 2.28111   2
  -4   0   6 67.6040 2.14685   4
  -5   0  -6 791.615 19.2281   3
   5   0  -6 797.087 19.4345   3
   5   0   6 785.767 19.3544   3
  -5   0   6 766.445 19.2465   4
   6   0   6 3.75951 0.80115   3
  -6   0   6 3.59052 0.78403   4
  -6   0  -6 3.86930 0.67677   3
   6   0  -6 2.99348 0.81081   3
   7   0   6 85.1494 3.08235   3
   7   0  -6 87.0892 3.18741   3
   8   0   6 17.5467 1.67044   3
   8   0  -6 15.3946 1.72503   3
   9   0  -6 262.160 7.71894   3
   9   0   6 258.442 7.54839   3
   0  -1  -6 1817.35 51.0434   1
   0   1  -6 1799.67 46.3617   1
   0  -1   6 1726.54 45.7074   1
  -1  -1  -6 533.236 12.8998   2
  -1   1   6 517.591 12.9782   5
   1  -1   6 524.098 12.7971   2
  -1   1   6 540.825 12.8649   4
   1   1  -6 542.583 12.9431   2
   1   1   6 533.381 13.0104   2
   1  -1  -6 537.350 13.0569   2
   1  -1  -6 536.105 13.1184   5
   2   1  -6 582.360 14.1625   3
  -2   1   6 590.470 14.0873   4
  -2   1   6 573.505 14.2477   5
   2  -1   6 577.157 13.9423   2
  -2  -1  -6 576.922 14.2055   3
  -2   1   6 578.807 14.2126   2
  -2  -1   6 587.537 14.0405   5
  -2   1  -6 579.123 13.9620   3
   2  -1  -6 569.581 13.9951   4
   2   1   6 565.924 14.0118   2
   2  -1  -6 583.423 14.1212   2
   3   1  -6 413.390 10.1051   2
   3   1  -6 398.483 10.0566   3
   3  -1   6 408.075 9.77624   2
  -3   1   6 391.022 10.0859   4
  -3   1   6 398.596 10.1728   5
  -3  -1  -6 402.687 10.0426   3
  -3   1  -6 399.809 9.77809   3
  -3  -1   6 391.935 9.75818   4
   3  -1  -6 401.440 9.97027   2
   3  -1  -6 399.182 9.96201   3
   3   1   6 400.318 9.83459   2
   4   1  -6 165.831 4.56324   2
  -4  -1  -6 162.361 4.45846   3
  -4   1   6 162.603 4.42704   4
   4   1  -6 163.869 4.54458   3
   4  -1  -6 169.259 4.57738   2
  -4   1  -6 156.944 4.48877   3
   4  -1  -6 171.356 4.57300   3
  -5   1   6 123.642 3.67243   4
   5   1  -6 125.943 3.79563   2
   5   1  -6 127.588 3.80419   3
   5  -1   6 126.591 3.62811   3
  -5  -1  -6 125.533 3.65746   3
   5   1   6 135.755 3.97347   3
  -5   1  -6 131.848 3.65723   3
   5  -1  -6 130.263 3.91705   3
   6   1  -6 98.6341 3.27028   3
  -6  -1  -6 93.0003 3.03539   3
  -6   1   6 90.6469 3.09719   4
   6  -1   6 99.8041 3.08586   3
   6  -1  -6 100.165 3.27402   3
  -6   1  -6 94.2650 2.93458   3
   6   1   6 99.0523 3.29572   3
   7  -1   6 20.5089 1.46184   3
   7   1  -6 21.5863 1.67014   3
   7   1   6 19.8786 1.63577   3
   7  -1  -6 21.0200 1.63342   3
  -7   1  -6 20.7094 1.28071   3
   8  -1   6 179.462 5.32163   3
   8   1  -6 173.646 5.52184   3
   8  -1  -6 178.441 5.48953   3
   8   1   6 172.288 5.44338   3
   9   1  -6 51.4297 2.83614   3
   9  -1  -6 51.6849 2.74562   3
   9   1   6 53.2113 2.73500   3
   0   2   6 147.736 3.79950   4
   0   2  -6 147.267 3.69670   2
   0   2   6 144.455 3.85031   2
   0   2  -6 146.980 3.69081   3
   0  -2  -6 146.831 3.83388   4
   0  -2  -6 150.798 3.83634   2
   0  -2  -6 144.228 3.93290   5
  -1   2   6 444.734 10.9122   5
   1  -2   6 441.337 10.5697   2
   1   2  -6 435.678 10.7321   3
  -1  -2  -6 447.016 10.7842   4
  -1   2   6 437.308 10.7577   4
  -1  -2  -6 423.428 10.8993   2
   1   2  -6 446.215 10.7668   2
   1  -2  -6 421.236 11.0434   2
   1  -2  -6 451.198 11.0700   5
   1   2   6 440.354 10.9284   2
  -1   2  -6 451.891 10.6883   2
  -1   2  -6 448.066 10.7621   4
   1  -2  -6 459.376 10.9313   4
  -2   2   6 529.761 13.2208   2
  -2   2   6 553.965 13.3576   5
   2  -2   6 531.194 12.8551   2
  -2   2   6 543.575 13.1611   4
   2   2  -6 546.561 13.2288   2
  -2  -2  -6 531.127 13.2788   3
   2   2  -6 526.962 13.1739   3
  -2   2  -6 545.791 13.2113   4
   2   2   6 536.347 13.2927   2
  -2   2  -6 537.152 13.0622   3
   2  -2  -6 547.632 13.3439   2
  -2  -2   6 552.784 13.1710   5
   2  -2  -6 543.106 13.3054   4
  -3  -2  -6 340.957 8.69744   3
  -3   2   6 338.590 8.60389   4
   3  -2   6 346.739 8.26877   2
  -3   2   6 342.293 8.69933   2
   3   2  -6 341.886 8.66336   3
   3   2   6 340.185 8.49154   2
   3  -2  -6 339.847 8.50824   4
   3  -2  -6 336.704 8.56033   2
  -3   2  -6 339.130 8.26700   3
  -4  -2  -6 226.802 5.92327   3
   4   2  -6 221.776 5.93367   3
  -4   2   6 217.998 5.85584   4
  -4   2   6 218.770 6.09760   5
   4  -2  -6 222.219 5.86049   3
   4  -2  -6 220.936 5.83385   2
  -4   2  -6 219.279 5.53156   3
  -4  -2   6 216.582 5.82981   3
   5   2  -6 215.601 5.91746   3
  -5  -2  -6 211.610 5.84148   3
  -5   2   6 204.742 5.76657   4
   5  -2   6 220.637 5.61533   3
  -5   2  -6 222.236 5.62718   3
  -5  -2   6 211.991 5.93723   3
   5  -2  -6 223.430 5.97591   3
  -6   2   6 697.356 17.1720   4
   6  -2   6 651.525 16.4766   3
   6   2  -6 650.838 16.8007   3
   6   2   6 643.625 16.5156   3
  -6   2  -6 647.521 15.9972   3
   6  -2  -6 665.343 16.4178   3
   7   2  -6 54.9382 2.51117   3
   7  -2   6 56.9665 2.20637   3
  -7   2  -6 50.7375 1.89598   3
   7   2   6 52.7640 2.43488   3
   7  -2  -6 51.9788 2.35416   3
   8  -2   6 48.3300 2.18147   3
   8   2  -6 53.2611 2.62688   3
   8  -2   6 45.4895 1.86826   2
   8  -2  -6 50.4798 2.49437   3
   8   2   6 50.2466 2.59399   3
   9   2  -6 107.865 4.16434   3
   9  -2   6 100.629 3.60960   3
   9  -2  -6 103.715 3.94834   3
   0   3   6 106.644 2.98892   4
   0   3   6 108.980 3.02397   2
   0  -3  -6 108.891 3.04342   4
   0   3  -6 110.062 2.81363   2
   0   3  -6 108.732 2.79820   3
   0  -3  -6 110.369 3.14976   5
  -1   3   6 968.536 23.3092   4
  -1  -3  -6 959.775 23.4474   5
   1  -3  -6 952.966 23.2069   5
   2   3  -6 395.674 10.0638   3
  -2   3   6 417.972 10.3186   5
  -2  -3  -6 408.103 10.1154   4
  -2   3   6 408.716 10.1328   2
  -2  -3  -6 401.828 10.2355   3
  -2   3   6 402.518 10.1144   4
   2  -3  -6 403.030 10.0669   2
  -2   3  -6 408.560 9.96879   4
  -2  -3   6 412.482 9.78946   5
   2   3   6 401.134 10.0727   2
  -2  -3   6 395.860 10.0159   3
   2  -3  -6 408.575 10.1137   4
  -3   3   6 1113.53 27.3159   5
  -3  -3  -6 1114.49 27.1977   3
  -3   3   6 1136.70 27.1325   2
  -3   3   6 1106.14 27.0982   4
  -3  -3   6 1072.29 26.9945   3
  -3   3  -6 1119.63 26.9651   4
   3  -3  -6 1155.56 27.0446   2
  -4   3   6 3.10406 0.79737   5
   4   3  -6 3.27995 0.67313   3
   4  -3   6 4.20019 0.33947   2
  -4  -3  -6 2.39006 0.55222   3
  -4   3   6 3.21998 0.64765   4
   4  -3   6 3.41139 0.31200   2
  -4   3  -6 4.51320 0.40767   3
   4  -3  -6 3.02472 0.54073   2
  -4   3  -6 3.44074 0.66700   4
   4  -3  -6 4.12971 0.64346   3
   5  -3   6 35.1151 1.14316   2
  -5  -3  -6 34.3095 1.68205   3
   5   3  -6 35.1817 1.74178   3
  -5   3   6 35.2536 1.94547   5
  -5   3   6 33.8982 1.66341   4
  -5   3  -6 35.7873 1.18502   3
   5  -3  -6 34.3800 1.63931   3
   5  -3  -6 35.8008 1.59308   2
  -5  -3   6 32.1600 1.59242   3
  -5   3  -6 35.0784 1.66178   4
   6  -3   6 289.335 7.53446   3
   6   3  -6 294.197 8.01003   3
  -6   3   6 297.166 8.28189   5
   6  -3  -6 294.400 7.91319   3
   7  -3   6 10.8940 1.10128   3
   7  -3   6 13.4195 0.86586   2
   7   3  -6 12.1769 1.63281   3
  -7   3   6 13.4130 1.65645   5
   7  -3  -6 11.5811 1.23023   3
   8  -3   6 4.47613 0.86826   3
  -8   3   6 4.55501 1.41632   5
   8  -3   6 5.62072 0.68421   2
   8   3  -6 5.13206 1.25161   3
   8  -3  -6 4.16263 1.05356   3
  -9   3   6 151.594 5.57831   5
   9   3  -6 148.707 5.24227   3
   9  -3  -6 154.974 5.13152   3
   0  -4  -6 2.92001 0.56687   4
   0  -4  -6 2.64665 0.59633   5
   0   4   6 3.28700 0.48683   2
   0   4  -6 3.70923 0.35968   3
   0   4  -6 3.23863 0.35368   5
   0   4   6 3.31488 0.55790   4
   0  -4  -6 3.15433 0.42748   2
  -1  -4  -6 615.327 15.2261   5
  -1   4   6 609.022 15.0599   2
  -1   4   6 578.154 15.2822   5
   1   4  -6 628.588 14.9278   3
  -1  -4  -6 638.174 15.1214   4
  -1   4   6 610.129 15.0639   4
   1  -4  -6 631.329 15.6371   5
  -1  -4   6 622.408 15.2709   3
   1   4   6 630.970 15.4558   2
  -1   4  -6 630.599 15.2553   4
   1  -4  -6 633.243 15.5142   4
   1  -4  -6 630.748 15.4144   2
   2   4  -6 694.493 16.9021   3
  -2   4   6 687.582 16.9513   2
  -2  -4  -6 691.192 17.1272   5
  -2  -4  -6 688.106 17.1113   3
  -2   4   6 706.109 17.2012   5
  -2   4   6 680.674 16.9776   4
   2   4   6 673.693 17.3481   2
  -2   4  -6 742.519 17.1746   4
   2  -4  -6 697.067 17.1823   4
   2  -4  -6 697.480 17.0859   2
  -2  -4   6 681.609 17.0226   3
  -3  -4  -6 47.4107 1.90850   3
   3   4  -6 51.0410 2.03944   3
  -3   4   6 47.5566 1.85427   4
  -3   4   6 50.3529 1.83267   2
  -3   4   6 49.1314 2.05236   5
  -3  -4   6 53.7319 1.92060   3
   3  -4  -6 57.5995 2.06355   4
  -3   4  -6 56.0615 1.89974   4
   3   4   6 54.9477 1.94365   2
   3  -4  -6 56.5920 1.89213   2
  -4   4   6 114.443 3.67367   5
  -4  -4  -6 103.933 3.40359   3
  -4   4   6 110.453 3.37933   2
   4   4  -6 112.290 3.42470   3
   4  -4  -6 104.923 3.17727   2
  -4   4  -6 105.145 3.21355   4
   4  -4  -6 109.987 3.31621   4
   4   4   6 107.069 3.23232   2
  -4  -4   6 105.302 3.26961   3
  -5   4   6 528.788 13.6659   5
   5   4  -6 521.294 13.4068   3
   5  -4  -6 502.145 12.5076   2
   5  -4  -6 504.689 12.5650   3
  -5   4  -6 479.009 12.5601   4
  -6   4   6 616.276 16.0081   5
   6  -4   6 611.868 14.8586   2
   6   4  -6 619.972 15.7683   3
   6  -4  -6 603.606 15.2400   3
   7   4  -6 132.744 4.56707   3
  -7   4   6 142.258 4.89230   5
   7  -4  -6 145.897 4.56212   3
  -8   4   6 7.28117 1.62612   5
   8   4  -6 6.45489 1.26911   3
   8  -4   6 8.02487 0.73493   2
   9   4  -6 20.5100 3.04673   3
  -9   4   6 15.4306 2.43291   5
   9  -4  -6 16.1885 1.89294   3
   0   5  -6 690.524 16.3043   5
   0   5  -6 680.828 16.2643   3
   0   5  -6 670.982 16.3089   4
   0  -5  -6 663.418 16.7508   5
   0  -5   6 679.557 16.3738   4
   0   5   6 649.436 16.5484   4
   0   5   6 680.732 16.5721   2
   0  -5  -6 694.257 16.6734   4
   0  -5  -6 655.156 16.5016   2
  -1   5   6 98.9633 2.91723   2
  -1  -5  -6 93.8842 3.00404   3
  -1   5   6 91.8402 2.89356   4
   1  -5   6 97.7429 2.74548   4
  -1  -5  -6 96.2324 3.05831   5
  -1  -5  -6 94.7135 2.95799   4
   1   5  -6 95.7160 2.70362   3
  -1   5   6 96.5061 3.11106   5
  -1  -5   6 103.535 2.83494   4
   1   5   6 101.925 3.02261   2
   1  -5  -6 105.629 3.15043   4
  -1  -5   6 99.3776 2.80196   3
   1  -5  -6 99.4681 3.21047   5
   1  -5  -6 103.314 2.97494   2
  -1   5  -6 104.837 2.73363   5
  -2  -5  -6 910.216 21.4446   4
  -2  -5  -6 859.376 21.5344   5
   2   5  -6 875.690 21.2782   3
  -2  -5  -6 842.638 21.4909   3
  -2   5   6 873.937 21.6279   5
  -2   5   6 877.391 21.3455   2
  -2  -5   6 849.594 21.1399   3
   2  -5  -6 868.308 21.3760   4
   2  -5  -6 867.928 21.2058   2
  -2  -5   6 881.975 21.0432   4
  -2   5  -6 866.827 21.1412   4
   2   5   6 887.088 21.2933   2
  -3   5   6 414.463 10.9616   5
   3   5  -6 423.726 10.6844   3
  -3   5   6 423.926 10.6602   2
  -3  -5  -6 408.448 10.8201   3
  -3  -5  -6 431.123 10.7475   4
  -3   5  -6 409.256 10.3849   4
  -3  -5   6 409.164 10.4201   3
   3  -5  -6 419.409 10.6126   4
   3  -5  -6 405.268 10.3934   2
  -3  -5   6 413.549 10.1173   5
   3   5   6 413.848 10.4813   2
  -3  -5   6 418.716 10.2324   4
   4   5  -6 203.595 5.56403   3
  -4   5   6 195.005 5.78027   5
  -4   5   6 201.311 5.46404   2
  -4  -5  -6 186.564 5.48601   4
  -4   5  -6 183.171 5.30203   4
   4  -5  -6 179.657 5.17598   4
  -4  -5   6 178.396 5.04786   3
   4   5   6 181.267 5.07241   2
  -5   5   6 146.029 4.77655   5
   5   5  -6 147.535 4.52371   3
   5  -5  -6 128.753 3.83379   2
   5  -5  -6 129.851 3.89533   3
   6   5  -6 192.206 5.75074   3
   6  -5  -6 188.625 5.42351   3
   7   5  -6 46.4569 2.49234   3
  -7   5   6 43.2595 2.68505   5
   7  -5  -6 50.3549 2.33930   3
  -8   5   6 110.629 4.46993   5
   8   5  -6 101.826 4.09691   3
   8  -5  -6 110.986 3.89498   3
  -9   5   6 86.5367 4.19325   5
   9   5  -6 87.6749 3.94204   3
   9  -5  -6 88.0841 3.53877   3
   0   6   6 10.6676 0.97599   2
   0  -6  -6 13.0815 1.16683   5
   0  -6   6 11.3024 0.94213   4
   0   6  -6 11.4775 0.82197   4
   0  -6   6 10.9263 0.59504   3
   0   6  -6 12.2699 0.80179   5
   0  -6  -6 11.7198 1.20232   4
  -1  -6  -6 155.125 4.58028   3
  -1  -6  -6 156.520 4.62624   5
  -1   6   6 138.576 4.67649   4
   1  -6   6 161.326 4.31837   4
  -1  -6  -6 161.835 4.56141   4
   1   6  -6 162.962 4.23684   3
  -1   6   6 161.347 4.42294   2
  -1   6   6 162.424 4.72359   5
  -1  -6   6 157.785 4.18058   4
  -1   6  -6 157.195 3.81760   2
   1  -6  -6 150.188 4.25741   2
  -1  -6   6 154.670 4.08352   3
   1  -6  -6 150.348 4.55762   5
   1  -6  -6 156.351 4.50705   4
   1   6   6 153.789 4.34009   2
  -1   6  -6 154.099 4.16644   4
  -1   6  -6 156.767 4.09508   5
  -2  -6  -6 368.335 9.53105   4
  -2   6   6 380.096 9.41919   2
   2   6  -6 370.745 9.34860   3
  -2  -6  -6 366.516 9.60492   3
  -2   6   6 383.053 9.77828   5
  -2  -6  -6 334.570 9.86974   5
  -2   6  -6 363.858 9.21399   5
  -2  -6   6 378.160 9.25220   4
   2   6   6 377.006 9.47262   2
   2  -6  -6 363.588 9.35397   2
  -2  -6   6 363.055 9.29194   3
   2  -6  -6 374.599 9.61266   4
  -2   6  -6 360.761 9.30241   4
  -3   6   6 310.222 8.45273   4
   3   6  -6 302.312 8.00319   3
  -3   6   6 301.361 7.94723   2
  -3  -6  -6 290.420 8.20508   5
  -3   6   6 309.668 8.34507   5
  -3  -6  -6 311.696 8.10247   4
  -3  -6   6 316.293 7.99088   4
  -3   6  -6 301.859 8.11077   4
  -3  -6   6 307.813 8.12478   3
   3   6   6 320.803 8.24803   2
  -3  -6   6 315.355 7.69585   5
   3  -6  -6 321.582 8.38746   4
  -4  -6  -6 83.2784 2.91440   4
  -4   6   6 77.1019 2.72623   2
   4   6  -6 81.7162 2.89545   3
  -4   6   6 80.9188 3.14603   5
  -4  -6   6 85.0962 2.59603   4
   4  -6  -6 76.2883 2.92520   4
  -4  -6   6 82.1798 2.43988   5
  -4   6  -6 77.9597 2.71945   4
  -4  -6   6 78.0925 2.73738   3
   4   6   6 82.0562 2.81184   2
   4  -6  -6 79.4964 2.63732   2
  -5   6   6 600.432 15.5380   5
   5   6  -6 595.147 15.2520   3
  -5  -6  -6 590.916 15.1832   4
   5   6   6 558.353 14.2011   2
   5  -6  -6 554.384 14.0589   3
  -5  -6   6 560.478 13.9390   4
  -6   6   6 20.1064 1.99415   5
   6  -6  -6 20.0848 1.48935   3
   6   6   6 21.0676 1.65695   2
   7   6  -6 140.035 4.88078   3
  -7   6   6 146.484 5.21445   5
   7  -6  -6 149.735 4.89426   3
  -8   6   6 29.9832 2.64639   5
   8   6  -6 28.6993 2.36486   3
   8  -6  -6 27.9677 1.99197   3
   0  -7  -6 570.194 14.2302   4
   0  -7   6 551.875 13.5804   3
   0   7   6 570.112 14.0377   2
   0  -7   6 566.991 13.8977   4
   0  -7  -6 552.095 14.2599   5
   0  -7  -6 544.166 14.1645   3
   0   7  -6 549.641 13.7809   4
   0   7  -6 571.971 13.6232   2
  -1  -7  -6 314.929 8.21935   4
  -1   7   6 306.407 8.36197   5
  -1   7   6 312.833 8.02818   2
   1  -7   6 306.342 7.95489   4
   1   7  -6 310.332 7.81641   3
  -1  -7  -6 291.934 8.17693   3
  -1  -7  -6 300.190 8.26354   5
   1   7   6 296.401 7.67005   2
  -1  -7   6 298.567 7.50544   4
   1  -7  -6 285.757 7.88782   5
  -1  -7   6 288.666 7.34205   3
  -1   7  -6 290.235 7.46161   4
  -1   7  -6 281.961 7.41657   5
  -1   7  -6 295.146 7.07427   2
   1  -7  -6 282.815 7.82504   4
  -2   7   6 166.691 4.69282   2
   2   7  -6 164.985 4.64495   3
  -2  -7  -6 160.024 4.97511   5
  -2  -7  -6 168.951 4.91242   4
  -2   7   6 167.202 5.09926   5
   2  -7   6 164.922 4.66350   4
  -2  -7   6 167.975 4.64378   3
   2   7   6 171.550 4.86320   2
  -2   7  -6 170.587 4.71672   4
   2  -7  -6 176.257 5.05851   4
  -2   7  -6 175.092 4.65657   5
   2  -7  -6 163.662 4.70498   2
  -2  -7   6 166.203 4.67271   4
  -3  -7  -6 192.806 5.46471   4
  -3   7   6 180.734 5.22236   2
   3   7  -6 188.674 5.31756   3
  -3   7   6 187.507 5.70352   5
   3  -7  -6 186.301 5.54286   4
   3  -7  -6 187.902 5.20412   2
   3   7   6 199.527 5.42549   2
  -3  -7   6 188.684 5.16117   4
  -3  -7   6 182.662 5.23505   3
  -3   7  -6 188.572 5.26615   4
  -3   7  -6 192.764 5.21832   5
  -4   7   6 312.478 8.32857   2
   4   7  -6 315.357 8.47945   3
  -4   7   6 316.543 8.82114   5
  -4  -7  -6 312.034 8.53061   4
  -4   7  -6 297.923 7.96031   5
   4   7   6 301.534 8.07055   2
  -4  -7   6 306.883 7.83476   4
  -4  -7   6 289.663 7.52032   5
   4  -7  -6 302.445 8.25229   4
   5   7  -6 150.979 4.73989   3
  -5   7   6 155.180 4.58782   2
  -5   7   6 144.171 4.98950   5
  -5  -7  -6 141.108 4.70631   4
  -5  -7   6 136.791 4.01630   5
   5  -7  -6 143.992 4.26927   3
  -5  -7   6 147.458 4.24568   4
   5  -7  -6 140.998 4.93630   4
   5   7   6 143.501 4.49046   2
   6   7  -6 53.0061 2.67651   3
  -6  -7  -6 53.8418 2.66458   4
  -6   7   6 52.9809 2.91309   5
  -6  -7   6 50.5526 2.23074   4
   6   7   6 49.6806 2.42319   2
   6  -7  -6 47.6909 2.19152   3
  -6  -7   6 53.5190 2.08271   5
  -7  -7  -6 32.8607 2.31448   4
   7   7  -6 30.7278 2.33572   3
  -7   7   6 32.9542 2.61871   5
  -7  -7   6 41.8249 2.21916   4
   7  -7  -6 35.0894 2.03483   3
   7   7   6 36.3596 2.23157   2
  -8   7   6 119.994 4.87913   5
  -8  -7  -6 121.111 4.49571   4
   8   7  -6 108.113 4.50970   3
  -8  -7   6 124.773 4.11424   4
   8  -7  -6 115.950 4.01578   3
   8   7   6 109.351 4.17358   2
   0   8  -6 170.329 4.41870   2
   0  -8   6 165.748 4.77642   4
   0  -8  -6 171.688 5.11575   4
   0   8   6 171.864 4.87234   2
   0  -8   6 167.490 4.36280   3
  -1   8   6 26.2119 1.52070   2
  -1  -8  -6 28.4041 1.79480   4
  -1   8   6 23.8174 1.82967   5
   1  -8   6 25.2270 1.57852   4
  -1   8  -6 25.4604 1.58872   5
   1  -8  -6 25.7348 1.80460   4
  -1   8  -6 27.4155 0.92127   2
   1   8   6 27.0479 1.55535   2
  -1  -8   6 26.6360 1.51825   4
  -1  -8   6 26.2872 1.18654   3
   2  -8   6 252.641 6.92793   4
   2   8  -6 260.105 6.88618   3
  -2   8   6 259.137 7.41525   5
  -2  -8  -6 259.517 7.20109   4
  -2   8   6 253.154 6.92786   2
  -2  -8   6 247.211 6.50635   4
  -2   8  -6 239.060 6.48761   5
   2  -8  -6 250.845 6.91089   4
  -2  -8   6 239.298 6.40467   3
   2   8   6 249.610 6.67690   2
  -2   8  -6 226.348 6.45938   4
  -3   8   6 271.467 7.71451   5
  -3   8   6 265.182 7.18548   2
   3   8  -6 268.104 7.27717   3
  -3  -8  -6 259.634 7.43200   4
   3  -8  -6 256.457 7.41660   4
  -3   8  -6 263.681 7.04367   5
  -3  -8   6 267.821 7.01520   4
  -3  -8   6 263.420 7.08373   3
   3   8   6 259.918 7.19673   2
  -4  -8  -6 238.651 6.84832   4
  -4   8   6 234.484 6.55831   2
  -4   8   6 235.489 7.11885   5
   4   8  -6 238.366 6.75773   3
  -4  -8   6 242.779 6.58232   4
   4  -8  -6 240.174 7.02405   4
   4   8   6 240.355 6.80637   2
  -4   8  -6 243.005 6.69862   5
  -5   8   6 112.825 3.75381   2
  -5   8   6 113.351 4.29365   5
  -5  -8  -6 108.712 4.03224   4
   5   8  -6 114.513 4.76848   3
   5   8   6 107.842 3.71912   2
  -5  -8   6 102.775 3.04353   5
   5  -8  -6 105.557 3.44786   3
  -5   8  -6 105.416 3.64695   5
   5  -8  -6 106.845 3.89783   4
  -5  -8   6 106.363 3.49889   4
   6   8  -6 97.2840 3.80772   3
  -6   8   6 96.6789 4.07132   5
  -6  -8  -6 100.179 3.83613   4
   6  -8  -6 98.7968 3.35837   3
  -6   8  -6 100.040 4.13890   5
  -6  -8   6 98.8349 3.44431   4
   6   8   6 97.5524 3.64262   2
  -7   8   6 18.2250 2.89043   5
   7   8  -6 11.9010 1.64461   3
  -7  -8   6 12.1163 1.42180   4
  -7   8  -6 12.1795 1.62455   5
   7  -8  -6 11.5762 1.29885   3
   0  -9  -6 40.7602 2.36393   4
   0   9   6 45.4102 2.02236   2
   0  -9   6 41.4459 1.99225   4
   0   9  -6 42.7968 1.50319   2
   0  -9   6 41.7080 1.46968   3
  -1  -9  -6 541.410 14.8139   4
   1  -9   6 480.419 12.5663   4
  -1   9   6 479.869 12.5724   2
   1   9  -6 472.659 12.2096   2
  -1  -9   6 452.772 11.5102   4
  -1   9  -6 450.463 10.8920   2
  -1   9  -6 447.443 11.4792   5
   1   9   6 455.903 11.6157   2
  -1  -9   6 433.290 11.1655   3
  -2  -9  -6 152.403 4.91870   4
  -2   9   6 155.712 5.09596   5
  -2   9   6 152.811 4.56250   2
   2  -9   6 148.344 4.60954   4
  -2  -9   6 146.655 4.29762   4
  -2  -9   6 135.159 4.07818   3
   2   9   6 142.740 4.48399   2
   2  -9  -6 142.890 4.69634   4
  -2   9  -6 141.461 4.25618   5
  -3   9   6 90.0820 3.70836   5
  -3   9   6 92.9894 3.15949   2
  -3  -9  -6 91.3278 3.53396   4
  -3  -9   6 90.7659 3.12564   4
  -3   9  -6 95.3245 3.17264   5
   3   9   6 89.8138 3.28944   2
   3  -9  -6 92.5721 3.59907   4
   4   9  -6 141.127 4.60581   3
  -4   9   6 141.834 4.99243   5
  -4  -9  -6 144.699 4.79093   4
  -4   9   6 139.983 4.38092   2
   4   9   6 149.162 4.67314   2
  -4   9  -6 146.960 4.55669   5
  -4  -9   6 146.417 4.45721   4
   4  -9  -6 141.665 4.92837   4
  -5  -9  -6 22.7515 2.08522   4
   5   9  -6 24.5814 2.03485   3
  -5   9   6 25.8691 2.07447   2
  -5   9   6 21.2863 2.22400   5
  -5  -9   6 21.7876 1.73815   4
   5   9   6 21.1714 1.82203   2
  -5   9  -6 21.1708 1.79098   5
   5  -9  -6 23.8613 1.58662   3
   5  -9  -6 19.8337 2.05635   4
  -6  -9  -6 6.34937 1.58700   4
   6   9  -6 2.73970 1.18305   3
  -6   9   6 2.78212 1.69583   5
   6   9   6 3.33400 1.13110   2
   6  -9  -6 5.41864 0.97304   3
  -6  -9   6 3.23805 1.07027   4
  -6   9  -6 2.21839 1.15634   5
   0 -10  -6 183.507 5.84526   4
   0  10   6 193.907 6.02903   2
   0 -10   6 186.416 5.49759   4
   1 -10   6 85.7475 3.19770   4
   1  10  -6 88.1706 2.73116   2
  -1 -10  -6 86.9194 3.54860   4
  -1  10   6 87.3973 3.31253   2
   1 -10  -6 83.0248 3.56585   4
  -1 -10   6 87.6605 3.14792   4
  -1 -10   6 85.7790 2.68353   3
   1  10   6 93.7747 3.25819   2
  -2  10   6 82.8001 3.05100   2
   2 -10   6 81.6165 3.13634   4
  -2 -10  -6 80.1507 3.37836   4
   2  10  -6 81.6372 2.72796   2
  -2  10   6 80.1422 3.54905   5
   2 -10  -6 75.4234 3.28195   4
  -2 -10   6 74.9064 2.89238   4
   2  10   6 75.9465 2.99036   2
  -2  10  -6 77.7321 2.87036   5
  -3  10   6 52.0668 2.90615   5
  -3 -10  -6 54.7874 2.80570   4
   3 -10  -6 54.5328 2.84843   4
  -3  10  -6 49.1231 2.32092   5
   3  10   6 48.9185 2.42513   2
  -3 -10   6 54.6597 2.43475   4
  -4  10   6 67.4178 3.36079   5
  -4  10   6 64.2341 2.67359   2
  -4 -10  -6 65.7152 3.18205   4
   4  10   6 60.2672 2.80548   2
  -4 -10   6 61.0497 2.69263   4
  -4  10  -6 66.8881 2.78275   5
   4 -10  -6 69.9770 3.24909   4
  -5  10   6 105.427 3.71201   2
  -5  10  -6 109.272 3.96944   5
   5  10   6 119.242 4.81983   2
  -5 -10   6 111.323 3.87138   4
   5 -10  -6 109.627 3.64348   3
   0  11   6 6.67184 1.10835   2
   0  11  -6 5.73844 0.67662   2
   0 -11  -6 6.61723 1.45566   4
  -1  11   6 144.635 4.68017   2
  -1 -11  -6 147.685 5.13994   4
   1  11  -6 148.381 4.20835   2
   1 -11   6 151.507 4.80343   4
   1  11   6 145.663 4.63751   2
   1 -11  -6 143.926 5.07779   4
   2 -11   6 260.645 7.50121   4
  -2  11   6 260.975 7.36843   2
   2  11  -6 262.606 7.07152   2
  -2 -11  -6 270.791 7.93417   4
  -2 -11   6 263.275 7.90994   4
   2 -11  -6 265.179 7.87238   4
   2  11   6 256.115 7.44382   2
  -3  11   6 9.62475 1.24464   2
  -3 -11  -6 7.83581 1.59083   4
  -3  11   6 9.41590 1.74465   5
   3  11  -6 7.33776 1.00489   2
   3 -11  -6 8.77192 1.89780   4
  -3 -11   6 9.15730 1.36160   4
   3  11   6 8.50761 1.29297   2
  -3  11  -6 10.5606 1.40516   5
  -4  11   6 39.1252 2.10631   2
  -4 -11  -6 34.8587 2.78211   4
   4  11  -6 33.7562 1.98994   2
  -4  11   6 37.6028 2.79934   5
  -4 -11   6 43.0600 2.38061   4
  -4  11  -6 46.7187 2.43763   5
   4  11   6 37.9272 2.44765   2
   4 -11  -6 46.7896 3.03627   4
   0 -12   6 159.536 5.09105   4
   0 -12  -6 151.705 5.56020   4
   0  12   6 156.121 5.00014   2
   0   0   7 0.89818 0.31559   2
   0   0  -7 0.30644 0.30620   5
   0   0  -7 0.21981 0.26589   2
  -1   0   7 2589.63 72.1645   1
  -1   0  -7 2808.61 71.5991   1
   1   0   7 2616.27 71.0588   1
   1   0  -7 2754.06 72.9092   1
  -2   0   7 264.164 6.70152   2
  -2   0   7 264.205 6.61039   5
   2   0   7 259.077 6.46718   2
   2   0  -7 259.711 6.62954   2
  -2   0  -7 262.691 6.59619   3
  -2   0   7 253.847 6.42816   4
  -3   0   7 382.820 9.57162   5
   3   0  -7 371.323 9.52135   3
   3   0  -7 385.454 9.55975   2
  -3   0   7 366.287 9.32926   4
   3   0   7 387.023 9.32034   2
  -4   0   7 253.399 6.71452   5
   4   0   7 252.104 6.34504   2
   4   0  -7 256.305 6.63621   2
  -4   0  -7 255.410 6.47052   3
  -4   0   7 242.740 6.42330   4
   4   0  -7 242.354 6.58668   3
   5   0  -7 43.4074 1.86344   3
  -5   0  -7 42.5873 1.63624   3
  -5   0   7 43.0280 1.70645   4
   5   0  -7 41.0742 1.80349   2
  -6   0  -7 489.571 12.3716   3
   6   0  -7 500.631 12.6240   3
  -6   0   7 479.645 12.3973   4
   7   0  -7 113.683 3.85900   3
   8   0  -7 0.71560 0.97086   3
   9   0  -7 93.9484 3.79643   3
   0  -1  -7 8.53358 0.60692   4
   0  -1   7 9.23411 0.58015   2
   0  -1  -7 10.1043 0.62448   2
   0  -1  -7 9.59634 0.67411   5
   0   1  -7 10.2406 0.56084   2
   0   1  -7 9.69412 0.47487   5
   0   1   7 8.91781 0.64788   2
  -1   1   7 275.822 7.01774   2
   1   1  -7 276.652 6.90840   5
  -1   1   7 280.067 7.01627   5
  -1   1   7 280.740 6.87209   4
   1  -1   7 277.353 6.83782   2
  -1  -1  -7 280.252 6.93323   2
   1   1  -7 280.396 6.96595   2
  -1  -1   7 271.388 7.00601   2
   1  -1  -7 283.869 7.03462   2
  -1   1  -7 281.051 6.82414   2
   1  -1  -7 285.325 7.07736   5
   1  -1  -7 281.268 6.89036   4
   1   1   7 269.983 6.94559   2
  -2   1   7 1004.36 24.0930   4
  -2  -1  -7 997.883 24.2790   3
   2  -1  -7 986.124 23.8649   2
  -3  -1  -7 561.216 13.8472   3
   3  -1   7 566.567 13.5653   2
   3   1  -7 564.982 13.8934   2
  -3   1   7 558.555 13.9726   5
   3   1  -7 553.454 13.8527   3
   3  -1  -7 551.877 13.7693   2
  -3  -1   7 561.307 13.7463   5
  -3   1  -7 548.383 13.5610   3
   3  -1  -7 569.699 13.7829   3
   3   1   7 560.404 13.6250   2
  -3  -1   7 551.822 13.5302   4
  -4   1   7 47.1946 1.93775   5
  -4  -1  -7 45.3332 1.70753   3
  -4   1   7 44.9678 1.67527   4
   4   1  -7 47.1654 1.82118   3
   4   1  -7 45.5439 1.79561   2
   4  -1   7 47.8582 1.45510   2
   4   1   7 38.9872 1.42418   2
  -4   1  -7 40.2096 1.49173   3
  -4  -1   7 36.3067 1.39481   4
   4  -1  -7 38.2862 1.58038   3
   4  -1  -7 36.1338 1.54857   2
  -5   1   7 200.882 5.69746   5
  -5   1   7 196.420 5.34774   4
   5   1  -7 193.168 5.47834   2
  -5  -1  -7 191.496 5.33084   3
   5   1  -7 199.714 5.51643   3
  -5  -1   7 191.984 5.23201   4
   5  -1  -7 200.244 5.46645   3
   5  -1  -7 194.980 5.42331   2
  -5   1  -7 196.494 5.15982   3
   6   1  -7 1284.44 30.6135   3
  -6   1   7 1212.12 30.4024   4
  -6  -1  -7 1244.71 30.4036   3
   6  -1  -7 1276.38 31.0329   3
  -6   1  -7 1256.08 30.6765   3
   7   1  -7 55.8087 2.53679   3
   7  -1  -7 59.1856 2.50352   3
  -7   1  -7 53.2428 2.06282   3
   8   1  -7 13.1450 1.54518   3
   8  -1  -7 9.07870 1.32033   3
   9   1  -7 44.2117 2.66421   3
   9  -1  -7 40.8431 2.52824   3
   0   2   7 1514.37 47.4793   1
   0  -2  -7 1570.71 48.1792   1
   1  -2   7 421.730 10.3355   2
  -1   2   7 432.429 10.6749   5
  -1  -2  -7 431.608 10.5270   4
  -1   2   7 425.803 10.5005   4
  -1   2   7 433.828 10.6129   2
  -1  -2  -7 431.563 10.5372   2
   1   2  -7 417.152 10.4850   3
   1   2  -7 429.401 10.5204   2
   1  -2  -7 417.151 10.1248   4
   1  -2  -7 407.363 10.2943   5
  -1   2  -7 412.465 9.90566   2
   1   2   7 404.327 10.1508   2
   1  -2  -7 412.533 10.1704   2
  -2  -2  -7 577.103 14.1731   3
  -2   2   7 561.830 14.0987   2
  -2   2   7 576.967 14.2100   5
   2   2  -7 587.216 14.0824   2
   2  -2   7 570.974 13.7273   2
   2   2  -7 563.265 14.0319   3
  -2   2   7 571.149 14.1341   4
   2  -2  -7 559.367 13.4793   4
  -2  -2   7 557.967 13.2695   5
   2   2   7 533.590 13.4676   2
  -2   2  -7 547.101 13.2637   3
   2  -2  -7 552.788 13.5433   2
  -3   2   7 487.374 12.9486   2
   3  -2   7 515.586 12.2582   2
  -3   2   7 505.498 12.5888   4
  -3   2   7 530.650 12.8511   5
   3   2  -7 505.956 12.6674   3
   3   2  -7 516.923 12.7149   2
  -3  -2  -7 504.007 12.7041   3
  -3   2  -7 530.124 12.8675   3
  -3  -2   7 546.501 13.0995   5
   3  -2  -7 526.642 13.0973   4
   3  -2  -7 532.546 13.1993   2
   3   2   7 524.656 13.0968   2
  -4   2   7 447.405 11.3316   5
  -4   2   7 430.338 11.0265   4
  -4  -2  -7 424.884 11.0883   3
   4   2  -7 445.933 11.1518   3
   4  -2   7 446.910 10.6617   2
   4   2  -7 440.871 11.1866   2
   4  -2  -7 454.403 11.5728   2
  -4   2  -7 458.862 11.2284   3
   4   2   7 467.759 11.4676   2
   4  -2  -7 457.521 11.5737   3
   5   2  -7 167.135 4.72239   3
  -5   2   7 166.112 4.91291   5
   5   2  -7 161.573 4.72630   2
  -5  -2  -7 154.235 4.89184   3
  -5   2   7 158.522 4.57818   4
   5  -2  -7 156.588 4.50590   2
   5  -2  -7 155.936 4.53351   3
  -5   2  -7 159.824 4.17157   3
   6   2  -7 219.974 6.37921   3
  -6   2   7 231.155 6.64578   5
   6  -2  -7 226.861 6.30503   3
  -6   2  -7 222.244 5.85757   3
   7   2  -7 12.6260 1.41025   3
  -7   2  -7 13.0062 1.01619   3
   7  -2  -7 13.6560 1.53207   3
   8   2  -7 79.0128 3.30423   3
  -8   2   7 85.9569 3.63544   5
   8  -2   7 71.3431 2.59326   2
   8  -2  -7 78.1191 3.19258   3
   9   2  -7 49.2667 2.81638   3
  -9   2   7 47.1330 3.04790   5
   9  -2  -7 50.5752 2.74024   3
   0  -3  -7 143.515 4.02569   5
   0   3  -7 143.344 3.66853   2
   0   3   7 144.958 3.90307   2
   0   3   7 141.229 3.84221   4
   0   3  -7 146.914 3.67409   3
   0  -3  -7 146.772 3.91281   4
  -1   3   7 37.8312 1.54098   5
  -1  -3  -7 37.1310 1.42478   4
  -1  -3  -7 37.0744 1.35710   2
  -1   3   7 39.2505 1.38842   4
  -1   3   7 38.9787 1.42671   2
   1   3  -7 37.9522 1.27941   3
  -1  -3  -7 36.7342 1.50523   5
   1   3  -7 37.5041 1.29332   2
   1  -3  -7 33.2690 1.43255   5
  -1   3  -7 33.5792 0.91961   2
   1   3   7 32.5096 1.28705   2
  -1   3  -7 34.5759 0.94477   3
   1  -3  -7 34.2388 1.34319   4
   1  -3  -7 32.1310 1.25637   2
   2   3  -7 441.614 10.8723   3
   2   3  -7 441.949 10.9236   2
  -2   3   7 432.862 10.8955   4
  -2   3   7 443.757 11.1475   5
  -2  -3  -7 435.027 10.9044   4
  -2  -3  -7 426.489 11.0483   3
  -2   3   7 444.246 10.9538   2
   2  -3  -7 452.205 11.1679   4
   2  -3  -7 451.680 11.1564   2
   2   3   7 448.388 11.1426   2
  -2   3  -7 441.849 10.9894   4
  -3   3   7 738.034 18.1517   5
  -3   3   7 735.591 17.9620   2
  -3   3   7 712.887 17.8871   4
  -3  -3  -7 728.764 18.0251   3
   3   3  -7 732.367 17.9160   3
   3  -3  -7 743.132 17.8931   4
   3  -3  -7 711.946 17.8646   2
   3   3   7 723.577 17.8378   2
  -3   3  -7 735.649 17.7788   4
  -4   3   7 242.572 6.49924   2
  -4   3   7 231.686 6.36895   4
   4   3  -7 246.003 6.47009   3
  -4  -3  -7 240.627 6.47475   3
  -4   3   7 238.176 6.65147   5
   4  -3  -7 235.726 6.28855   2
  -4   3  -7 240.718 6.26187   4
  -4   3  -7 237.248 5.81706   3
   4   3   7 236.655 6.24627   2
   4  -3  -7 235.355 6.29742   3
  -4  -3   7 233.275 6.28669   3
  -5   3   7 426.289 11.0527   5
   5  -3   7 418.080 10.1432   2
  -5   3   7 394.736 10.6659   4
  -5  -3  -7 406.948 10.7748   3
   5   3  -7 431.425 10.8268   3
   5  -3   7 424.170 10.1081   2
  -5   3  -7 421.311 10.8633   4
   5  -3  -7 420.451 10.8618   2
   5  -3  -7 432.467 10.9161   3
  -5   3  -7 425.447 10.3874   3
   6  -3   7 195.399 5.15591   2
   6   3  -7 207.131 5.90685   3
  -6   3   7 206.134 6.15514   5
   6  -3  -7 208.745 5.90687   3
   7   3  -7 256.719 7.43879   3
  -7   3   7 247.554 7.41892   5
   7  -3   7 240.793 6.32362   2
   7  -3  -7 262.578 7.35819   3
  -8   3   7 107.355 4.21478   5
   8   3  -7 99.1767 3.90628   3
   8  -3   7 99.5546 2.95662   2
   8  -3  -7 105.502 3.81727   3
  -9   3   7 87.9370 4.39326   5
   9   3  -7 97.9983 3.96968   3
   9  -3  -7 89.3014 3.64496   3
  -1  -4  -7 906.996 22.6047   5
  -1   4   7 913.256 22.4399   4
   1   4  -7 929.444 22.2870   3
  -1  -4  -7 939.062 22.4900   4
  -1   4   7 933.638 22.6588   5
  -1   4   7 914.582 22.5281   2
   1  -4  -7 944.309 22.8085   2
  -1   4  -7 931.670 22.5830   4
   1  -4  -7 938.347 22.8808   4
   1  -4  -7 943.166 23.0424   5
  -2   4   7 171.538 4.81335   4
  -2  -4  -7 173.409 4.95308   3
  -2   4   7 180.990 5.06172   5
  -2  -4  -7 179.868 4.84358   4
   2   4  -7 187.299 4.76158   3
  -2   4   7 179.640 4.82793   2
  -2  -4  -7 171.524 4.94455   5
   2  -4  -7 171.972 4.64502   2
   2   4   7 176.587 4.67475   2
  -2  -4   7 167.894 4.54133   3
   3   4  -7 668.480 16.0198   3
  -3  -4  -7 628.840 16.0956   3
  -3  -4  -7 653.962 15.9949   4
  -3   4   7 621.997 15.9660   4
  -3   4   7 643.132 15.9971   2
  -3   4   7 654.555 16.2657   5
   3   4   7 647.063 15.7390   2
   3  -4  -7 621.482 15.6889   2
   3  -4  -7 643.911 15.7926   4
  -3   4  -7 630.982 15.6161   4
  -3  -4   7 636.329 15.6802   3
  -4   4   7 233.344 6.54804   5
  -4  -4  -7 233.826 6.37708   3
   4   4  -7 243.330 6.32141   3
  -4   4   7 207.010 6.49324   4
  -4   4   7 236.853 6.30430   2
   4   4   7 239.703 6.11415   2
   4  -4  -7 238.879 6.16247   4
  -4  -4   7 210.894 6.33707   3
  -4   4  -7 236.203 6.06181   4
   4  -4  -7 201.550 6.26151   2
   5   4  -7 33.8842 1.79423   3
  -5   4   7 34.4282 2.01823   5
  -5   4  -7 30.3340 1.62595   4
   5  -4  -7 33.0128 1.77217   2
   5   4   7 29.9607 1.57787   2
   5  -4  -7 31.2092 1.63959   3
  -6   4   7 18.0872 1.84994   5
   6   4  -7 14.8079 1.58317   3
   6  -4  -7 18.4208 1.47896   3
   7  -4   7 1.91696 0.35061   2
   7   4  -7 2.26269 0.95968   3
  -7   4   7 1.49383 1.16137   5
   7  -4   7 1.34880 0.35287   2
   7  -4  -7 2.51140 0.91900   3
   8  -4   7 121.000 3.44645   2
   8  -4   7 131.023 3.34243   2
  -8   4   7 125.838 4.80588   5
   8   4  -7 126.908 4.54750   3
   8  -4  -7 133.760 4.48782   3
  -9   4   7 139.290 5.31287   5
   9   4  -7 131.110 5.08720   3
   9  -4  -7 142.622 4.87985   3
   0   5  -7 10.7213 0.59068   5
   0   5  -7 8.71183 0.58198   2
   0   5   7 8.20427 0.89705   4
   0   5   7 11.2544 0.91592   2
   0  -5  -7 7.38558 0.86678   5
   0   5  -7 8.40905 0.56824   3
   0  -5  -7 9.55440 0.83503   2
   0  -5  -7 11.6478 1.07456   4
  -1  -5  -7 46.5826 1.84210   4
  -1   5   7 45.5491 1.73946   2
  -1   5   7 44.5483 1.95658   5
  -1  -5  -7 42.8791 1.87695   5
  -1   5   7 45.7177 1.73890   4
   1   5  -7 48.9930 1.56085   3
   1  -5  -7 40.0416 1.83842   5
   1  -5  -7 42.9496 1.59081   2
  -1   5  -7 42.0495 1.27872   5
  -1   5  -7 42.7791 1.44525   4
   1   5   7 44.2209 1.67981   2
   2   5  -7 137.813 3.88044   3
  -2  -5  -7 132.265 4.13825   5
  -2  -5  -7 140.335 4.47919   3
  -2  -5  -7 144.308 4.07226   4
  -2   5   7 139.737 4.24855   5
  -2   5   7 139.733 3.98589   2
  -2  -5   7 136.354 3.77909   3
   2  -5  -7 135.015 3.87302   2
  -2   5  -7 140.691 3.79040   4
   2  -5  -7 141.871 4.06393   4
   2   5   7 138.062 3.94762   2
  -3   5   7 93.3075 3.19068   5
   3   5  -7 91.9455 2.88880   3
  -3  -5  -7 84.1535 3.03469   5
  -3   5   7 84.0028 2.88300   4
  -3   5   7 95.3786 2.91472   2
  -3  -5  -7 85.3621 2.99324   3
  -3  -5  -7 92.1318 2.95090   4
  -3   5  -7 89.9437 2.76304   4
   3   5   7 88.6237 2.87201   2
   3  -5  -7 91.4790 3.01159   4
  -3  -5   7 89.4335 2.59332   4
  -3  -5   7 89.5153 2.79359   3
   3  -5  -7 93.2339 3.04605   2
  -4   5   7 991.401 24.7316   2
  -4   5   7 1003.40 25.0794   5
   4   5  -7 1013.15 24.7927   3
  -4  -5  -7 1021.97 24.7922   4
   4  -5  -7 961.233 23.9883   2
  -4   5  -7 984.039 24.2854   4
   4  -5  -7 997.657 24.1697   4
  -4  -5   7 978.024 23.7527   4
   4   5   7 1001.45 24.0936   2
  -4  -5   7 961.731 24.0465   3
  -5   5   7 54.3773 2.59994   5
   5   5  -7 55.1228 2.37990   3
   5  -5  -7 50.4751 2.10690   3
   5   5   7 51.9018 2.16228   2
   6   5  -7 89.3783 3.36129   3
  -6   5   7 90.9270 3.65185   5
   6  -5  -7 78.3635 2.83727   3
   6   5   7 75.1844 2.85002   2
   7   5  -7 29.2588 2.14992   3
  -7   5   7 25.3009 2.30589   5
   7   5   7 24.1516 1.74299   2
  -8   5   7 160.253 5.65931   5
   8   5  -7 148.638 5.25232   3
   8   5   7 163.819 5.16907   2
   8  -5  -7 167.303 5.25353   3
   0   6   7 42.1425 1.77628   4
   0  -6  -7 47.3536 1.94994   4
   0   6  -7 44.3600 1.49138   4
   0  -6   7 43.2122 1.58734   4
   0   6   7 42.4935 1.75880   2
   1   6  -7 686.767 16.5685   3
  -1   6   7 649.414 16.8042   4
  -1  -6  -7 652.670 16.9729   3
  -1   6   7 693.252 16.8258   2
  -1  -6  -7 666.939 17.0702   5
   1  -6   7 676.159 16.5959   4
  -1  -6  -7 708.191 16.9506   4
  -1   6   7 692.192 17.1235   5
  -1   6  -7 727.324 17.4924   5
  -1  -6   7 706.131 17.5151   3
   1   6   7 727.823 17.8514   2
   1  -6  -7 731.976 17.9761   4
  -1   6  -7 714.340 17.5684   4
  -2  -6  -7 249.052 7.05639   5
  -2  -6  -7 247.476 7.00763   3
  -2   6   7 267.097 6.86780   2
  -2   6   7 264.361 7.19413   5
  -2   6   7 247.500 6.87410   4
   2   6  -7 259.016 6.73869   3
  -2  -6  -7 264.285 6.98098   4
  -2  -6   7 263.755 6.62042   4
  -2   6  -7 255.762 6.70133   4
   2   6   7 263.455 6.91459   2
  -2  -6   7 255.034 6.69964   3
   2  -6  -7 253.127 6.80157   2
  -2   6  -7 260.220 6.58857   5
   2  -6  -7 263.572 7.05996   4
  -3   6   7 766.706 19.5005   5
  -3  -6  -7 769.332 19.2259   4
   3   6  -7 786.912 19.1325   3
  -3   6   7 767.548 19.1282   2
   3  -6  -7 718.967 18.1020   2
  -3   6  -7 720.611 18.0684   4
   3  -6  -7 740.181 18.3595   4
   3   6   7 745.797 18.2469   2
  -3  -6   7 742.647 17.9141   4
  -3  -6   7 734.272 18.1130   3
  -4   6   7 16.8830 1.32792   2
   4   6  -7 15.8538 1.38958   3
  -4  -6  -7 16.9854 1.44650   4
  -4   6   7 15.5468 1.62237   5
   4   6   7 13.5274 1.28994   2
   4  -6  -7 14.7361 1.50495   4
  -4   6  -7 16.4486 1.26963   4
  -4  -6   7 14.5842 0.81830   5
   5   6  -7 11.7356 1.30808   3
  -5  -6  -7 10.6039 1.21989   4
  -5   6   7 10.3363 1.72026   5
  -5   6   7 10.8641 1.16045   2
   5  -6  -7 10.8351 1.25121   3
  -5  -6   7 10.5398 1.13539   5
  -5  -6   7 9.91573 1.14196   4
   5   6   7 8.69401 1.02051   2
  -6   6   7 115.644 4.31688   5
  -6  -6  -7 110.101 3.92857   4
   6   6  -7 112.336 4.00532   3
  -6  -6   7 106.805 3.38756   4
   6  -6  -7 109.213 3.57222   3
   6   6   7 102.396 3.62452   2
  -7   6   7 64.1653 3.25928   5
   7   6  -7 61.5848 3.00231   3
   7   6   7 63.0588 2.75746   2
   7  -6  -7 62.8392 2.69267   3
  -8   6   7 9.67173 2.81059   5
   8   6  -7 11.9556 1.65364   3
   8  -6  -7 14.7622 1.52153   3
   8   6   7 14.3477 1.46778   2
   0   7   7 219.745 5.99842   2
   0  -7  -7 221.630 6.20262   4
   0   7  -7 221.377 5.53125   2
   0  -7   7 223.802 5.81121   4
   0  -7  -7 210.720 6.23890   5
   1  -7   7 42.6248 1.94096   4
  -1  -7  -7 44.5895 2.05925   4
   1   7  -7 43.6650 1.62892   3
  -1   7   7 45.4386 2.22002   5
  -1  -7  -7 44.7024 2.33416   5
  -1   7   7 44.1561 1.88611   2
  -1  -7   7 45.9671 1.73535   4
  -1  -7   7 43.0450 1.51043   3
  -1   7  -7 44.3985 1.60271   5
   1   7   7 45.2155 1.91387   2
  -1   7  -7 45.6397 1.68348   4
   1  -7  -7 43.3622 2.10168   5
   1  -7  -7 40.0439 2.07403   4
  -2   7   7 41.1260 1.84358   2
   2   7  -7 40.8126 1.72938   3
  -2  -7  -7 43.9939 2.05021   4
  -2   7   7 42.8336 2.22982   5
   2  -7  -7 42.9648 1.98305   2
  -2  -7   7 42.9631 1.65208   3
   2  -7  -7 42.8583 2.11895   4
  -2   7  -7 44.0939 1.63483   5
   2   7   7 40.7421 1.87088   2
  -2  -7   7 44.6040 1.72422   4
  -2   7  -7 41.8118 1.72361   4
  -3  -7  -7 30.6139 1.85338   4
  -3   7   7 29.7877 1.99183   5
  -3   7   7 32.4168 1.66857   2
   3   7  -7 32.4738 1.66551   3
  -3   7  -7 30.8267 1.45025   5
   3   7   7 31.1565 1.68766   2
  -3   7  -7 28.9588 1.53306   4
   3  -7  -7 29.0468 1.90285   4
  -3  -7   7 29.7147 1.48409   3
  -4  -7  -7 313.358 8.37383   4
  -4   7   7 304.475 8.18306   2
  -4   7   7 296.225 8.72910   5
   4   7  -7 306.740 8.27780   3
   4   7   7 298.486 8.16404   2
  -4  -7   7 307.631 7.87145   4
   4  -7  -7 300.715 8.34235   4
  -5   7   7 58.8301 2.51392   2
  -5  -7  -7 61.8188 2.69449   4
  -5   7   7 56.3184 2.89603   5
   5   7  -7 59.0365 2.63562   3
   5  -7  -7 61.0317 2.38945   3
   5  -7  -7 58.4692 2.68293   4
  -5  -7   7 56.5691 1.90702   5
  -5  -7   7 57.9278 2.25360   4
   5   7   7 57.3297 2.48792   2
   6   7  -7 63.5844 2.91140   3
  -6   7   7 62.2480 3.18512   5
  -6  -7  -7 61.0374 2.91203   4
   6   7   7 60.4878 2.69307   2
  -6  -7   7 62.9585 2.47478   4
  -6  -7   7 59.6106 2.19674   5
   6  -7  -7 61.6522 2.53276   3
  -7  -7  -7 80.0767 3.44154   4
   7   7  -7 79.1665 3.47312   3
  -7   7   7 77.6923 3.73898   5
   7   7   7 77.0507 3.19993   2
   7  -7  -7 75.1632 3.00563   3
   0   8  -7 195.970 4.88112   2
   0  -8  -7 187.925 5.63616   4
   0   8   7 188.217 5.39663   2
   0  -8   7 186.878 5.22334   4
  -1   8   7 156.211 4.68853   2
   1  -8   7 166.336 4.62289   4
  -1  -8  -7 158.621 4.92423   4
  -1   8  -7 164.511 4.57116   5
   1  -8  -7 169.471 5.07633   4
  -1   8  -7 156.724 4.54022   4
  -1  -8   7 170.811 4.65387   4
  -1  -8   7 161.466 4.39306   3
   1   8   7 166.471 4.85185   2
  -2   8   7 485.292 12.5209   2
  -2  -8  -7 484.930 12.7538   4
  -2   8   7 499.215 13.0173   5
   2   8  -7 490.564 12.4015   3
  -2   8  -7 453.686 11.7692   4
   2  -8  -7 471.466 12.2457   4
  -2  -8   7 459.373 11.7136   3
  -2  -8   7 478.791 11.7737   4
   2   8   7 457.611 11.9963   2
  -2   8  -7 476.814 11.7831   5
  -3  -8  -7 176.487 5.74314   4
  -3   8   7 170.387 5.07881   2
  -3   8   7 179.572 5.87727   5
   3   8  -7 174.587 5.11323   3
  -3   8  -7 162.875 4.67040   5
   3  -8  -7 166.915 5.18862   4
  -3  -8   7 163.924 4.64640   4
   3   8   7 166.443 4.94328   2
  -3  -8   7 160.423 4.90022   3
  -4   8   7 123.134 3.92919   2
  -4  -8  -7 123.054 4.19130   4
  -4   8   7 122.756 4.44640   5
   4   8  -7 118.725 4.00199   3
  -4  -8   7 126.431 3.85035   4
  -4   8  -7 127.316 3.96760   5
   4  -8  -7 131.156 4.40137   4
   4   8   7 125.598 4.13541   2
   5   8  -7 117.204 4.04602   3
  -5   8   7 113.757 3.86674   2
  -5   8   7 112.472 4.36704   5
  -5  -8  -7 115.144 4.12688   4
  -5   8  -7 118.737 3.94189   5
   5  -8  -7 118.616 3.83521   3
  -5  -8   7 119.292 3.75957   4
   5  -8  -7 120.844 4.24731   4
   5   8   7 119.647 4.05731   2
   6   8  -7 97.9975 3.81236   3
  -6   8   7 97.2753 4.12298   5
  -6  -8  -7 97.8875 3.87518   4
   6  -8  -7 95.0061 3.31535   3
  -6   8  -7 93.6412 3.54253   5
   6   8   7 88.9645 3.50071   2
  -6  -8   7 93.3392 3.25591   4
   7   8  -7 63.8116 3.22763   3
  -7   8   7 70.5104 3.60548   5
  -7  -8  -7 68.5353 4.59177   4
   7  -8  -7 64.7627 2.79455   3
  -7   8  -7 63.2698 3.05696   5
  -7  -8   7 74.0794 2.86360   4
   7   8   7 66.5355 3.05657   2
   0  -9   7 99.8187 3.25280   4
   0   9  -7 99.1629 2.75336   2
   0   9   7 100.190 3.35578   2
   0  -9  -7 91.6585 4.05268   4
  -1  -9  -7 14.0846 1.63175   4
  -1   9   7 10.2792 1.13542   2
   1   9  -7 11.2343 0.93986   2
   1  -9   7 10.8176 1.18402   4
   1   9   7 12.7207 1.40702   2
   1  -9  -7 15.5494 1.74227   4
  -1   9  -7 14.8385 1.48383   4
  -1  -9   7 11.3655 0.89110   3
  -1  -9   7 11.9863 1.34380   4
  -2  -9  -7 18.3573 1.82715   4
  -2   9   7 16.7945 1.48967   2
  -2   9   7 18.7710 1.93939   5
   2  -9  -7 19.4614 1.91346   4
   2   9   7 15.8468 1.51870   2
  -2  -9   7 17.0317 1.22427   3
  -2   9  -7 17.7546 1.35424   5
  -2  -9   7 18.7734 1.47885   4
  -3   9   7 210.032 6.41369   5
  -3   9   7 196.499 5.77025   2
  -3  -9  -7 196.407 6.10906   4
  -3  -9   7 199.801 5.55111   4
   3   9   7 191.247 5.77847   2
  -3   9  -7 196.627 5.57500   5
   3  -9  -7 198.328 6.09165   4
  -4   9   7 27.7515 2.32528   5
   4   9  -7 26.5070 1.87624   3
  -4  -9  -7 26.4677 2.16412   4
  -4   9   7 26.6073 2.07086   2
   4   9   7 28.3252 1.94890   2
  -4  -9   7 29.3904 1.78008   4
   4  -9  -7 29.0254 2.23714   4
  -4   9  -7 29.3368 1.78789   5
  -5   9   7 144.216 5.29533   5
   5   9  -7 138.059 4.84383   3
  -5   9   7 150.638 4.72580   2
  -5  -9  -7 157.715 5.11271   4
   5  -9  -7 144.134 4.48329   3
   5   9   7 153.532 4.81329   2
  -5   9  -7 144.845 4.64747   5
   5  -9  -7 141.660 4.96725   4
  -5  -9   7 142.404 4.46023   4
  -6   9   7 9.13598 1.96608   5
   6   9  -7 9.59273 1.50291   3
  -6   9  -7 9.77331 1.50999   5
  -6  -9   7 8.91950 1.26962   4
   6  -9  -7 9.40930 1.20553   3
   6   9   7 10.9076 1.71548   2
   0 -10   7 19.4759 1.66699   4
   0 -10  -7 13.9359 1.64818   4
   0  10   7 16.5364 1.58281   2
   0  10  -7 15.9779 0.93064   2
  -1 -10  -7 147.983 4.94255   4
   1 -10   7 140.603 4.47039   4
  -1  10   7 143.885 4.54306   2
   1  10  -7 146.541 4.05203   2
  -1 -10   7 138.515 4.24402   4
   1 -10  -7 136.551 4.75184   4
   1  10   7 138.252 4.38365   2
  -1 -10   7 133.306 3.77127   3
   2  10  -7 154.720 4.42373   2
  -2  10   7 156.563 4.78437   2
  -2 -10  -7 152.753 5.15388   4
   2 -10  -7 148.572 4.99065   4
  -2 -10   7 145.200 4.45276   4
  -2 -10   7 142.242 4.20878   3
   2  10   7 146.266 4.66473   2
  -2  10  -7 144.013 4.43086   5
  -3  10   7 15.7720 1.89855   5
  -3  10   7 14.5080 1.56146   2
  -3 -10  -7 18.3190 1.93890   4
   3 -10  -7 13.2783 1.77397   4
  -3 -10   7 13.5788 1.55374   4
  -3  10  -7 12.5773 1.43945   5
  -4 -10  -7 128.358 4.67482   4
  -4  10   7 127.981 4.24570   2
  -4  10   7 130.186 4.90993   5
   4  10   7 125.773 4.41244   2
   4 -10  -7 130.275 4.77632   4
  -4 -10   7 135.605 4.23521   4
  -4  10  -7 131.270 4.28958   5
  -5  10   7 74.9661 3.75970   5
  -5  10   7 77.4434 3.12298   2
  -5 -10  -7 75.3261 3.78207   4
   5 -10  -7 78.5450 3.70237   4
   5 -10  -7 80.2836 2.98017   3
  -5 -10   7 81.1007 3.04873   4
  -5  10  -7 74.3333 3.12993   5
   5  10   7 77.7721 3.38411   2
   0 -11  -7 15.4373 1.80153   4
   0  11   7 14.9723 1.66599   2
   0 -11   7 14.7260 1.53579   4
   0  11  -7 12.9463 0.89273   2
  -1 -11  -7 18.7647 1.98005   4
   1  11  -7 22.1183 1.24261   2
   1 -11   7 15.9946 1.79914   4
  -1  11   7 14.6946 1.70928   2
   1  11   7 14.7305 1.65822   2
  -1 -11   7 15.8946 1.70644   4
   1 -11  -7 15.6069 1.81723   4
   2  11  -7 21.8741 1.42538   2
  -2 -11  -7 24.7716 2.42138   4
  -2  11   7 21.8585 1.77512   2
   2 -11  -7 23.6439 2.38247   4
   2  11   7 22.0349 1.87266   2
  -2 -11   7 21.7942 2.08124   4
  -3  11   7 63.9448 2.72525   2
  -3  11   7 56.5703 4.16505   5
   3  11  -7 59.8093 2.40766   2
  -3 -11   7 64.8759 2.74563   4
  -3  11  -7 71.3259 3.99394   5
   3  11   7 59.2202 2.91200   2
   0   0  -8 9999.99 241.131   1
   0   0   8 9566.71 240.196   1
   1   0   8 111.359 2.99229   2
  -1   0  -8 110.679 2.96482   2
  -1   0   8 110.857 3.09381   2
   1   0  -8 110.615 3.07831   5
   1   0  -8 117.346 3.09080   2
   2   0  -8 455.348 11.1162   2
   2   0   8 441.764 10.9333   2
  -2   0   8 451.117 11.0405   5
  -2   0   8 438.571 11.1518   2
  -2   0  -8 449.114 11.0651   3
  -3   0  -8 107.876 3.03313   3
   3   0  -8 108.010 3.13802   2
   3   0   8 104.059 2.89114   2
  -3   0   8 104.256 2.91971   4
  -3   0   8 111.125 3.15252   5
   4   0  -8 1075.58 26.3088   2
  -4   0  -8 1068.79 26.1252   3
  -4   0   8 1050.44 26.0544   4
  -4   0   8 1090.08 26.3602   5
   4   0  -8 1095.78 26.3071   3
   4   0   8 1086.80 26.0004   2
   5   0  -8 163.623 4.87216   2
   5   0   8 175.273 4.56885   2
  -5   0  -8 167.775 4.67066   3
  -5   0   8 178.861 5.04388   5
  -5   0   8 161.779 4.66209   4
   5   0  -8 176.956 4.93724   3
   6   0  -8 16.3840 1.47938   3
  -6   0   8 12.9070 1.23676   4
   7   0  -8 149.173 4.71842   3
   8   0  -8 422.086 11.4284   3
   9   0  -8 2.27895 1.08191   3
   0  -1   8 639.108 15.6824   2
   0  -1  -8 660.905 15.6436   4
   0   1  -8 651.156 15.5841   5
   0  -1  -8 639.664 15.7920   5
   0   1   8 638.691 15.7584   2
   0   1  -8 637.762 15.6608   2
   0  -1  -8 661.883 15.7465   2
  -1  -1  -8 446.725 10.8266   4
  -1   1   8 443.341 10.9298   5
   1   1  -8 448.467 10.8546   5
  -1   1   8 448.893 10.7827   4
  -1  -1  -8 439.543 10.8870   2
   1  -1   8 442.142 10.7842   2
  -1   1   8 432.310 10.9557   2
   1   1   8 437.627 10.6909   2
  -1   1  -8 440.503 10.5561   2
  -1  -1   8 437.992 10.7493   2
   1  -1  -8 443.399 10.5989   4
   1  -1  -8 445.000 10.7477   2
   1  -1  -8 401.149 10.8452   5
   2   1  -8 100.737 2.84886   3
  -2  -1  -8 100.133 2.90872   3
   2   1  -8 100.099 2.85710   2
   2  -1   8 97.7081 2.62121   2
  -2   1   8 96.7200 2.89813   2
  -2   1   8 97.5469 2.71430   4
  -2   1   8 105.216 2.93756   5
   2  -1  -8 103.206 3.00043   2
   2  -1  -8 103.646 2.84018   4
   2   1   8 103.360 2.88552   2
  -2  -1   8 109.371 2.81766   5
  -2   1  -8 105.527 2.86518   3
  -3   1   8 339.568 8.87069   4
   3   1  -8 348.998 9.11170   3
  -3   1   8 351.079 9.21503   5
   3  -1   8 352.487 8.54698   2
   3   1  -8 351.232 8.88800   2
  -3  -1  -8 341.756 8.83454   3
  -3   1   8 353.419 8.96143   2
  -3   1  -8 353.807 8.74710   3
  -3  -1   8 356.046 8.87200   5
   3   1   8 347.170 8.78201   2
   3  -1  -8 351.299 8.96298   2
  -4   1   8 178.026 4.82963   4
   4   1  -8 176.840 4.98165   2
   4  -1   8 181.700 4.60533   2
   4   1  -8 178.975 4.98613   3
  -4   1   8 181.906 5.11071   5
  -4  -1  -8 179.952 4.90106   3
  -4   1  -8 181.029 4.67048   3
  -4  -1   8 179.106 4.92289   5
  -4  -1   8 174.599 4.66145   4
   4   1   8 178.238 4.71669   2
   4  -1  -8 179.393 4.93832   3
   4  -1  -8 172.378 4.88927   2
  -5   1   8 151.634 4.66883   5
   5  -1   8 159.734 4.09809   2
  -5  -1  -8 152.816 4.38674   3
  -5   1   8 152.789 4.34957   4
   5   1  -8 150.863 4.50717   2
   5   1  -8 158.090 4.56183   3
   5  -1  -8 150.626 4.51242   2
   5   1   8 157.465 4.30148   2
  -5   1  -8 163.460 4.27019   3
  -5  -1   8 151.298 4.30005   4
   5  -1  -8 158.860 4.56216   3
  -6  -1  -8 113.444 3.55426   3
   6  -1   8 112.511 3.44197   2
  -6   1   8 117.005 3.95163   5
   6   1  -8 118.459 3.78027   3
  -6   1   8 109.085 3.54370   4
  -6   1  -8 114.149 3.36868   3
   6  -1  -8 116.068 3.76318   3
   7   1  -8 535.902 14.1355   3
  -7   1   8 511.221 14.7478   5
   7  -1  -8 528.903 13.3707   3
  -7   1  -8 495.889 12.8804   3
   8   1  -8 53.4814 2.69094   3
  -8   1   8 50.1067 2.86157   5
   8  -1  -8 59.8472 2.82477   3
  -9   1   8 15.4193 1.99343   5
   9   1  -8 13.2689 1.53443   3
   9  -1  -8 11.8191 1.61918   3
   0  -2  -8 4307.25 113.275   1
   0   2   8 4086.57 112.017   1
  -1   2   8 664.534 16.4349   2
  -1  -2  -8 665.587 16.4802   5
  -1  -2  -8 682.982 16.3720   2
   1  -2   8 663.359 16.1730   2
  -1   2   8 667.729 16.4810   5
  -1   2   8 682.256 16.3151   4
   1   2  -8 669.300 16.3304   2
  -1  -2  -8 679.129 16.3468   4
  -1   2  -8 675.876 16.4232   2
   1   2   8 676.057 16.6715   2
   1  -2  -8 694.994 16.6239   4
   1  -2  -8 696.254 16.7022   2
   1  -2  -8 675.622 16.8113   5
  -2  -2  -8 714.833 17.5904   3
  -2   2   8 722.585 17.4154   4
  -2   2   8 734.381 17.6224   5
   2   2  -8 692.580 17.4269   3
   2  -2   8 697.677 17.1360   2
   2   2  -8 730.683 17.4829   2
  -2   2   8 711.049 17.5318   2
  -2   2  -8 704.793 16.8775   3
   2   2   8 693.022 17.0735   2
   2  -2  -8 707.138 17.0467   4
   2  -2  -8 694.554 17.1375   2
  -3   2   8 773.913 19.2798   2
   3   2  -8 782.877 19.2515   2
  -3  -2  -8 781.429 19.2859   3
  -3   2   8 811.952 19.4100   5
  -3   2   8 769.815 19.1270   4
   3  -2   8 786.245 18.8008   2
  -3  -2   8 805.230 19.2811   5
   3  -2  -8 783.602 19.3291   4
   3  -2  -8 795.442 19.4701   2
   3   2   8 797.731 19.3654   2
  -3   2  -8 789.253 19.1259   3
   4  -2   8 477.179 11.4564   2
  -4   2   8 465.315 11.8287   4
  -4   2   8 471.224 12.1240   5
   4   2  -8 488.941 12.0602   2
   4   2  -8 470.144 11.9537   3
  -4  -2  -8 462.736 11.9355   3
   4   2   8 493.909 12.3842   2
  -4  -2   8 492.117 12.4757   5
  -4   2  -8 494.494 12.1474   3
   4  -2  -8 521.060 12.8478   2
   4  -2  -8 487.540 12.5098   3
  -5   2   8 71.2485 2.80558   5
   5   2  -8 72.5033 2.62747   3
  -5  -2  -8 74.3870 2.58540   3
   5  -2   8 75.1203 2.07294   2
  -5   2   8 70.0397 2.50337   4
   5  -2  -8 75.4109 2.67768   2
  -5  -2   8 73.2991 2.38768   4
  -5   2  -8 76.6387 2.25450   3
   5  -2  -8 74.8608 2.64851   3
   5   2   8 80.1553 2.51636   2
  -6   2   8 96.1721 3.57058   5
   6  -2   8 95.2426 2.70661   2
   6   2  -8 97.1560 3.39346   3
  -6  -2   8 93.1106 3.07200   4
  -6   2  -8 98.1902 2.88606   3
   6  -2  -8 105.960 3.42588   3
  -7   2   8 34.1081 2.28417   5
   7   2  -8 34.7146 2.17226   3
   7  -2   8 35.8142 1.54023   2
   7  -2  -8 34.5400 1.99349   3
  -7   2  -8 33.6574 1.48590   3
   8  -2   8 262.713 7.45760   2
   8   2  -8 285.034 8.14697   3
   8  -2   8 288.172 7.29931   2
  -8   2   8 293.224 8.47090   5
   8  -2  -8 289.125 8.20390   3
   9   2  -8 58.7505 3.10807   3
   9  -2   8 63.5061 2.22307   2
  -9   2   8 65.6379 3.44920   5
   9  -2  -8 67.0999 3.17762   3
   0  -3  -8 42.8183 1.54574   4
   0   3  -8 41.2941 1.27308   2
   0  -3  -8 41.5488 1.65640   5
   0   3  -8 41.8995 1.28253   3
   1   3  -8 613.295 14.8254   3
  -1  -3  -8 622.468 14.9536   4
  -1   3   8 609.516 14.8955   4
  -1   3   8 594.888 14.9756   2
  -1   3   8 609.712 15.3701   5
  -1  -3  -8 601.552 14.9109   2
   1   3  -8 610.446 14.8691   2
  -1  -3  -8 605.064 15.0895   5
   1  -3  -8 607.621 14.6507   4
   1  -3  -8 587.834 14.6412   2
   1  -3  -8 594.390 14.8263   5
  -1   3  -8 585.042 14.2848   2
   1   3   8 594.648 14.6570   2
  -1   3  -8 604.573 14.3125   3
  -2   3   8 265.817 6.93686   4
  -2  -3  -8 265.923 7.12354   3
  -2   3   8 267.908 7.01135   2
  -2  -3  -8 274.647 6.96877   4
  -2   3   8 280.013 7.19160   5
   2   3  -8 270.760 6.95128   2
   2   3  -8 267.673 6.91392   3
  -2   3  -8 271.466 6.80212   4
   2  -3  -8 264.837 6.99268   2
   2  -3  -8 278.835 7.00806   4
   3   3  -8 215.062 5.72259   3
  -3   3   8 208.083 5.65744   4
  -3  -3  -8 213.149 5.83366   3
  -3   3   8 215.030 5.94803   5
  -3   3   8 219.496 5.78057   2
   3   3  -8 210.671 5.73877   2
  -3  -3   8 226.423 5.59438   5
   3  -3  -8 221.006 5.90202   4
  -3   3  -8 217.635 5.75378   4
   3  -3  -8 221.396 5.90207   2
   3   3   8 222.291 5.86221   2
  -4  -3  -8 346.644 9.73457   3
   4   3  -8 387.809 9.68381   3
   4   3  -8 366.421 9.72300   2
  -4   3   8 387.684 9.91172   5
  -4   3   8 367.764 9.58478   4
  -4   3   8 389.498 9.76188   2
   4  -3  -8 366.867 9.62844   2
  -4   3  -8 374.324 9.55546   4
   4   3   8 380.790 9.59020   2
  -4   3  -8 381.298 9.12589   3
   5  -3   8 12.1928 0.59642   2
  -5   3   8 12.7174 1.47031   5
   5   3  -8 14.2727 1.35464   3
  -5   3   8 12.1459 1.22660   4
   5  -3   8 12.8121 0.56497   2
  -5   3  -8 14.5921 1.25056   4
   5   3   8 12.2555 1.12617   2
   5  -3  -8 13.6543 1.27988   3
  -5   3  -8 13.8468 0.71440   3
  -6   3   8 394.909 10.6673   5
   6  -3   8 381.605 9.60501   2
   6   3  -8 397.064 10.4101   3
   6  -3   8 393.956 9.57648   2
  -6   3  -8 386.362 9.65061   3
   6  -3  -8 390.888 10.2555   3
   6   3   8 393.310 10.1100   2
  -7   3   8 38.7622 2.46458   5
   7  -3   8 41.3652 1.41418   2
   7   3  -8 40.9935 2.26721   3
   7  -3   8 40.3718 1.38475   2
   7  -3  -8 44.6243 2.68942   3
   7   3   8 41.4700 2.00319   2
   8   3  -8 60.8840 2.97090   3
  -8   3   8 63.1722 3.22010   5
   8  -3   8 57.8133 1.93247   2
   8  -3  -8 64.9385 2.93412   3
   9  -3   8 49.2823 1.69162   2
  -9   3   8 42.5584 3.85843   5
   9  -3  -8 48.4135 2.71741   3
   9   3   8 43.4327 2.31969   2
   0   4   8 18.9372 1.07239   2
   0  -4  -8 17.8844 1.20630   5
   0   4  -8 21.3796 0.78522   2
   0  -4  -8 18.2672 0.99272   2
   0   4  -8 18.7809 0.77191   3
   0  -4  -8 17.1399 1.12706   4
   1   4  -8 238.136 5.95571   3
  -1   4   8 237.700 6.32569   5
  -1   4   8 225.734 6.08525   4
  -1   4   8 237.463 6.16900   2
  -1  -4  -8 228.023 6.27878   5
   1  -4  -8 236.683 6.16410   2
   1   4   8 242.217 6.22026   2
   1  -4  -8 224.069 6.36284   5
   1  -4  -8 241.952 6.24308   4
  -2   4   8 863.431 21.6750   4
  -2  -4  -8 854.414 21.8525   5
  -2  -4  -8 872.975 21.8833   3
  -2  -4  -8 916.681 21.7330   4
   2   4  -8 913.189 21.6339   3
  -2   4   8 901.893 21.9613   5
  -2   4   8 897.138 21.7312   2
   2   4  -8 884.499 21.6501   2
   2   4   8 890.887 21.2593   2
  -2   4  -8 799.226 21.1700   4
   2  -4  -8 895.665 21.2933   4
   2  -4  -8 889.898 21.2425   2
  -3  -4  -8 900.690 23.7562   3
  -3   4   8 988.456 23.7786   5
   3   4  -8 979.565 23.4602   3
  -3   4   8 922.502 23.4467   4
  -3   4   8 982.093 23.5404   2
  -3  -4  -8 984.797 23.4995   4
  -3   4  -8 964.551 23.6989   4
   3  -4  -8 971.103 23.8870   4
   3   4   8 988.639 23.8640   2
   3  -4  -8 982.344 23.9229   2
  -4   4   8 89.0746 2.99554   4
   4   4  -8 95.4192 3.07193   3
  -4   4   8 95.9922 3.09393   2
  -4  -4  -8 92.6311 3.15880   3
  -4   4   8 93.2223 3.30569   5
   4  -4  -8 90.8985 2.99608   2
   4   4   8 98.8274 3.04382   2
   4  -4  -8 95.1860 3.10089   4
  -4   4  -8 97.3450 2.98627   4
   5   4  -8 173.105 5.14570   3
  -5   4   8 179.795 5.44550   5
   5  -4  -8 170.789 4.85038   3
  -5   4  -8 162.098 4.78155   4
   5   4   8 164.585 4.77573   2
  -6   4   8 126.219 5.08183   5
   6   4  -8 112.429 3.93561   3
   6   4   8 117.898 3.78635   2
   6  -4  -8 120.886 3.87894   3
   7   4  -8 46.4074 2.52514   3
  -7   4   8 48.7161 2.77947   5
   7   4   8 49.5100 2.29164   2
   7  -4  -8 51.6010 2.45653   3
  -8   4   8 57.9100 3.23596   5
   8   4  -8 58.0464 2.94149   3
   8   4   8 56.8961 2.56739   2
   8  -4  -8 56.7792 2.76057   3
  -9   4   8 86.4424 4.13540   5
   9   4  -8 83.2929 3.79669   3
   9  -4  -8 88.1732 3.59698   3
   9   4   8 81.5987 3.32694   2
   0  -5  -8 70.8826 2.60330   5
   0  -5  -8 74.5910 2.50555   4
   0   5  -8 74.0636 2.05445   2
   0   5   8 74.5555 2.42829   2
   0  -5  -8 71.0283 2.34848   2
   0   5  -8 75.4834 2.04684   3
  -1  -5  -8 186.540 5.07546   4
  -1  -5  -8 177.155 5.17783   5
   1   5  -8 181.488 4.78465   2
  -1   5   8 184.582 5.23822   5
   1   5  -8 187.811 4.77228   3
  -1   5   8 176.183 4.96345   4
  -1   5   8 179.502 4.99785   2
   1  -5  -8 169.200 4.67886   2
   1   5   8 172.947 4.75429   2
   1  -5  -8 169.258 4.95952   5
   1  -5  -8 175.272 4.84434   4
  -1   5  -8 170.063 4.25833   5
  -2  -5  -8 229.830 6.45430   3
  -2   5   8 227.675 6.28557   4
   2   5  -8 240.089 6.16717   3
  -2  -5  -8 243.715 6.36654   4
  -2   5   8 240.476 6.30529   2
  -2   5   8 238.451 6.56477   5
  -2  -5  -8 221.212 6.46650   5
   2   5   8 238.498 6.35896   2
  -2   5  -8 236.848 6.12446   4
   2  -5  -8 239.552 6.44643   4
  -3  -5  -8 624.200 16.1731   5
   3   5  -8 660.522 15.9525   3
  -3  -5  -8 632.505 16.1783   3
  -3   5   8 658.307 16.3131   5
  -3   5   8 606.550 15.9587   4
  -3   5   8 642.820 15.9922   2
  -3  -5  -8 658.138 16.0260   4
   3   5   8 655.918 16.0378   2
  -3  -5   8 639.030 15.9089   3
  -3   5  -8 631.591 15.8351   4
   3  -5  -8 662.058 16.1345   4
   3  -5  -8 627.756 15.9641   2
  -4   5   8 60.9850 2.34501   2
  -4   5   8 57.8807 2.59241   5
  -4  -5  -8 58.8856 2.34729   4
   4   5  -8 60.4148 2.35618   3
  -4  -5   8 57.6500 1.74427   5
   4   5   8 57.4430 2.25407   2
  -4  -5   8 57.4226 2.16095   3
  -4   5  -8 56.5338 2.38631   4
   4  -5  -8 58.5322 2.35906   4
  -4  -5   8 59.4257 1.80640   5
  -5   5   8 156.310 5.05244   5
   5   5  -8 155.226 4.77345   3
   5  -5  -8 153.253 4.56401   3
   5   5   8 154.000 4.59319   2
  -6   5   8 93.2342 3.72730   5
   6   5  -8 94.7092 3.70257   3
   6  -5  -8 95.3253 3.35324   3
   6   5   8 99.1431 4.25969   2
   7   5  -8 79.5670 3.36418   3
  -7   5   8 81.7159 3.64333   5
   7   5   8 85.1390 3.21187   2
   7  -5  -8 85.7934 3.26211   3
   8   5  -8 3.50695 1.28075   3
  -8   5   8 3.90407 1.48451   5
   8   5   8 2.26056 0.98041   2
   8  -5  -8 1.75299 0.99179   3
   0  -6  -8 506.489 12.5238   4
   0  -6  -8 471.109 12.6189   5
   0   6  -8 494.830 11.9858   2
   0   6  -8 489.662 11.9520   3
   0   6   8 493.533 12.4089   2
  -1   6   8 61.3195 2.21674   2
  -1  -6  -8 58.0985 2.32087   4
   1   6  -8 63.1343 1.94681   3
  -1  -6  -8 59.8023 2.34908   3
  -1  -6  -8 54.0925 2.35360   5
  -1   6   8 60.8087 2.47098   5
  -1   6  -8 59.2935 1.75777   5
  -1   6  -8 58.6053 1.87214   4
   1  -6  -8 59.9447 2.42996   5
   1  -6  -8 57.2084 2.08718   2
   1   6   8 56.3375 2.17773   2
   1  -6  -8 61.4313 2.35316   4
  -2   6   8 353.006 9.15178   2
  -2   6   8 354.483 9.46979   5
  -2   6   8 325.730 9.14023   4
  -2  -6  -8 360.286 9.25397   4
   2   6  -8 363.169 8.99409   3
  -2   6  -8 350.017 8.71157   5
   2   6   8 359.293 9.14277   2
  -2   6  -8 346.896 8.85204   4
  -2  -6   8 350.620 8.87114   3
   2  -6  -8 346.160 9.03181   2
   2  -6  -8 351.923 9.24024   4
   3   6  -8 221.584 6.12659   3
  -3  -6  -8 228.156 6.30223   4
  -3   6   8 228.566 6.57361   5
  -3   6   8 223.050 6.20963   2
  -3   6  -8 223.444 6.00975   4
  -3  -6   8 218.161 6.14179   3
   3  -6  -8 229.043 6.33493   4
   3   6   8 229.812 6.20625   2
  -4  -6  -8 98.0896 3.36854   4
  -4   6   8 95.2475 3.59779   5
  -4   6   8 98.5535 3.27531   2
   4   6  -8 96.0357 3.26198   3
   4   6   8 93.8527 3.23072   2
  -4   6  -8 92.6937 3.09542   4
  -4  -6   8 98.6068 2.90251   4
   4  -6  -8 101.709 3.41241   4
  -5  -6  -8 264.342 7.86363   4
  -5   6   8 270.497 7.83897   5
   5   6  -8 266.481 7.46540   3
  -5   6   8 267.947 7.44633   2
  -5  -6   8 246.533 6.48465   4
   5  -6  -8 247.598 6.79809   3
   5   6   8 251.075 6.92934   2
  -5  -6   8 239.029 6.29948   5
   6   6  -8 21.4461 1.86758   3
  -6   6   8 22.7304 2.10537   5
  -6  -6  -8 23.8360 1.89601   4
   6   6   8 18.4137 1.65127   2
   6  -6  -8 19.0474 1.58991   3
  -6  -6   8 23.9494 1.48455   4
   7   6  -8 99.5320 3.93869   3
  -7   6   8 104.073 4.22393   5
  -7  -6  -8 102.666 3.91188   4
   7  -6  -8 97.9565 3.58247   3
   7   6   8 100.705 3.64590   2
  -8   6   8 8.15961 1.77088   5
   8  -6  -8 7.96985 1.27520   3
   8   6   8 8.87762 1.56513   2
   0  -7   8 79.4862 2.50335   4
   0   7  -8 80.1553 2.29082   2
   0   7   8 81.9650 2.77192   2
   0  -7  -8 79.1516 2.95443   4
   1  -7   8 95.7653 2.94001   4
   1   7  -8 98.7191 2.86662   3
  -1   7   8 95.2928 3.17308   2
  -1  -7  -8 101.619 3.36753   4
  -1   7  -8 104.429 2.99122   5
   1   7   8 106.792 3.38515   2
   1  -7  -8 104.805 3.53584   4
  -1   7  -8 106.007 3.05231   4
  -2   7   8 135.395 4.16040   2
  -2   7   8 138.638 4.52909   5
   2   7  -8 141.165 3.97918   3
  -2  -7  -8 133.893 4.30753   4
   2  -7  -8 139.258 4.27514   4
  -2  -7   8 129.617 3.75359   3
  -2   7  -8 135.134 3.69916   5
  -2   7  -8 132.595 3.81007   4
   2   7   8 132.101 4.06273   2
  -3   7   8 348.271 9.25066   2
  -3   7   8 351.804 9.67576   5
   3   7  -8 355.750 9.21162   3
  -3  -7  -8 349.437 9.40331   4
  -3   7  -8 331.282 8.47047   5
   3   7   8 333.650 8.81384   2
  -3   7  -8 331.016 8.58892   4
   3  -7  -8 336.256 8.97872   4
  -3  -7   8 321.830 8.57048   3
  -4  -7  -8 134.350 4.60064   4
  -4   7   8 125.259 4.00615   2
   4   7  -8 123.650 4.03772   3
  -4   7   8 122.529 4.42675   5
   4  -7  -8 122.630 4.15582   4
   4   7   8 127.385 4.21752   2
  -5   7   8 67.2111 3.15383   5
  -5  -7  -8 65.2297 2.85557   4
   5   7  -8 64.3775 2.79219   3
  -5   7   8 68.8086 2.77654   2
  -5  -7   8 65.1166 2.38353   4
   5  -7  -8 68.5004 2.89329   4
   5  -7  -8 66.1165 2.62036   3
   5   7   8 68.6668 2.76220   2
  -6   7   8 23.3147 2.22194   5
   6   7  -8 23.0912 1.97752   3
  -6  -7  -8 24.9784 2.07707   4
   6  -7  -8 22.9538 1.76310   3
  -6  -7   8 27.4216 1.67025   4
  -6  -7   8 29.5740 1.27974   5
   6   7   8 25.9111 1.92439   2
  -7   7   8 38.2491 2.76967   5
  -7  -7  -8 41.5500 2.58969   4
   7   7  -8 36.4760 2.50710   3
  -7  -7   8 39.1406 2.08778   4
   7   7   8 37.8442 2.29571   2
   7  -7  -8 38.3365 2.20183   3
   0  -8   8 106.662 3.30435   4
   0   8  -8 111.066 2.95103   2
   0  -8  -8 110.977 3.79382   4
   0   8   8 109.409 3.56639   2
  -1  -8  -8 312.226 8.48210   4
   1  -8   8 303.059 8.01975   4
  -1   8   8 311.911 8.29408   2
  -1   8  -8 296.324 7.60403   5
   1  -8  -8 296.877 8.16723   4
   1   8   8 298.798 7.96323   2
  -1   8  -8 285.642 7.58195   4
  -2   8   8 34.3392 1.82505   2
  -2  -8  -8 31.0016 1.98801   4
   2   8  -8 32.6839 1.60266   3
  -2   8  -8 31.1564 1.46468   5
   2  -8  -8 28.7659 2.03214   4
  -2   8  -8 29.6348 1.52072   4
  -2  -8   8 29.9961 1.38157   3
   2   8   8 32.5640 1.80485   2
   3   8  -8 29.9523 1.70756   3
  -3   8   8 31.6270 1.79761   2
  -3   8   8 32.4461 2.22538   5
  -3  -8  -8 32.1058 2.07874   4
   3  -8  -8 29.2983 2.56446   4
  -3   8  -8 32.8152 1.58859   5
   3   8   8 35.7445 2.04570   2
  -4  -8  -8 85.0774 3.31423   4
  -4   8   8 83.8377 3.55563   5
  -4   8   8 82.2970 3.08219   2
   4   8  -8 84.1956 3.11828   3
   4  -8  -8 86.0850 3.44716   4
  -4   8  -8 90.7760 3.01337   5
  -4  -8   8 84.9741 2.86982   4
   4   8   8 85.8929 3.20821   2
  -5   8   8 84.8325 3.73536   5
  -5   8   8 89.5620 3.31631   2
  -5  -8  -8 81.8405 3.50095   4
   5   8  -8 87.8131 3.38651   3
   5   8   8 83.1932 3.24461   2
  -5  -8   8 79.6324 2.85782   4
  -5   8  -8 80.3812 3.04181   5
   5  -8  -8 91.7091 4.08803   3
   5  -8  -8 80.8817 3.41284   4
  -6  -8  -8 31.9452 2.34758   4
  -6   8   8 29.2749 2.50801   5
   6   8  -8 31.8423 2.27544   3
   6  -8  -8 30.2475 1.97337   3
   6   8   8 34.8090 2.22927   2
  -6   8  -8 33.9373 2.12327   5
  -6  -8   8 36.9284 1.95916   4
  -7  -8  -8 46.8426 2.89648   4
  -7   8   8 49.0879 3.14830   5
   7   8  -8 41.9909 3.29896   3
   7   8   8 51.7248 2.71118   2
   7  -8  -8 50.7091 2.50136   3
  -7   8  -8 47.5093 2.66552   5
  -7  -8   8 49.7181 2.37237   4
   0   9  -8 16.6191 0.91118   2
   0  -9   8 17.1522 1.43547   4
   0   9  -8 16.3382 0.85174   2
   0  -9  -8 18.6342 1.86247   4
   0   9   8 16.3256 1.55165   2
  -1   9   8 53.0438 2.33573   2
   1  -9   8 50.6210 2.16940   4
  -1  -9  -8 51.9985 2.59209   4
   1   9  -8 51.0050 1.79987   2
  -1  -9   8 53.2234 2.16711   4
   1   9   8 53.2685 2.56785   2
   1  -9  -8 56.0865 2.72506   4
  -1   9  -8 55.1686 2.09432   4
  -2   9   8 38.5070 2.03989   2
  -2   9   8 39.0402 2.48748   5
  -2  -9  -8 38.6681 2.29945   4
  -2  -9   8 33.1590 1.79601   3
  -2  -9   8 35.4042 1.80096   4
  -2   9  -8 38.6674 1.74582   5
   2   9   8 36.3392 2.05860   2
   2  -9  -8 37.8189 2.35151   4
   3   9  -8 42.5243 1.99575   3
  -3  -9  -8 31.4804 2.27887   4
  -3   9   8 35.1918 2.48181   5
  -3   9  -8 30.5567 1.69282   5
   3   9   8 35.2071 2.00195   2
   3  -9  -8 30.7294 2.24432   4
  -3  -9   8 32.8736 1.74112   4
   4   9  -8 127.826 4.30841   3
  -4  -9  -8 131.733 4.62888   4
  -4   9   8 137.356 4.33002   2
  -4   9   8 129.101 4.83843   5
   4  -9  -8 130.085 4.61506   4
   4   9   8 127.934 4.35088   2
  -4   9  -8 129.423 4.08561   5
  -4  -9   8 133.396 3.99461   4
   5   9  -8 7.23723 1.27513   3
  -5  -9  -8 6.84024 1.60605   4
  -5   9   8 6.65957 1.21954   2
  -5   9   8 6.00213 1.45520   5
   5  -9  -8 6.04209 1.06856   3
   5   9   8 7.36007 1.26714   2
  -5   9  -8 6.39330 1.19926   5
   5  -9  -8 5.14875 1.37571   4
  -5  -9   8 8.15027 1.10829   4
   6   9  -8 51.9950 2.86861   3
  -6  -9  -8 50.5191 2.97199   4
  -6   9   8 51.5611 3.18682   5
   6  -9  -8 50.5806 2.45065   3
   6   9   8 48.9179 2.66403   2
  -6   9  -8 51.0944 2.61216   5
  -6  -9   8 53.2719 2.55687   4
   0 -10  -8 13.5247 1.68807   4
   0  10   8 16.4758 1.60647   2
   0 -10   8 15.1927 1.55046   4
   0  10  -8 13.9813 0.86199   2
   0  10  -8 13.6955 0.81191   2
   1 -10   8 79.9014 2.92880   4
  -1 -10  -8 81.6587 3.42617   4
  -1  10   8 77.3851 3.06582   2
   1  10  -8 77.9442 2.47131   2
  -1 -10   8 79.7731 2.88119   4
   1  10   8 79.8442 3.07803   2
   1 -10  -8 77.6832 3.44174   4
  -2  10   8 93.3767 3.42309   2
   2  10  -8 96.7338 3.03821   2
  -2 -10  -8 98.1545 3.83407   4
   2  10   8 92.7658 3.48543   2
   2 -10  -8 93.9294 3.80675   4
  -2  10  -8 93.4722 3.18041   5
  -2 -10   8 93.9549 3.19779   4
  -3  10   8 46.5089 2.85029   5
  -3 -10  -8 46.5416 2.75401   4
  -3  10   8 44.2974 2.32814   2
  -3 -10   8 49.4565 2.20419   4
   3 -10  -8 43.6749 2.77859   4
  -3  10  -8 47.2478 2.16900   5
   3  10   8 43.3816 2.40626   2
  -4  10   8 36.8477 2.81167   5
  -4 -10  -8 33.4886 2.55774   4
  -4  10   8 37.6514 2.18645   2
  -4  10  -8 33.5244 1.99329   5
   4 -10  -8 36.4047 2.62773   4
  -4 -10   8 35.1000 1.98887   4
   4  10   8 37.3598 2.28843   2
  -5 -10  -8 8.54842 1.75115   4
   0  11  -8 58.3486 1.84519   2
   0 -11  -8 60.6386 3.16447   4
   0  11   8 57.7032 2.70685   2
   0 -11   8 61.6716 2.64026   4
  -1  11   8 16.2387 1.56611   2
   1  11  -8 15.5467 1.07706   2
  -1 -11  -8 13.8911 1.79225   4
  -1 -11   8 15.8309 1.68601   4
   1  11   8 16.1386 1.73541   2
   1 -11  -8 15.3958 1.86333   4
  -2 -11  -8 13.5720 2.98331   4
   2  11  -8 12.9370 1.21043   2
  -2 -11   8 17.5723 1.66602   4
   2 -11  -8 18.1385 2.43410   4
   2  11   8 12.3881 1.44352   2
  -3 -11  -8 66.5075 3.41010   4
  -3  11   8 59.3700 2.76977   2
   3  11  -8 60.1847 2.41892   2
  -3 -11   8 62.8880 2.98637   4
  -3  11  -8 62.9203 3.24458   5
   3 -11  -8 61.6378 3.39317   4
   3  11   8 57.6363 3.16812   2
   0   0   9 2.20737 0.40188   2
   0   0  -9 3.05507 0.41961   2
   0   0  -9 2.41898 0.42070   5
   1   0  -9 10.2476 0.74468   5
   1   0   9 8.30065 0.63181   2
  -1   0   9 7.46622 0.71450   2
   1   0  -9 7.60495 0.68345   2
  -1   0  -9 8.62778 0.58893   2
  -3   0  -9 1.79581 0.46511   3
   3   0  -9 1.78264 0.51229   2
  -3   0   9 0.83550 0.39356   4
   3   0   9 1.01067 0.36782   2
   3   0  -9 1.43642 0.53466   3
  -4   0   9 15.0158 1.18651   5
  -4   0   9 11.6738 0.92139   4
   4   0   9 13.5220 0.83124   2
  -4   0  -9 11.5095 0.91299   3
   4   0  -9 12.0732 1.07608   3
   4   0  -9 12.1246 1.11646   2
  -5   0   9 40.5260 1.68756   4
   5   0  -9 44.5843 1.95968   3
  -5   0   9 44.8483 2.02503   5
   5   0   9 42.6908 1.58535   2
  -5   0  -9 39.4591 1.65722   3
   6   0  -9 1685.74 40.5067   3
  -6   0   9 1616.67 40.1873   4
  -6   0   9 1696.36 40.6084   5
   6   0   9 1690.68 40.0490   2
  -6   0  -9 1617.23 40.1675   3
   7   0  -9 0.16125 0.86205   3
  -7   0   9 -0.6552 0.92314   5
   7   0   9 -0.2347 0.53039   2
   8   0  -9 1.97930 1.11288   3
   8   0   9 1.68772 0.69115   2
  -8   0   9 3.05981 1.19948   5
   9   0  -9 2.49670 1.15675   3
  -9   0   9 0.17984 1.24430   5
   0  -1  -9 646.171 15.8972   2
   0  -1  -9 659.524 15.7828   4
   0  -1   9 651.381 15.8518   2
   0   1  -9 662.408 15.8261   2
   0   1  -9 653.612 15.7511   5
   0   1   9 639.036 15.9185   2
   1   1  -9 1037.93 25.3618   2
   1   1  -9 1062.87 25.3167   5
   1  -1  -9 1047.74 24.8603   2
   1  -1  -9 1006.14 24.9101   5
  -2   1   9 724.144 17.6916   4
   2   1  -9 728.369 17.8568   3
   2   1  -9 727.854 17.8741   2
  -2   1   9 719.999 17.9377   2
   2  -1   9 727.418 17.6444   2
  -2   1   9 758.387 17.9233   5
   2  -1  -9 729.041 17.8775   2
   2  -1  -9 732.998 17.6624   4
   2   1   9 727.327 17.7566   2
  -2  -1   9 729.983 17.5954   5
   3   1  -9 115.089 3.42424   3
   3  -1   9 119.720 3.12846   2
  -3  -1  -9 122.042 3.45687   3
   3   1  -9 117.474 3.46333   2
  -3   1   9 116.076 3.27220   4
  -3   1   9 119.943 3.55209   5
  -3   1   9 118.103 3.54426   2
  -3   1  -9 112.905 3.16339   3
   3   1   9 114.941 3.19809   2
   3  -1  -9 115.573 3.36962   2
  -3  -1   9 115.085 3.23298   5
   4   1  -9 167.355 4.74686   3
  -4  -1  -9 170.469 4.68464   3
  -4   1   9 174.481 4.86267   5
  -4   1   9 165.128 4.54577   4
   4   1  -9 161.738 4.79844   2
   4  -1   9 168.926 4.34861   2
   4  -1  -9 176.545 4.91840   3
   4   1   9 173.119 4.78168   2
  -4  -1   9 170.973 4.60435   4
  -4  -1   9 179.102 4.86644   5
   4  -1  -9 171.332 4.87701   2
  -4   1  -9 176.893 4.64423   3
   5  -1   9 157.624 4.06478   2
  -5   1   9 147.682 4.31477   4
  -5   1   9 154.453 4.66139   5
   5   1  -9 154.208 4.54648   3
  -5  -1  -9 147.925 4.41941   3
  -5  -1   9 140.547 4.10748   4
  -5  -1   9 151.121 4.44536   5
  -5   1  -9 151.943 4.11013   3
   5   1   9 150.335 4.14746   2
   5  -1  -9 149.665 4.43008   3
  -6   1   9 379.575 10.0851   5
  -6   1   9 343.243 9.61951   4
   6   1  -9 373.249 9.90985   3
  -6  -1  -9 394.111 10.0797   3
  -6   1  -9 361.853 9.35025   3
   6   1   9 366.536 9.39935   2
   6  -1  -9 365.716 9.76565   3
  -6  -1   9 369.747 9.73429   4
  -6  -1   9 370.788 9.81824   5
  -7   1   9 31.8587 2.53271   5
   7   1  -9 33.7170 2.05608   3
   7  -1   9 32.3449 1.44086   2
   7  -1  -9 32.6359 2.10701   3
   7   1   9 31.7146 1.63701   2
  -7   1  -9 33.5323 1.58925   3
  -7  -1   9 36.9136 2.20324   5
   8  -1   9 75.9665 2.53583   2
  -8   1   9 79.0880 3.49625   5
   8   1  -9 74.1029 3.23361   3
   8  -1  -9 73.9673 3.13733   3
   8   1   9 66.7399 2.58660   2
  -8  -1   9 72.4909 3.24458   5
   9   1  -9 91.3623 3.85857   3
   9  -1   9 83.9347 2.87574   2
  -9   1   9 87.8738 3.95483   5
   9   1   9 87.0308 3.09698   2
  -9  -1   9 83.3862 3.78299   5
   9  -1  -9 86.9827 3.65119   3
   0   2   9 391.368 9.96121   2
   0  -2  -9 394.070 10.0441   5
   0   2  -9 404.174 9.78884   2
   0   2  -9 402.336 9.63508   5
   0  -2  -9 400.768 9.87001   4
   1   2  -9 104.126 2.96238   3
   1  -2   9 107.273 2.83210   2
   1   2  -9 109.723 2.98621   2
  -1   2   9 105.141 2.94208   4
  -1   2   9 105.891 3.09867   2
  -1  -2  -9 108.551 3.00416   4
  -1  -2  -9 107.755 3.01428   2
  -1  -2  -9 108.978 3.14944   5
  -1   2   9 109.491 3.14031   5
   1  -2  -9 113.191 3.15492   2
   1  -2  -9 107.632 3.25914   5
  -1   2  -9 110.156 2.86646   2
   1  -2  -9 111.745 3.07334   4
   1   2   9 111.078 3.12976   2
   2   2  -9 405.036 10.1703   3
  -2   2   9 404.531 10.2817   2
   2  -2   9 402.799 9.87233   2
   2   2  -9 413.493 10.2089   2
  -2   2   9 408.369 10.0994   4
  -2   2  -9 415.231 10.0956   3
   2   2   9 408.724 10.2827   2
   2  -2  -9 416.158 10.2307   4
   2  -2  -9 407.080 10.3456   2
   3  -2   9 447.264 10.8812   2
   3   2  -9 445.857 11.3267   2
  -3   2   9 460.488 11.4763   5
   3   2  -9 460.746 11.3312   3
  -3  -2  -9 439.389 11.3726   3
  -3   2   9 443.495 11.1841   4
   3  -2  -9 446.789 11.1755   4
   3   2   9 454.078 11.4390   2
  -3   2  -9 444.105 10.9832   3
  -3  -2   9 462.598 11.0674   5
   3  -2  -9 442.054 11.3280   2
  -4   2   9 169.420 4.68497   4
  -4   2   9 173.136 4.98353   5
   4  -2   9 170.316 4.28803   2
  -4  -2  -9 167.457 4.80523   3
   4   2  -9 170.917 4.82576   3
   4   2  -9 166.896 4.80745   2
   4   2   9 166.066 4.50413   2
  -4  -2   9 157.919 4.28363   4
  -4  -2   9 164.730 4.50977   5
   4  -2  -9 160.420 4.63012   2
  -4   2  -9 165.582 4.24735   3
   4  -2  -9 165.115 4.65228   3
  -5   2   9 420.323 10.8988   5
   5  -2   9 415.815 10.0936   2
  -5  -2  -9 398.762 10.6223   3
   5   2  -9 412.577 10.7031   3
   5   2   9 415.727 10.4290   2
   5  -2  -9 406.753 10.6262   3
  -5   2  -9 410.934 10.1723   3
  -5  -2   9 420.252 10.5749   5
  -5  -2   9 397.225 10.2671   4
   6  -2   9 685.373 16.5295   2
  -6   2   9 679.034 17.4253   5
   6   2  -9 674.058 17.2196   3
  -6   2  -9 665.150 16.3239   3
   6   2   9 666.044 16.5719   2
   6  -2  -9 674.328 16.8523   3
  -6  -2   9 638.621 16.4738   4
  -6  -2   9 683.213 16.8629   5
   7   2  -9 111.767 3.91856   3
  -7   2   9 108.877 4.09288   5
   7   2   9 104.558 3.40330   2
   7  -2  -9 112.328 3.80645   3
  -7   2  -9 100.826 3.12191   3
   8  -2   9 39.6130 1.56192   2
  -8   2   9 39.7049 2.64448   5
   8   2  -9 39.0674 2.42372   3
   8   2   9 43.9532 2.10191   2
   8  -2  -9 44.7543 2.49175   3
   9   2  -9 170.425 7.52120   3
  -9   2   9 205.689 8.28726   5
   9  -2   9 173.415 4.92789   2
   9  -2  -9 184.703 5.86785   3
   9   2   9 174.157 5.30297   2
  -9  -2   9 172.590 5.89037   5
   0  -3  -9 799.777 19.8573   2
   0  -3  -9 792.064 20.0257   5
   0   3  -9 828.956 19.6546   3
   0   3  -9 816.608 19.6486   2
   0  -3  -9 822.893 19.8610   4
   0   3   9 828.989 20.1638   2
  -1  -3  -9 39.1009 1.52430   4
  -1  -3  -9 37.1729 1.61634   5
   1   3  -9 40.9556 1.38801   2
  -1   3   9 38.7013 1.45001   4
  -1  -3  -9 38.2006 1.46146   2
   1   3  -9 39.0457 1.38011   3
  -1   3   9 41.5691 1.57403   2
  -1   3   9 41.0675 1.66229   5
   1  -3  -9 38.8880 1.53060   4
   1   3   9 42.0666 1.56267   2
  -1   3  -9 39.5825 1.17432   3
  -1   3  -9 40.1237 1.13691   2
   1  -3  -9 35.7892 1.63899   5
   1  -3  -9 38.9848 1.49285   2
  -2   3   9 934.526 22.1991   5
   2   3  -9 896.046 21.9283   3
   2   3  -9 903.994 21.9467   2
  -2  -3  -9 893.923 22.1571   3
  -2   3   9 877.203 21.9123   4
  -2   3   9 902.028 22.0468   2
   2  -3  -9 867.272 22.1122   5
   2  -3  -9 904.731 21.9293   2
   2   3   9 881.506 21.8867   2
  -2   3  -9 892.250 21.6519   4
  -2   3  -9 907.862 21.4926   3
   2  -3  -9 933.635 21.8890   4
  -3  -3  -9 105.697 3.29853   3
   3   3  -9 99.6309 3.13658   2
  -3   3   9 103.635 3.22552   2
  -3   3   9 100.905 3.09519   4
  -3   3   9 109.459 3.41015   5
   3   3  -9 104.890 3.15743   3
   3   3   9 103.588 3.22358   2
  -3   3  -9 109.987 3.13633   4
  -3   3  -9 107.524 2.77604   3
  -3  -3   9 107.842 2.80409   5
   3  -3  -9 124.816 3.76591   2
   4   3  -9 437.688 11.3234   2
  -4   3   9 426.218 11.1844   4
  -4  -3  -9 428.071 11.3534   3
  -4   3   9 458.426 11.5622   5
  -4   3   9 454.514 11.4136   2
   4   3  -9 448.278 11.3000   3
  -4   3  -9 468.340 11.4170   3
   4   3   9 474.887 11.9073   2
  -4  -3   9 484.042 11.7393   5
  -4   3  -9 470.074 11.8491   4
   4  -3  -9 463.767 11.9861   2
  -5   3   9 32.4410 1.92747   5
   5   3  -9 30.8431 1.72991   3
  -5   3   9 29.1998 1.65105   4
   5  -3  -9 30.8914 1.70647   3
  -5   3  -9 29.5126 1.04986   3
  -5  -3   9 29.7863 1.55107   5
   5   3   9 30.0351 1.54082   2
  -5   3  -9 28.7491 1.57650   4
  -6   3   9 130.028 4.42086   5
   6  -3   9 123.377 3.31570   2
   6  -3   9 129.137 3.29121   2
   6   3  -9 130.225 4.19512   3
   6   3   9 134.496 3.98494   2
  -6  -3   9 121.974 3.74562   4
  -6   3  -9 128.630 3.45726   3
   6  -3  -9 131.454 4.15119   3
   7  -3   9 27.6491 1.04649   2
   7   3  -9 28.1683 2.01333   3
  -7   3   9 27.9845 2.23446   5
   7   3   9 29.0718 1.75480   2
   7  -3  -9 31.3622 2.00361   3
   8  -3   9 76.3975 2.24574   2
   8   3  -9 74.3336 3.33356   3
  -8   3   9 80.3742 3.65492   5
   8  -3  -9 69.3667 3.08326   3
   8   3   9 67.4399 2.75472   2
   9   3  -9 11.7280 1.65733   3
  -9   3   9 13.3943 2.00999   5
   9  -3  -9 13.7025 1.86168   3
   9   3   9 13.0102 1.40886   2
   0  -4  -9 145.164 4.34296   5
   0   4  -9 152.313 3.85845   2
   0   4   9 152.689 4.21905   2
   0   4  -9 152.967 3.85774   3
   0  -4  -9 144.767 4.11555   2
  -1  -4  -9 80.5003 2.57014   4
  -1   4   9 78.7193 2.55186   2
  -1   4   9 78.1218 2.47076   4
  -1   4   9 82.3775 2.73181   5
   1   4  -9 79.5180 2.32046   3
   1   4  -9 80.8352 2.33795   2
  -1  -4  -9 73.1603 2.64534   5
  -1   4  -9 77.7085 1.99825   2
   1  -4  -9 73.4069 2.66484   5
   1   4   9 80.7891 2.52855   2
   1  -4  -9 76.0898 2.45211   2
   1  -4  -9 78.5308 2.77378   4
  -1   4  -9 81.9209 2.02101   3
  -2   4   9 60.0064 2.11010   4
  -2  -4  -9 56.2363 2.23750   5
  -2  -4  -9 66.3535 2.70704   3
   2   4  -9 60.0569 2.03714   2
   2   4  -9 59.3234 2.03016   3
  -2  -4  -9 61.4310 2.18381   4
  -2   4   9 61.0042 2.18256   2
  -2   4   9 64.5106 2.40103   5
   2  -4  -9 57.2465 2.05234   4
   2   4   9 54.7526 1.96941   2
   2  -4  -9 54.9435 2.23101   5
   2  -4  -9 52.3061 1.95275   2
  -2   4  -9 51.4924 1.70263   4
   3   4  -9 981.833 23.3916   3
   3   4  -9 957.635 23.4040   2
  -3   4   9 960.354 23.4734   2
  -3  -4  -9 931.538 23.5568   3
  -3   4   9 976.872 23.6934   5
  -3   4   9 901.136 23.3350   4
  -3  -4  -9 975.320 23.4174   4
  -3   4  -9 964.846 23.2498   4
   3  -4  -9 968.728 23.4629   4
   3   4   9 950.491 23.4284   2
   3  -4  -9 945.622 23.4356   2
  -4   4   9 527.899 13.3886   5
   4   4  -9 529.405 13.0917   3
  -4   4   9 487.554 12.9955   4
   4   4  -9 501.613 13.1045   2
  -4   4   9 529.872 13.1667   2
   4  -4  -9 527.616 13.3980   4
   4   4   9 528.998 13.3920   2
  -4  -4   9 543.061 12.9990   5
  -4   4  -9 525.809 13.2865   4
  -5   4   9 391.975 10.5518   5
   5   4  -9 388.714 10.2657   3
  -5  -4   9 395.916 9.87058   5
   5  -4  -9 392.948 10.1379   3
  -5   4  -9 367.004 10.0089   4
   5   4   9 393.604 10.0686   2
   6   4  -9 30.5965 1.92436   3
  -6   4   9 28.8039 2.10726   5
   6  -4  -9 35.5462 1.95540   3
   6   4   9 34.4903 1.84313   2
   7   4  -9 32.7755 2.20665   3
  -7   4   9 36.3677 2.47422   5
   7   4   9 31.0891 1.87980   2
   7  -4  -9 28.4945 1.98959   3
   8   4  -9 111.350 4.34482   3
  -8   4   9 126.342 4.77722   5
   8  -4  -9 112.835 4.10331   3
   8   4   9 113.310 3.91076   2
   0  -5  -9 31.5293 1.40393   2
   0   5  -9 31.7285 1.06503   2
   0   5   9 30.7021 1.48641   2
   0   5  -9 31.0623 1.07265   3
   0  -5  -9 26.0246 1.80610   5
   0  -5  -9 28.8340 1.55534   4
   1   5  -9 634.656 15.3056   3
  -1  -5  -9 603.703 15.7607   5
  -1   5   9 635.666 15.6058   2
  -1  -5  -9 634.248 15.6242   4
   1   5  -9 635.355 15.3252   2
  -1   5   9 642.281 15.8461   5
  -1   5   9 593.510 15.4921   4
   1  -5  -9 620.106 15.2539   4
   1  -5  -9 597.674 15.1239   2
   1   5   9 624.694 15.2086   2
   1  -5  -9 595.657 15.4154   5
  -2  -5  -9 117.454 3.82699   5
   2   5  -9 129.064 3.55580   2
  -2   5   9 125.117 3.94707   5
   2   5  -9 126.144 3.50901   3
  -2   5   9 122.612 3.67836   2
  -2  -5  -9 124.443 3.87298   3
  -2  -5  -9 124.595 3.71572   4
  -2   5   9 101.651 3.81803   4
   2   5   9 117.143 3.58745   2
   2  -5  -9 123.216 3.68766   4
  -2   5  -9 118.055 3.29674   4
   3   5  -9 421.857 11.4011   2
   3   5  -9 435.354 10.8109   3
  -3   5   9 398.046 10.8311   4
  -3   5   9 427.208 11.1897   5
  -3   5   9 432.370 10.9233   2
  -3  -5  -9 426.528 10.8997   4
  -3   5  -9 412.001 10.7054   4
   3  -5  -9 427.232 11.0234   4
   3  -5  -9 450.197 11.2466   2
   3   5   9 422.625 10.9473   2
  -4   5   9 139.345 4.54260   5
  -4  -5  -9 139.345 4.25272   4
   4   5  -9 136.336 4.18909   3
  -4   5   9 139.578 4.26366   2
   4   5   9 140.506 4.18145   2
   4  -5  -9 136.896 4.23000   4
  -4   5  -9 136.502 4.27346   4
  -5   5   9 17.6346 1.78060   5
   5   5  -9 17.6212 1.57437   3
  -5  -5  -9 17.3805 1.55802   4
  -5  -5   9 15.2299 1.03552   5
   5   5   9 14.4188 1.38619   2
   5  -5  -9 15.3908 1.42555   3
   6   5  -9 24.2412 1.90317   3
  -6   5   9 21.5921 2.05776   5
   6   5   9 24.8861 1.72022   2
   6  -5  -9 25.1401 1.75471   3
  -7   5   9 7.88637 1.59707   5
   7   5  -9 5.94055 1.25305   3
   7   5   9 6.46005 1.12281   2
   7  -5  -9 4.34554 1.09950   3
   8   5  -9 55.6369 2.92861   3
  -8   5   9 48.0166 3.55213   5
   8   5   9 43.6840 2.40851   2
   8  -5  -9 48.0812 2.57930   3
   0  -6  -9 129.172 4.41073   5
   0   6   9 139.796 4.08722   2
   0   6  -9 138.371 3.55818   3
   0   6  -9 138.924 3.58251   2
   0  -6  -9 137.792 4.16243   4
  -1   6   9 348.792 9.38012   4
  -1   6   9 366.667 9.43079   2
   1   6  -9 370.337 9.08635   3
   1   6  -9 363.963 9.09323   2
  -1  -6  -9 359.730 9.48927   4
  -1   6  -9 356.753 8.80878   5
  -1   6  -9 361.101 8.92715   4
   1   6   9 364.493 9.35210   2
   1  -6  -9 354.440 9.42192   4
   2   6  -9 175.615 4.87674   2
  -2   6   9 180.488 5.38756   5
  -2   6   9 176.982 5.04416   2
  -2  -6  -9 172.927 5.11858   4
  -2   6  -9 167.945 4.51121   4
  -2   6  -9 166.277 4.33791   5
   2  -6  -9 170.646 4.95402   4
   2   6   9 166.907 4.84372   2
  -3   6   9 176.993 5.19554   2
   3   6  -9 177.975 5.07194   3
  -3   6   9 181.145 5.51441   5
  -3  -6  -9 182.391 5.29023   4
   3  -6  -9 179.009 5.23433   4
  -3   6  -9 173.989 4.86434   4
   3   6   9 179.444 5.12996   2
  -4   6   9 208.278 6.40894   5
  -4   6   9 212.988 6.08021   2
   4   6  -9 215.380 6.05647   3
  -4  -6  -9 217.335 6.14040   4
   4  -6  -9 207.021 6.05122   4
  -4   6  -9 207.095 5.78087   4
   4   6   9 216.388 5.98178   2
   5   6  -9 105.182 3.60375   3
  -5  -6  -9 99.4453 3.72164   4
  -5   6   9 100.068 3.58612   2
  -5   6   9 102.748 3.92511   5
  -5  -6   9 101.064 3.07031   4
   5  -6  -9 105.483 3.49247   3
   5   6   9 98.7154 3.66454   2
   6   6  -9 211.762 6.36497   3
  -6  -6  -9 210.110 6.36567   4
  -6   6   9 216.761 6.76277   5
  -6  -6   9 220.924 5.71748   5
  -6  -6   9 216.286 5.81901   4
  -6  -6   9 205.855 5.63419   5
   6  -6  -9 210.016 6.19309   3
   6   6   9 213.073 6.25851   2
  -7   6   9 37.9449 2.71280   5
   7   6  -9 38.2990 2.42863   3
  -7  -6  -9 37.0283 2.41754   4
  -7  -6   9 38.6675 1.94119   5
   7  -6  -9 40.6068 2.29204   3
   7   6   9 41.4253 2.31111   2
  -7  -6   9 45.1374 2.04524   4
  -8  -6  -9 124.372 4.57335   4
  -8   6   9 111.743 4.79505   5
   8   6  -9 121.298 4.64932   3
   8  -6  -9 117.354 4.23591   3
  -8  -6   9 122.035 3.89814   4
   8   6   9 112.361 4.26142   2
  -8  -6   9 115.370 3.87185   5
   0   7  -9 114.192 3.07502   2
   0   7   9 116.089 3.66441   2
   0  -7  -9 115.156 3.81542   4
   1   7  -9 241.954 6.32735   3
  -1  -7  -9 246.408 6.86789   4
   1   7  -9 242.531 6.35235   2
  -1   7   9 248.201 6.74340   2
  -1   7  -9 246.994 6.28244   5
   1  -7  -9 241.270 6.89253   4
   1   7   9 250.547 6.77923   2
   2   7  -9 84.8249 2.74221   3
  -2   7   9 85.7418 3.32520   5
  -2   7   9 83.9550 2.98383   2
  -2  -7  -9 87.0918 3.15099   4
   2  -7  -9 85.5702 3.13762   4
  -2   7  -9 83.8518 2.65795   4
  -2   7  -9 85.7281 2.52161   5
   2   7   9 86.2204 3.01445   2
   3   7  -9 164.967 4.75188   3
  -3   7   9 156.820 5.25124   5
  -3  -7  -9 164.337 4.99345   4
  -3   7   9 163.306 4.86915   2
   3   7   9 162.737 4.79843   2
  -3   7  -9 157.274 4.36991   5
  -3   7  -9 154.042 4.72017   4
   3  -7  -9 163.168 4.97061   4
  -4   7   9 50.2885 2.67401   5
   4   7  -9 46.5428 2.22925   3
  -4  -7  -9 51.2262 2.44923   4
  -4   7   9 50.7642 2.30204   2
   4   7   9 43.2070 2.13424   2
   4  -7  -9 45.5247 2.75190   4
   5   7  -9 21.1541 2.00717   3
  -5   7   9 19.9420 2.10014   2
  -5  -7  -9 20.9484 1.94177   4
  -5   7   9 20.1299 2.06263   5
   5  -7  -9 22.4125 1.92873   4
   5   7   9 22.8591 1.76419   2
   6   7  -9 31.1248 2.20619   3
  -6   7   9 35.6871 2.58130   5
  -6  -7  -9 32.3264 2.27855   4
   6   7   9 33.2319 2.12772   2
  -6  -7   9 34.2377 1.78479   4
   6  -7  -9 35.3595 2.08815   3
  -7   7   9 9.49389 2.81478   5
  -7  -7   9 2.93281 0.91614   4
   7  -7  -9 2.95666 1.01092   3
   7   7   9 3.83144 1.08534   2
   0   8  -9 59.6588 1.79543   2
   0   8  -9 60.6003 1.75727   2
   0   8   9 63.2972 2.50264   2
   0  -8  -9 56.1999 2.65218   4
   1   8  -9 234.192 6.31508   2
  -1  -8  -9 243.469 6.94669   4
  -1   8   9 249.499 6.79541   2
   1  -8  -9 245.318 6.88484   4
  -1   8  -9 222.757 6.20301   4
   1   8   9 245.343 6.71114   2
  -1   8  -9 241.739 6.24993   5
  -2   8   9 184.468 5.87478   5
   2   8  -9 186.165 5.18700   3
  -2   8   9 188.999 5.47980   2
  -2   8  -9 191.555 5.27202   5
   2  -8  -9 188.414 6.39332   4
   2   8   9 214.184 7.21078   2
   3   8  -9 110.700 3.57822   3
  -3   8   9 107.731 3.69213   2
  -3  -8  -9 112.383 3.94469   4
  -3   8   9 112.421 4.17869   5
   3  -8  -9 110.167 3.97692   4
  -3   8  -9 115.514 3.64109   5
   3   8   9 113.654 3.80287   2
  -4  -8  -9 5.29705 1.25087   4
  -4   8   9 4.55269 1.32774   5
   4   8  -9 6.00088 1.08229   3
  -4   8   9 5.14153 1.05740   2
   4   8   9 5.28607 0.97755   2
  -4   8  -9 8.30171 1.05620   5
   4  -8  -9 6.97642 1.42075   4
   5   8  -9 247.293 7.22069   3
  -5   8   9 255.794 7.75767   5
  -5   8   9 252.890 7.23178   2
  -5  -8  -9 243.207 7.38611   4
   5  -8  -9 225.790 6.93827   4
   5   8   9 241.582 6.87695   2
  -5   8  -9 234.583 6.59478   5
  -6   8   9 66.9518 3.56426   5
  -6  -8  -9 77.6329 3.41467   4
   6   8  -9 71.6799 3.21679   3
  -6   8  -9 72.7745 2.98252   5
  -6  -8   9 71.1877 2.65941   4
   6   8   9 68.4536 3.07267   2
   6  -8  -9 71.0075 2.94576   3
   0  -9  -9 320.395 8.80506   4
   0   9  -9 316.616 7.72551   2
   0  -9   9 312.620 8.14682   4
   0   9   9 313.179 8.53551   2
   0   9  -9 302.051 7.78211   2
   1   9  -9 19.3195 1.11365   2
  -1  -9  -9 17.7347 1.85416   4
   1   9  -9 17.3956 1.03693   2
  -1   9   9 18.8248 1.64007   2
   1   9   9 17.8296 1.61483   2
   1  -9  -9 19.4457 1.93244   4
  -1  -9   9 23.4497 1.47566   4
  -2  -9  -9 185.003 5.76871   4
  -2   9   9 182.755 5.48392   2
  -2   9  -9 181.053 5.06605   5
   2   9   9 183.747 5.50366   2
   2  -9  -9 179.974 5.72577   4
  -3  -9  -9 7.63507 1.39446   4
  -3   9   9 9.88633 1.63261   5
   3   9  -9 9.74634 1.14613   3
  -3   9   9 9.01441 1.17713   2
   3  -9  -9 9.41396 1.51284   4
  -3   9  -9 11.1405 1.12669   5
   3   9   9 8.03193 1.22690   2
  -4  -9  -9 19.1252 2.07561   4
  -4   9   9 22.4581 1.83730   2
   4   9  -9 23.9514 2.07106   3
  -4   9   9 24.0472 2.29571   5
  -4   9  -9 20.5423 1.50940   5
   4   9   9 22.4541 1.87077   2
   4  -9  -9 19.1693 2.11490   4
  -5   9   9 15.9804 2.12333   5
   5   9  -9 14.3719 1.60266   3
  -5   9   9 15.9868 1.80849   2
  -5  -9  -9 14.0852 1.75671   4
   5  -9  -9 12.9983 1.69744   4
   5   9   9 14.4653 1.60550   2
  -5   9  -9 11.8392 1.40247   5
   0 -10   9 4.31832 0.94545   4
   0 -10  -9 3.32755 1.27847   4
   0  10   9 4.61277 1.04914   2
  -1 -10  -9 27.5787 2.28579   4
   1  10  -9 29.8070 1.31902   2
  -1  10   9 30.3733 2.01530   2
   1 -10  -9 31.6025 2.43381   4
   1  10   9 27.8947 1.95504   2
  -1 -10   9 29.0657 1.71137   4
  -2  10   9 50.5602 2.49971   2
  -2 -10  -9 56.2925 2.88837   4
   2  10  -9 53.3506 2.02008   2
  -2  10  -9 56.3516 2.26570   5
   2 -10  -9 55.2916 2.92096   4
   2  10   9 52.4823 2.57651   2
  -3  10   9 39.2659 2.77120   5
  -3 -10  -9 39.0074 2.67671   4
  -3  10   9 41.7782 2.29859   2
   3 -10  -9 39.1845 2.71590   4
   3  10   9 38.3413 2.33080   2
  -3  10  -9 43.7656 2.02785   5
  -4  10   9 167.215 6.25241   5
  -4  10   9 164.302 5.25792   2
   4  10   9 175.371 7.09559   2
  -4  10  -9 157.997 4.96591   5
   0 -11   9 23.3940 1.74279   4
   0 -11  -9 24.6141 2.74992   4
   0  11   9 19.0267 1.87805   2
  -1  11   9 74.3427 3.12785   2
   1  11  -9 71.5938 2.28084   2
   1 -11  -9 82.4590 5.55968   4
   1  11   9 68.6261 3.13167   2
  -1 -11   9 81.3914 2.89419   4
  -2 -11  -9 21.3878 2.62435   4
   2  11  -9 13.8816 1.23225   2
  -2  11   9 17.0149 1.78221   2
   2 -11  -9 15.7659 2.00351   4
   2  11   9 16.3781 1.97769   2
   0   0  10 507.634 12.5943   2
   0   0 -10 514.995 12.5708   2
   0   0 -10 511.891 12.5733   5
   1   0 -10 2.83927 0.48740   2
   1   0 -10 2.51513 0.52789   5
   1   0  10 2.68868 0.44450   2
  -1   0  10 2.95380 0.53098   2
  -1   0 -10 3.45180 0.43810   4
  -1   0 -10 2.46333 0.39938   2
   2   0 -10 370.088 9.35433   2
  -2   0  10 370.118 9.69348   2
  -2   0  10 373.800 9.19057   5
   2   0  10 362.808 9.16416   2
   3   0  10 223.115 5.69356   2
  -3   0  10 220.620 5.62717   4
   3   0 -10 220.979 5.95109   2
  -3   0 -10 222.653 5.84846   3
  -3   0  10 225.224 5.86171   5
   3   0 -10 217.110 5.91537   3
  -4   0  10 43.0386 1.81233   5
   4   0 -10 42.5541 1.78036   2
  -4   0 -10 40.1265 1.62099   3
   4   0 -10 42.5197 1.82671   3
   4   0  10 40.7945 1.49496   2
  -4   0  10 41.6850 1.54721   4
   5   0  10 370.717 9.38467   2
   5   0 -10 375.915 9.77746   3
  -5   0  10 358.838 9.43916   4
  -5   0  10 383.157 9.80496   5
  -5   0 -10 371.775 9.52325   3
  -6   0 -10 2.23035 0.69513   3
  -6   0  10 3.69113 0.80245   4
   6   0 -10 1.38151 0.80623   3
  -6   0  10 1.80053 0.96611   5
   6   0  10 2.01671 0.58569   2
   7   0 -10 69.5497 2.94283   3
   7   0  10 67.7739 2.36693   2
  -8   0  10 44.0639 2.64259   5
   8   0 -10 47.3079 2.61475   3
   8   0  10 45.8475 1.94272   2
   9   0 -10 148.535 5.91557   3
   9   0  10 157.231 4.56801   2
  -9   0  10 152.647 5.42016   5
  -1  -1 -10 124.698 3.50918   5
  -1  -1 -10 126.417 3.43125   2
   1   1 -10 127.499 3.42609   5
  -1  -1 -10 125.285 3.36184   4
   1  -1  10 125.749 3.35406   2
   1   1 -10 127.536 3.47532   2
  -1   1  10 122.690 3.54428   2
  -1   1 -10 127.717 3.37245   2
   1  -1 -10 128.123 3.56892   2
   1  -1 -10 130.733 3.39522   4
  -1  -1  10 125.445 3.58099   2
   1  -1 -10 128.916 3.65088   5
   1   1  10 128.801 3.53859   2
   2   1 -10 80.3385 2.53055   3
  -2   1  10 81.5115 2.32183   4
  -2   1  10 83.0937 2.52957   5
   2  -1  10 82.6213 2.30104   2
   2   1 -10 82.2437 2.53620   2
   2  -1 -10 80.4799 2.55721   2
   2  -1 -10 83.9344 2.33990   4
   2   1  10 81.7159 2.44021   2
   3   1 -10 266.480 7.01426   3
  -3  -1 -10 271.635 7.03834   3
  -3   1  10 277.225 7.07274   5
   3  -1  10 266.593 6.68833   2
  -3   1  10 259.858 6.78123   4
  -3   1  10 268.590 7.13851   2
   3   1 -10 262.027 7.01407   2
  -3  -1  10 261.112 6.67737   5
   3   1  10 260.653 6.71358   2
   3  -1 -10 262.492 6.91090   2
  -3   1 -10 261.477 6.68294   3
   4  -1  10 289.794 7.20077   2
   4   1 -10 285.678 7.62211   2
   4   1 -10 290.864 7.61807   3
  -4  -1 -10 282.846 7.53339   3
  -4   1  10 283.618 7.37614   4
  -4   1  10 288.981 7.68402   5
  -4   1 -10 283.802 7.29970   3
  -4  -1  10 288.030 7.46603   5
   4  -1 -10 289.383 7.60498   3
   4  -1 -10 281.277 7.58086   2
   4   1  10 286.812 7.34272   2
  -5   1  10 110.183 3.43404   4
  -5   1  10 119.566 3.81383   5
   5  -1  10 116.550 3.20083   2
  -5  -1 -10 113.930 3.56698   3
   5   1 -10 118.346 3.73366   3
  -5   1 -10 117.655 3.38686   3
  -5  -1  10 120.122 3.70332   5
   5  -1 -10 118.823 3.74168   3
  -5  -1  10 112.584 3.37276   4
   5   1  10 120.357 3.45451   2
  -6   1  10 16.8211 1.65709   5
   6   1 -10 17.3192 1.59031   3
   6  -1  10 15.1195 1.19098   2
  -6   1  10 17.5922 1.38393   4
   6   1  10 16.5161 1.20081   2
  -6  -1  10 17.4876 1.53466   5
  -6   1 -10 17.0663 1.12665   3
  -6  -1  10 15.6758 1.28186   4
   6  -1 -10 18.7614 1.57378   3
   7   1 -10 76.7717 3.14795   3
  -7   1  10 78.9650 3.30795   5
   7  -1  10 79.4609 2.49763   2
   7  -1 -10 74.5023 3.07673   3
  -7   1 -10 70.1546 2.53824   3
   7   1  10 78.4729 2.63772   2
  -7  -1  10 77.4037 3.12252   5
   8   1 -10 186.225 5.84989   3
   8  -1  10 179.604 5.00913   2
  -8   1  10 180.003 5.96162   5
   8  -1 -10 177.563 5.72464   3
   8   1  10 183.386 5.21924   2
  -8  -1  10 180.461 5.80651   5
   9  -1  10 44.2694 1.85592   2
   9   1 -10 37.9052 3.07278   3
  -9   1  10 42.8727 3.09907   5
  -9  -1  10 45.7365 2.80823   5
   9  -1 -10 39.8750 3.44955   3
   9   1  10 46.7274 2.14825   2
   0  -2 -10 77.5119 2.28721   4
   0   2 -10 75.5891 2.18512   2
   0   2  10 75.3909 2.61832   2
   0  -2 -10 73.4825 2.44589   5
   0   2 -10 79.2280 2.06698   5
  -1  -2 -10 180.673 4.64082   4
   1   2 -10 173.253 4.61721   2
  -1   2  10 176.787 4.58710   4
   1   2 -10 173.750 4.60741   3
  -1  -2 -10 175.785 4.65885   2
   1  -2  10 174.091 4.48373   2
  -1  -2 -10 170.254 4.78741   5
  -1   2  10 175.987 4.75721   2
   1  -2 -10 183.165 4.66510   4
   1   2  10 177.699 4.78886   2
   1  -2 -10 171.579 4.88496   5
  -1   2 -10 175.402 4.47899   2
   1  -2 -10 177.457 4.77130   2
  -2  -2 -10 481.771 11.9369   4
  -2   2  10 489.724 12.1374   5
  -2   2  10 477.912 11.8831   4
  -2   2  10 477.097 12.1128   2
   2   2 -10 484.446 12.0075   2
   2   2 -10 484.176 11.9893   3
   2  -2  10 477.114 11.6980   2
   2   2  10 458.925 12.6887   2
  -2   2 -10 489.972 11.8118   3
   2  -2 -10 483.977 12.0620   2
   2  -2 -10 492.754 11.9119   4
   3   2 -10 462.875 11.5168   3
  -3   2  10 449.915 11.3580   4
  -3   2  10 462.062 11.6522   5
  -3   2  10 464.633 11.6268   2
   3  -2  10 455.116 11.0746   2
   3   2 -10 453.598 11.5237   2
  -3  -2 -10 445.305 11.5887   3
   3  -2 -10 462.199 11.3733   4
   3   2  10 463.033 11.4501   2
   3  -2 -10 424.473 11.8410   2
  -3   2 -10 463.497 11.2252   3
  -3  -2  10 472.886 11.1682   5
   4   2 -10 99.0647 3.24935   2
   4   2 -10 106.144 3.30650   3
  -4   2  10 105.276 3.43546   5
  -4  -2 -10 104.194 3.68480   3
   4  -2  10 102.714 2.72486   2
  -4   2  10 101.089 3.11533   4
   4  -2 -10 104.856 3.33626   3
  -4  -2  10 109.560 3.12057   5
  -4   2 -10 105.570 2.91238   3
   4  -2 -10 101.376 3.31992   2
   4   2  10 107.283 3.17120   2
  -5   2  10 111.531 3.71279   5
   5  -2  10 109.017 2.91419   2
  -5  -2 -10 106.538 3.51654   3
   5   2 -10 105.742 3.53609   3
  -5   2 -10 101.302 2.94024   3
  -5  -2  10 108.205 3.32399   5
   5   2  10 109.586 3.24798   2
   5  -2 -10 103.447 3.43128   3
  -5  -2  10 102.127 3.04157   4
   6   2 -10 422.267 11.1738   3
  -6   2  10 428.839 11.3843   5
   6  -2  10 419.653 10.4380   2
  -6  -2  10 383.984 10.3191   4
   6   2  10 414.936 10.4808   2
  -6  -2  10 416.394 10.6881   5
   6  -2 -10 422.677 10.7941   3
  -6   2 -10 398.265 10.1941   3
  -7   2  10 8.82649 1.50318   5
   7   2 -10 8.81264 1.31060   3
   7  -2  10 7.27969 0.79151   2
  -7  -2  10 11.9629 1.46345   5
  -7   2 -10 9.31355 0.93469   3
   7  -2 -10 12.5646 1.45685   3
   7   2  10 8.96806 1.04520   2
   8   2 -10 12.8688 1.62714   3
   8  -2  10 10.6017 0.90144   2
  -8   2  10 12.6871 1.76544   5
   8  -2 -10 15.5466 1.64382   3
   8   2  10 11.6389 1.18013   2
  -8  -2  10 13.6741 1.63092   5
   9  -2  10 40.4405 1.61593   2
  -9   2  10 42.7300 3.16912   5
   9   2 -10 41.8154 2.66120   3
   9   2  10 45.6807 2.21617   2
  -9  -2  10 40.0858 2.64199   5
   9  -2 -10 43.1837 2.94121   3
   0  -3 -10 82.0539 2.77044   5
   0  -3 -10 88.2379 2.63244   4
   0   3 -10 86.8581 2.38433   2
   0  -3 -10 84.9017 2.60794   2
   0   3 -10 85.0654 2.39329   3
   0   3  10 87.8534 2.68027   2
  -1   3  10 527.337 12.8730   2
  -1   3  10 513.883 12.6903   4
  -1  -3 -10 496.243 12.9196   5
   1   3 -10 517.387 12.6421   3
  -1  -3 -10 500.486 12.7399   2
   1   3 -10 516.189 12.6451   2
  -1  -3 -10 523.427 12.7598   4
  -1   3 -10 505.206 12.2007   2
   1  -3 -10 499.784 12.5726   2
   1  -3 -10 477.155 12.7357   5
  -1   3 -10 515.015 12.2360   3
   1  -3 -10 515.968 12.5376   4
   1   3  10 513.622 12.5972   2
  -2   3  10 215.025 5.77625   5
  -2  -3 -10 204.905 5.70327   5
   2   3 -10 211.422 5.51875   3
   2   3 -10 200.568 5.49450   2
  -2   3  10 205.978 5.64103   4
  -2  -3 -10 201.819 5.72924   3
  -2   3  10 209.847 5.65936   2
  -2  -3 -10 211.638 5.54748   4
   2  -3 -10 187.780 5.62503   5
   2  -3 -10 203.783 5.49056   2
   2   3  10 206.527 5.44475   2
   2  -3 -10 208.464 5.40840   4
  -2   3 -10 203.667 5.04716   3
  -3   3  10 494.160 12.1987   5
  -3  -3 -10 484.209 11.9190   4
  -3   3  10 476.861 12.0453   2
  -3   3  10 454.769 11.8345   4
  -3  -3 -10 461.807 12.1279   3
   3   3 -10 474.264 11.9288   3
   3   3 -10 465.852 11.9332   2
   3  -3 -10 477.910 12.2019   2
  -3   3 -10 483.785 11.6664   3
   3   3  10 485.178 12.1445   2
   3  -3 -10 487.831 12.1205   4
  -3   3 -10 481.977 11.9645   4
   4   3 -10 609.320 15.7071   2
  -4   3  10 600.631 15.5631   4
   4   3 -10 634.502 15.7157   3
  -4  -3 -10 620.093 15.8062   3
  -4   3  10 649.799 15.9600   5
  -4   3  10 645.359 15.8541   2
  -4  -3  10 660.040 15.8841   5
  -4   3 -10 644.075 15.6739   3
   4   3  10 652.646 16.1767   2
  -4   3 -10 647.358 16.0961   4
  -5   3  10 21.4490 1.72945   5
  -5   3  10 21.4702 1.45954   4
   5   3 -10 21.3096 1.55051   3
  -5   3 -10 20.2887 0.84527   3
  -5   3 -10 19.5418 1.38830   4
   5   3  10 21.0889 1.35798   2
  -5  -3  10 20.7949 1.28671   5
   5  -3 -10 18.8175 1.49699   3
   6   3 -10 13.0334 1.39540   3
  -6   3  10 14.2276 1.82219   5
  -6  -3  10 12.9074 1.19097   4
  -6  -3  10 15.0790 1.39387   5
  -6   3 -10 14.0733 0.80707   3
   6   3  10 13.0094 1.31042   2
   6  -3 -10 14.3285 1.55069   3
   7  -3  10 4.78202 0.46235   2
   7   3 -10 6.47917 1.27087   3
   7  -3  10 4.92679 0.54113   2
  -7   3  10 6.74309 1.41939   5
  -7  -3  10 6.12215 1.15409   5
   7  -3 -10 4.61262 1.08171   3
   8   3 -10 87.7139 3.65708   3
   8  -3  10 89.1284 2.47724   2
  -8   3  10 94.9921 4.01740   5
   8   3  10 88.0805 3.23854   2
  -8  -3  10 88.0749 3.46899   5
   8  -3 -10 89.0300 3.58444   3
   0  -4 -10 321.968 8.12538   2
   0  -4 -10 304.424 7.83444   4
   0   4  10 302.850 7.87360   2
   0   4 -10 299.013 7.48576   2
   0  -4 -10 274.834 7.97255   5
   0   4 -10 308.266 7.50496   3
   1   4 -10 134.812 3.66502   3
   1   4 -10 138.944 3.67294   2
  -1  -4 -10 127.869 4.15371   5
  -1  -4 -10 135.508 3.90326   4
  -1   4  10 137.738 3.93014   2
  -1   4  10 131.933 3.80141   4
  -1   4 -10 136.942 3.47534   2
   1  -4 -10 139.860 4.01337   4
   1  -4 -10 142.879 4.71661   5
  -1   4 -10 139.652 3.50608   3
   1   4  10 138.295 4.00540   2
   2   4 -10 220.989 5.91624   3
  -2   4  10 225.107 6.11380   2
   2   4 -10 224.781 5.94016   2
  -2  -4 -10 224.313 6.25955   3
  -2  -4 -10 219.519 6.23213   5
  -2   4  10 236.376 6.32501   5
  -2   4  10 219.041 5.99222   4
  -2  -4 -10 229.063 6.07367   4
   2  -4 -10 222.053 5.91631   2
   2  -4 -10 226.367 5.92842   4
   2  -4 -10 208.624 6.13991   5
   2   4  10 217.307 5.90875   2
   3   4 -10 426.278 11.2802   2
  -3  -4 -10 446.786 11.2608   4
  -3  -4 -10 434.388 11.4806   3
  -3   4  10 450.024 11.3544   2
  -3   4  10 438.089 11.2817   4
   3   4 -10 447.882 11.2147   3
  -3   4  10 445.706 11.5339   5
   3  -4 -10 429.235 11.1282   2
  -3   4 -10 431.909 10.8269   4
   3   4  10 435.666 11.0707   2
   3  -4 -10 440.973 11.0811   4
  -4   4  10 29.6476 1.69958   2
  -4   4  10 27.6528 1.55604   4
   4   4 -10 27.8561 1.60089   3
  -4   4  10 28.5798 1.84895   5
  -4  -4 -10 26.7975 1.63270   4
   4   4  10 31.0422 1.60387   2
   4  -4 -10 32.0594 1.67984   4
  -4   4 -10 32.9177 1.55741   4
   5   4 -10 200.209 5.72246   3
  -5   4  10 191.804 5.95475   5
   5  -4 -10 200.263 5.90211   3
  -5   4 -10 218.881 6.16510   4
  -5  -4  10 207.891 5.67327   5
   5   4  10 205.367 5.83932   2
  -6   4  10 434.606 11.8092   5
  -6  -4  10 435.807 11.5223   5
   6  -4 -10 496.362 13.1831   3
   6   4  10 429.034 11.6916   2
   7   4 -10 35.8894 2.27669   3
  -7   4  10 30.8182 2.42242   5
  -7  -4  10 24.7434 1.74101   5
   7   4  10 25.2754 1.77604   2
   7  -4 -10 24.6652 1.95632   3
   8   4 -10 31.7775 2.39309   3
  -8   4  10 33.2545 2.62789   5
  -8  -4  10 24.9785 1.93550   5
   8   4  10 24.9496 1.88283   2
   8  -4 -10 27.2649 2.14260   3
   0   5  10 64.5420 2.32710   2
   0   5 -10 64.1551 1.87085   2
   0   5 -10 66.8830 1.89289   3
   0  -5 -10 63.3644 2.51093   5
   0  -5 -10 66.0202 2.39505   4
   0  -5 -10 61.8886 2.21784   2
  -1   5  10 215.432 5.81075   2
   1   5 -10 215.983 5.48454   2
  -1  -5 -10 214.565 5.81122   4
  -1  -5 -10 203.666 5.95687   5
  -1   5  10 191.712 6.03750   4
   1   5 -10 217.874 5.47900   3
   1  -5 -10 209.139 5.61630   2
   1   5  10 210.553 5.68025   2
   1  -5 -10 195.546 5.87022   5
   1  -5 -10 207.842 5.70664   4
  -2  -5 -10 539.787 13.7418   4
  -2   5  10 559.676 14.0403   5
  -2   5  10 522.798 13.6615   4
   2   5 -10 549.188 13.5650   2
  -2   5  10 551.379 13.7606   2
   2  -5 -10 536.911 13.5173   4
   2   5  10 532.275 13.4976   2
   3   5 -10 122.623 3.68449   2
   3   5 -10 125.377 3.69087   3
  -3   5  10 121.844 4.04640   5
  -3  -5 -10 124.655 3.82473   4
  -3   5  10 119.810 3.80959   2
  -3   5  10 115.671 3.72363   4
   3   5  10 126.713 3.85014   2
  -3   5 -10 123.766 3.56502   4
   3  -5 -10 126.425 3.92398   4
  -4   5  10 266.085 7.41022   2
  -4   5  10 271.691 7.69399   5
  -4  -5 -10 272.608 7.40539   4
   4   5 -10 268.001 7.31304   3
   4   5  10 278.090 7.39356   2
  -4   5 -10 266.649 7.45813   4
   4  -5 -10 271.563 7.41172   4
   5   5 -10 182.941 5.40629   3
  -5  -5 -10 179.837 5.41835   4
  -5   5  10 179.213 6.11169   5
   5  -5 -10 171.541 5.16487   3
   5   5  10 176.134 5.14869   2
  -6   5  10 52.0930 2.81983   5
   6   5 -10 52.4254 2.58686   3
   6  -5 -10 50.7852 2.42093   3
   6   5  10 48.5117 2.33394   2
  -6  -5  10 52.9128 1.96726   5
  -7   5  10 94.8016 3.96522   5
   7   5 -10 89.7668 3.64097   3
   7   5  10 99.8317 3.60234   2
  -7  -5  10 97.2761 3.28800   5
   7  -5 -10 99.4957 3.67980   3
  -8   5  10 66.0348 3.56232   5
  -8  -5  10 66.9300 2.72850   5
   8  -5 -10 64.0226 3.04137   3
   8   5  10 63.1337 2.88114   2
   0   6 -10 524.660 12.7162   3
   0  -6 -10 530.820 13.3464   4
   0   6 -10 514.635 12.7234   2
   0   6  10 523.403 13.2850   2
   1   6 -10 39.6594 1.49145   2
  -1   6  10 41.6669 1.90315   2
  -1  -6 -10 42.2202 2.01029   4
   1   6 -10 41.9584 1.53209   3
  -1   6 -10 42.1078 1.28397   5
   1  -6 -10 41.5553 2.00341   4
   1   6  10 41.3432 1.89520   2
  -2  -6 -10 54.4225 2.31766   4
  -2   6  10 57.1497 2.55674   5
  -2   6  10 55.3240 2.27518   2
   2   6 -10 56.0557 2.03693   3
   2   6 -10 57.2979 2.03046   2
   2  -6 -10 48.5371 2.16340   4
   2   6  10 46.9465 2.05712   2
  -2   6 -10 45.5827 1.66273   4
   3   6 -10 319.676 8.26961   3
   3   6 -10 303.191 8.25492   2
  -3   6  10 310.178 8.40951   2
  -3   6  10 318.133 8.74370   5
  -3  -6 -10 313.136 8.44390   4
   3   6  10 289.996 7.87806   2
  -3   6 -10 284.863 7.54633   4
   3  -6 -10 302.276 7.99024   4
   4   6 -10 142.700 4.40794   3
  -4  -6 -10 145.354 4.52718   4
  -4   6  10 141.306 4.46429   2
   4  -6 -10 144.035 4.46133   4
  -4   6 -10 135.563 4.11673   4
   4   6  10 141.961 4.37385   2
  -5   6  10 416.297 11.4328   5
  -5  -6 -10 419.686 11.0897   4
   5   6 -10 412.507 11.0343   3
   5  -6 -10 438.786 11.8376   3
   5   6  10 436.810 11.4895   2
  -6  -6 -10 40.9932 2.44895   4
  -6   6  10 43.6544 2.69248   5
   6   6 -10 40.8307 2.37150   3
   6   6  10 46.3972 2.35896   2
   6  -6 -10 43.3203 2.30616   3
   7   6 -10 55.2809 2.87726   3
  -7  -6 -10 55.8075 2.92534   4
  -7   6  10 52.3893 3.09934   5
   7  -6 -10 51.2954 2.57046   3
   7   6  10 51.2403 2.56744   2
  -7  -6  10 50.1592 2.15321   4
  -7  -6  10 50.0436 1.92365   5
   0  -7 -10 149.775 4.61022   4
   0   7  10 149.709 4.48592   2
   0   7 -10 143.403 3.80381   2
  -1  -7 -10 403.337 10.4528   4
   1   7 -10 383.299 9.86633   2
   1   7 -10 391.579 9.86596   3
  -1   7  10 399.074 10.3461   2
  -1   7 -10 400.445 9.87558   5
   1   7  10 397.925 10.4502   2
   1  -7 -10 401.547 10.5776   4
   2   7 -10 257.840 6.72674   3
   2   7 -10 241.623 6.69733   2
  -2   7  10 256.698 7.37700   5
  -2  -7 -10 255.485 7.13138   4
  -2   7  10 254.176 7.00946   2
  -2   7 -10 234.395 6.27050   4
  -2   7 -10 242.914 6.14732   5
   2  -7 -10 245.572 6.84755   4
   2   7  10 241.283 6.73250   2
  -3   7  10 19.5308 1.57132   2
  -3   7  10 18.7018 1.81655   5
   3   7 -10 17.5364 1.38973   3
   3  -7 -10 17.7239 1.69747   4
  -3   7 -10 16.5998 1.04490   5
   3   7  10 17.7482 1.77280   2
  -4   7  10 38.6124 2.42254   5
  -4   7  10 40.0599 2.47297   2
  -4  -7 -10 37.0103 2.24273   4
   4   7 -10 38.2341 2.01722   3
   4   7  10 44.2490 2.20381   2
   4  -7 -10 42.5418 2.38230   4
   5   7 -10 87.0461 3.42873   3
  -5  -7 -10 87.0487 3.43926   4
  -5   7  10 87.9328 3.73703   5
  -5   7  10 85.4631 3.38346   2
   5   7  10 86.0160 3.30115   2
   5  -7 -10 88.5077 3.42316   4
  -6  -7 -10 141.482 4.94286   4
   6   7 -10 145.112 4.92841   3
  -6   7  10 149.457 5.31164   5
   6  -7 -10 141.464 4.63254   3
   6   7  10 141.402 4.69368   2
   7   7 -10 82.8715 3.63733   3
  -7  -7 -10 84.5116 3.72605   4
  -7   7  10 79.9664 3.87798   5
   7  -7 -10 87.3727 3.45081   3
   7   7  10 87.5821 4.12694   2
   0   8 -10 203.954 5.40216   2
   0   8  10 214.447 6.18455   2
   0   8 -10 218.180 5.39246   2
   0  -8 -10 229.260 6.82013   4
   1   8 -10 258.637 6.77410   2
  -1   8  10 266.225 7.32511   2
   1  -8 -10 321.610 10.4467   4
   2   8 -10 33.5426 1.60091   3
  -2   8  10 35.5843 2.34028   5
   2   8 -10 30.1190 1.54086   2
  -2  -8 -10 33.9488 2.12317   4
  -2   8  10 33.7298 2.22353   2
   2  -8 -10 36.2471 2.24377   4
  -2   8 -10 34.1944 1.58863   4
   2   8  10 37.8729 2.04404   2
  -2   8 -10 36.8612 1.52171   5
  -3   8  10 52.0865 2.42258   2
  -3  -8 -10 50.2687 2.57418   4
  -3   8  10 49.8378 2.72696   5
   3   8 -10 49.5086 2.16711   3
   3   8  10 46.9712 2.32320   2
   3  -8 -10 46.8870 2.51359   4
  -3   8 -10 42.8683 1.76788   5
  -3   8 -10 45.4649 2.23050   4
  -4   8  10 186.200 6.17397   5
  -4   8  10 190.469 5.72551   2
   4   8 -10 190.060 5.61356   3
  -4  -8 -10 189.088 5.89022   4
   4  -8 -10 183.136 5.79959   4
  -4   8 -10 183.737 5.20824   5
   4   8  10 189.007 5.65672   2
  -5   8  10 86.7944 3.86028   5
  -5   8  10 87.8993 3.48573   2
  -5  -8 -10 86.2823 3.61893   4
   5   8 -10 86.8300 3.40062   3
  -5   8 -10 92.3859 3.20998   5
   5   8  10 91.9956 3.52260   2
   5  -8 -10 91.0833 3.67373   4
  -6   8  10 28.7371 2.77650   5
   6   8 -10 29.4328 2.27015   3
  -6   8 -10 25.9745 1.91237   5
   6  -8 -10 28.8267 2.05228   3
   6   8  10 32.7132 3.59509   2
   0  -9 -10 16.5059 1.74865   4
   0   9  10 16.3128 1.64415   2
  -1  -9 -10 201.176 6.16851   4
   1   9 -10 192.677 5.27639   2
  -1   9  10 202.399 5.92551   2
   1   9 -10 199.621 5.20295   2
   1   9  10 211.154 6.22798   2
   1  -9 -10 214.711 6.48320   4
  -2  -9 -10 91.7973 3.63107   4
  -2   9  10 89.7564 3.35917   2
   2  -9 -10 86.7901 3.60107   4
   2   9  10 90.2952 3.39337   2
  -2   9 -10 92.1238 3.67674   5
  -3   9  10 135.016 4.89707   5
  -3   9  10 133.402 4.41146   2
   3   9 -10 129.857 4.12842   3
  -3  -9 -10 130.413 4.65291   4
   3   9  10 118.846 4.19923   2
   3  -9 -10 124.048 4.45182   4
  -3   9 -10 124.533 3.71818   5
   4   9 -10 0.73096 1.16743   3
  -4  -9 -10 1.86936 1.24879   4
  -4   9  10 1.56111 1.30408   5
  -4   9  10 1.22678 0.96575   2
  -4   9 -10 1.72911 0.83269   5
   4  -9 -10 1.76632 1.18040   4
   4   9  10 0.86743 0.95914   2
  -5   9  10 9.07207 1.97810   5
  -5   9  10 8.44150 1.38936   2
   5   9 -10 7.56289 1.31324   3
   5   9  10 8.42227 1.95996   2
   5  -9 -10 6.31388 1.72878   4
  -5   9 -10 8.14285 1.21666   5
   0 -10 -10 45.7606 2.75424   4
   0  10  10 48.8114 2.45753   2
   1  10 -10 164.020 4.40791   2
  -1 -10 -10 172.946 5.58089   4
  -1  10  10 159.176 5.19104   2
   1 -10 -10 160.563 5.46391   4
   1  10  10 163.836 5.18534   2
   2  10 -10 147.332 4.14400   2
  -2 -10 -10 144.565 5.06065   4
  -2  10  10 143.124 4.72114   2
   2  10  10 137.909 4.65302   2
   2 -10 -10 143.509 5.01365   4
  -3  10  10 4.28812 1.11299   2
  -3 -10 -10 7.53195 1.55694   4
   3  10  10 6.53214 1.25453   2
  -3  10 -10 6.31753 1.02352   5
   3 -10 -10 7.41869 1.54462   4
  -4  10  10 73.3425 3.69345   5
  -4  10  10 73.9007 3.17163   2
  -4 -10 -10 69.6493 3.58723   4
  -4  10 -10 67.7660 2.71080   5
   4 -10 -10 68.8092 3.51696   4
   4  10  10 69.3079 3.20196   2
   0  11  10 31.9813 2.21764   2
   0 -11 -10 32.8673 2.75440   4
  -1 -11 -10 31.2691 2.76684   4
  -1  11  10 36.8012 2.30398   2
   1  11  10 39.5731 3.84172   2
   1 -11 -10 33.7477 2.75073   4
   0   0 -11 0.36173 0.40718   5
   0   0 -11 0.82203 0.38980   2
  -1   0 -11 782.679 19.4913   5
   1   0 -11 798.605 19.5752   5
  -1   0 -11 809.846 19.4457   2
   1   0  11 797.123 19.4766   2
  -1   0  11 801.488 19.6406   2
  -1   0 -11 802.966 19.3056   4
   1   0 -11 814.496 19.5659   2
   2   0  11 4.91728 0.54491   2
  -2   0  11 4.33455 0.71888   2
   2   0 -11 5.52202 0.71448   2
  -3   0 -11 1359.93 32.7417   3
  -3   0  11 1399.45 32.7085   5
   3   0  11 1371.23 32.5681   2
   3   0 -11 1277.75 33.1031   2
  -4   0  11 7.00402 0.71189   4
   4   0  11 7.16807 0.77863   2
  -4   0 -11 7.97521 0.91907   3
   4   0 -11 7.19362 0.93691   3
  -4   0  11 7.05045 0.95192   5
  -5   0 -11 233.274 6.30322   3
  -5   0  11 240.795 6.52856   5
  -5   0  11 228.416 6.16716   4
   5   0  11 233.789 6.12532   2
   5   0 -11 234.879 6.54707   3
   6   0  11 12.7806 1.01145   2
   6   0 -11 11.4843 1.27319   3
  -6   0  11 13.4503 1.25091   4
  -6   0 -11 10.0716 1.12037   3
  -6   0  11 15.9722 1.57281   5
   7   0 -11 24.2817 1.96132   3
   7   0  11 24.2748 1.36408   2
  -7   0  11 23.2805 2.22952   5
  -8   0  11 4.61149 1.37842   5
   8   0 -11 3.80034 1.11187   3
   8   0  11 4.54161 0.84475   2
   0  -1 -11 30.9984 1.36792   5
   0   1  11 30.4803 1.35088   2
   0  -1  11 31.4141 1.26421   2
   0  -1 -11 31.4322 1.18610   4
   0   1 -11 32.7419 1.18089   5
   0  -1 -11 33.8847 1.31049   2
   0   1 -11 30.4382 1.19921   2
   1   1 -11 11.4678 1.24182   5
  -1  -1 -11 10.1201 0.86155   5
  -1   1  11 8.86956 0.91780   2
  -1  -1 -11 9.76680 0.75205   2
   1  -1  11 11.4958 0.74176   2
  -1  -1 -11 10.3631 0.79768   4
   1   1 -11 9.63163 0.79256   2
   1  -1 -11 10.0636 0.73981   4
   1  -1 -11 9.79795 0.91923   5
   1   1  11 9.47542 0.82388   2
   1  -1 -11 10.4973 0.85147   2
  -1   1 -11 9.59048 0.64461   2
  -1  -1  11 11.0134 0.91320   2
  -2   1  11 130.386 3.45596   4
   2   1 -11 132.689 3.70552   3
   2  -1  11 129.010 3.47388   2
   2   1 -11 126.631 3.69623   2
  -2   1  11 129.477 3.65449   5
  -2   1  11 130.724 3.80401   2
   2   1  11 137.475 3.77322   2
   2  -1 -11 135.323 3.89665   2
  -3  -1 -11 504.042 12.7771   3
  -3   1  11 500.358 12.4830   4
  -3   1  11 520.192 12.7737   5
   3   1 -11 506.667 12.7555   3
  -3   1  11 507.355 12.8893   2
   3  -1  11 505.184 12.4200   2
   3   1  11 557.505 13.4417   2
  -3   1 -11 522.338 13.0588   3
   3  -1 -11 510.805 13.2638   2
  -3  -1  11 521.930 12.9517   5
   4   1 -11 532.068 13.4623   3
  -4  -1 -11 529.318 13.4089   3
  -4   1  11 545.427 13.5181   5
   4  -1  11 531.774 13.0304   2
   4   1 -11 541.556 13.9296   2
  -4   1  11 511.643 13.1575   4
   4  -1 -11 525.504 13.3485   3
   4   1  11 526.284 13.0859   2
  -4   1 -11 514.369 13.0329   3
  -4  -1  11 539.692 13.1662   5
  -5   1  11 289.770 7.75765   5
   5  -1  11 287.444 7.16300   2
  -5   1  11 267.125 7.35513   4
  -5  -1 -11 275.518 7.52733   3
   5   1 -11 290.713 7.72085   3
  -5   1 -11 266.231 6.99148   3
  -5  -1  11 260.810 6.93542   4
   5  -1 -11 273.525 7.39097   3
   5   1  11 270.502 7.04733   2
  -5  -1  11 274.992 7.25204   5
  -6   1  11 181.790 5.45114   5
  -6   1  11 166.914 5.02994   4
   6   1 -11 180.980 5.39994   3
   6  -1  11 179.390 4.74546   2
  -6  -1  11 163.426 4.78614   4
  -6  -1  11 177.446 5.16472   5
  -6   1 -11 167.787 4.75165   3
   6   1  11 172.626 4.82097   2
   6  -1 -11 178.463 5.26959   3
   7   1 -11 84.7274 3.35519   3
  -7   1  11 89.1175 3.52314   5
   7  -1  11 85.6928 2.67788   2
   7   1  11 92.9325 3.07387   2
   7  -1 -11 92.6898 3.56258   3
  -7  -1  11 95.7404 3.52833   5
   8  -1  11 102.098 3.18186   2
   8   1 -11 108.422 4.09313   3
  -8   1  11 106.521 4.14916   5
   8  -1 -11 105.319 4.04526   3
   8   1  11 113.324 4.15106   2
  -8  -1  11 103.508 4.00186   5
   0  -2 -11 915.413 22.5728   2
   0   2 -11 942.544 22.4237   2
   0   2 -11 944.818 22.3085   5
   0   2  11 929.091 22.6288   2
   0  -2 -11 870.215 22.6790   5
   0  -2 -11 962.568 22.4886   4
  -1   2  11 33.9385 1.50076   2
  -1  -2 -11 34.2268 1.37770   4
  -1  -2 -11 32.2682 1.48656   5
   1  -2  11 34.3437 1.21704   2
   1   2 -11 32.2093 1.32128   2
  -1  -2 -11 32.3454 1.34850   2
   1   2 -11 34.9284 1.33227   3
   1  -2 -11 37.0329 1.41107   4
   1  -2 -11 34.5752 1.46820   2
  -1   2 -11 35.5186 1.18747   2
   1  -2 -11 34.6700 1.59406   5
   1   2  11 36.4983 1.48256   2
  -2   2  11 248.661 6.59631   2
   2   2 -11 242.143 6.44822   2
  -2   2  11 242.885 6.30784   4
   2  -2  11 241.347 6.15007   2
  -2  -2 -11 249.994 6.40015   4
  -2   2  11 252.079 6.56666   5
   2   2 -11 245.465 6.44593   3
   2  -2 -11 250.186 6.30582   4
   2  -2 -11 235.622 6.61376   5
   2  -2 -11 248.647 6.76739   2
   2   2  11 241.787 6.38874   2
  -3   2  11 593.485 15.2949   2
  -3   2  11 593.750 15.0067   4
   3   2 -11 610.742 15.1909   3
   3  -2  11 604.418 14.7582   2
   3   2 -11 679.398 16.1731   2
  -3   2  11 613.021 15.3197   5
  -3  -2 -11 578.058 15.2712   3
   3  -2 -11 593.038 15.1294   2
   3  -2 -11 607.443 14.8931   4
   3   2  11 601.263 15.0055   2
  -3   2 -11 620.627 14.7982   3
   4   2 -11 218.813 5.98574   3
  -4   2  11 207.160 5.73985   4
  -4  -2 -11 207.787 5.96959   3
   4  -2  11 220.783 5.41293   2
  -4   2  11 221.803 6.11516   5
   4  -2 -11 220.933 6.12523   3
   4   2  11 217.148 5.92231   2
  -4   2 -11 226.186 5.71447   3
  -4  -2  11 219.570 5.75671   5
  -5   2  11 138.843 4.32749   4
   5   2 -11 157.209 4.61507   3
  -5   2  11 150.562 4.68339   5
   5  -2  11 150.542 3.88289   2
  -5   2 -11 153.493 4.13322   3
  -5  -2  11 154.821 4.40825   5
   5  -2 -11 155.633 4.68064   3
   5   2  11 151.682 4.39823   2
   6   2 -11 11.8068 1.45822   3
  -6   2  11 10.6490 1.45635   5
   6  -2  11 9.91231 0.75742   2
  -6  -2  11 10.8973 1.11328   4
  -6  -2  11 13.2069 1.36540   5
   6   2  11 13.9182 1.24443   2
  -6   2 -11 10.0382 0.90731   3
   6  -2 -11 12.3533 1.70306   3
   7   2 -11 88.8089 3.52844   3
  -7   2  11 91.8698 3.65680   5
   7  -2  11 89.9438 2.61806   2
  -7  -2  11 88.7403 3.30239   5
   7  -2 -11 88.9520 3.46177   3
   7   2  11 86.7166 3.05196   2
  -7   2 -11 89.2280 2.82073   3
   8   2 -11 42.0427 2.56439   3
  -8   2  11 46.0638 2.78893   5
   8  -2  11 47.1890 1.65478   2
  -8  -2  11 43.0652 2.43644   5
   8   2  11 43.4069 2.12636   2
   8  -2 -11 46.8177 2.62590   3
   0  -3 -11 484.298 12.3300   2
   0   3 -11 498.076 12.1093   3
   0  -3 -11 480.717 12.5151   5
   0   3  11 496.921 12.4084   2
   0   3 -11 502.362 11.9270   5
   0  -3 -11 499.037 12.2957   4
  -1  -3 -11 54.6982 2.13949   4
  -1   3  11 56.7213 2.04159   2
   1   3 -11 55.0088 1.80685   3
  -1  -3 -11 52.4869 1.88800   2
  -1   3  11 54.2328 1.83878   4
   1   3 -11 52.5596 1.78501   2
  -1  -3 -11 50.4060 2.03685   5
   1  -3 -11 48.9407 2.07301   5
  -1   3 -11 51.4731 1.53148   2
   1   3  11 59.1330 2.00005   2
  -1   3 -11 53.3331 1.57933   3
   1  -3 -11 52.2538 1.91540   4
  -2  -3 -11 221.088 6.55300   5
   2   3 -11 219.943 5.84630   3
  -2  -3 -11 220.210 5.87692   4
   2   3 -11 219.131 5.84361   2
  -2   3  11 217.608 6.02152   2
  -2   3  11 227.716 6.10043   5
  -2   3  11 217.234 5.79931   4
   2  -3 -11 213.226 6.13065   5
   2  -3 -11 212.019 5.87914   2
  -2   3 -11 222.309 5.48809   3
   2   3  11 217.643 5.86153   2
   2  -3 -11 224.653 5.82969   4
  -3   3  11 645.698 16.3967   2
   3   3 -11 652.550 16.2700   3
  -3  -3 -11 635.539 16.4444   3
  -3   3  11 636.753 16.1620   4
  -3  -3 -11 661.297 16.2387   4
   3   3 -11 684.784 16.7964   2
  -3   3  11 665.209 16.5018   5
   3  -3 -11 691.151 17.0389   4
  -3   3 -11 671.596 16.6236   3
  -3   3 -11 671.854 16.8681   4
   3   3  11 660.176 17.0756   2
   3  -3 -11 760.023 17.6874   2
  -4   3  11 105.936 3.59063   5
  -4   3  11 105.811 4.24089   4
   4   3 -11 103.620 3.38898   3
  -4   3  11 104.753 3.52769   2
   4   3  11 105.120 3.33696   2
  -4   3 -11 108.537 2.82284   3
  -4   3 -11 107.496 3.25767   4
  -4  -3  11 110.046 2.85807   5
   5   3 -11 288.415 7.79691   3
  -5   3  11 281.350 7.98792   5
  -5  -3  11 296.506 7.31173   5
  -5   3 -11 273.851 6.88926   3
   5  -3 -11 276.429 7.63269   3
   5   3  11 276.962 7.44073   2
  -5   3 -11 266.482 7.41065   4
   6   3 -11 27.8340 2.27657   3
  -6   3  11 33.3606 2.19018   5
   6   3  11 28.3410 1.69829   2
  -6  -3  11 27.6045 1.45170   4
  -6  -3  11 30.6003 1.65644   5
   6  -3 -11 29.1584 2.03542   3
  -6   3 -11 29.0639 1.50176   3
  -7   3  11 208.012 6.51637   5
   7   3 -11 204.454 6.28510   3
   7   3  11 209.318 6.02868   2
   7  -3 -11 213.865 6.35173   3
  -7  -3  11 207.449 6.05792   5
   8   3 -11 33.6334 2.34349   3
  -8   3  11 33.3818 2.56945   5
   8   3  11 31.8893 1.97831   2
  -8  -3  11 35.1871 2.14801   5
   8  -3 -11 35.7234 2.41523   3
   0   4 -11 1113.73 26.4091   2
   0  -4 -11 1059.30 26.7107   2
   0  -4 -11 1123.00 26.7548   4
   0  -4 -11 1058.52 26.9658   5
   0   4  11 1120.50 26.8216   2
   0   4 -11 1110.23 26.4264   3
  -1   4  11 375.863 9.71951   2
   1   4 -11 379.107 9.42519   2
  -1  -4 -11 363.368 9.59363   2
  -1  -4 -11 371.334 9.86156   5
   1   4 -11 389.248 9.45039   3
  -1   4  11 367.820 9.54374   4
  -1  -4 -11 388.683 9.67937   4
  -1   4 -11 380.428 9.22279   2
   1  -4 -11 383.497 9.73126   4
  -1   4 -11 387.194 9.26609   3
   1  -4 -11 365.518 9.96794   5
   1   4  11 383.285 9.77218   2
  -2  -4 -11 180.917 5.45529   3
  -2  -4 -11 195.906 5.29609   4
   2   4 -11 196.155 5.15273   3
  -2  -4 -11 178.823 5.42677   5
   2   4 -11 189.947 5.14082   2
  -2   4  11 197.359 5.50747   5
  -2   4  11 189.987 5.18319   4
  -2   4  11 189.739 5.34231   2
   2  -4 -11 188.411 5.43584   2
   2  -4 -11 179.937 5.52257   5
   2  -4 -11 200.824 5.30215   4
   2   4  11 192.232 5.30057   2
  -3   4  11 2.81886 0.74041   2
   3   4 -11 4.14530 0.72199   2
   3   4 -11 3.03256 0.72542   3
  -3   4  11 3.29196 0.90288   4
  -3  -4 -11 4.26947 0.85069   4
  -3   4  11 4.41509 0.96086   5
   3  -4 -11 6.56792 0.97298   4
  -3   4 -11 4.68943 0.66908   4
   3   4  11 5.70635 0.84837   2
  -4  -4 -11 101.871 3.30941   4
   4   4 -11 99.8988 3.28741   3
  -4   4  11 101.968 3.57765   5
  -4   4  11 95.9285 3.36543   2
  -4   4  11 94.2082 3.18505   4
   4  -4 -11 97.3752 3.19409   4
   4   4  11 101.790 3.23888   2
  -4   4 -11 95.1808 3.03113   4
  -5   4  11 195.919 6.08423   5
   5   4 -11 205.722 5.86451   3
   5   4  11 204.914 5.80422   2
  -5  -4  11 206.841 5.24009   5
   5  -4 -11 202.763 5.91054   3
   6   4 -11 9.97171 1.22308   3
  -6   4  11 13.2072 1.62018   5
  -6  -4  11 13.6939 1.17004   5
   6  -4 -11 11.9991 1.34804   3
  -7   4  11 115.816 4.41499   5
   7   4 -11 112.058 4.13308   3
   7   4  11 112.707 3.85457   2
   7  -4 -11 115.164 4.08325   3
  -7  -4  11 113.315 3.67312   5
  -8   4  11 56.3787 3.77034   5
   8   4 -11 62.7055 3.54764   3
   8   4  11 55.1286 2.60145   2
   8  -4 -11 54.8904 2.85139   3
  -8  -4  11 53.9029 2.49507   5
   0   5  11 609.391 15.3193   2
   0   5 -11 609.382 14.8188   3
   0  -5 -11 610.977 15.2926   4
   0   5 -11 610.560 14.8155   2
  -1   5  11 64.4981 2.38753   4
  -1   5  11 68.1938 2.51677   2
  -1  -5 -11 70.7254 2.55382   4
   1   5 -11 74.0657 2.20960   3
   1   5 -11 71.0937 2.17169   2
   1   5  11 69.2707 2.51219   2
   1  -5 -11 70.7623 2.55881   4
  -2   5  11 550.692 14.4866   4
  -2   5  11 586.563 14.8660   5
   2   5 -11 578.545 14.3965   2
  -2   5  11 581.755 14.6351   2
   2   5 -11 595.873 14.4080   3
  -2  -5 -11 580.528 14.6095   4
   2  -5 -11 580.304 14.6576   4
   2   5  11 582.764 14.6632   2
  -3  -5 -11 150.272 4.58133   4
  -3   5  11 157.940 4.88810   5
  -3   5  11 157.424 4.68152   2
   3   5 -11 149.906 4.44317   2
   3   5 -11 155.213 4.46766   3
   3   5  11 152.506 4.54559   2
   3  -5 -11 157.841 4.59984   4
  -3   5 -11 148.520 4.18660   4
  -4  -5 -11 140.714 4.26667   4
  -4   5  11 132.917 4.51567   5
  -4   5  11 131.497 4.27578   2
   4   5 -11 135.665 4.16671   3
   4   5  11 146.178 4.33746   2
   4  -5 -11 142.660 4.34792   4
  -4   5 -11 132.796 4.29698   4
   5   5 -11 25.3538 1.78717   3
  -5   5  11 31.7929 2.16670   5
   5   5  11 31.2478 2.16292   2
   5  -5 -11 26.8483 2.34046   3
  -6  -5 -11 370.295 9.94462   4
   6   5 -11 355.986 9.91618   3
  -6   5  11 363.090 10.2567   5
   6  -5 -11 355.517 9.90655   3
  -6  -5  11 374.405 9.09894   5
   6   5  11 369.151 9.84423   2
   7   5 -11 19.7540 2.00120   3
  -7   5  11 18.6603 2.18009   5
   7  -5 -11 20.6724 1.90718   3
  -7  -5  11 16.2440 1.25555   5
   7   5  11 17.5344 1.76352   2
   0   6  11 1.08066 0.66204   2
   0   6 -11 2.73447 0.43830   3
   0   6 -11 3.51932 0.44324   2
   0  -6 -11 2.37241 0.87787   4
   1   6 -11 475.831 11.6958   3
   1   6 -11 469.749 11.6974   2
  -1   6  11 465.055 12.1081   2
  -1  -6 -11 474.184 12.1548   4
   1  -6 -11 460.113 11.9697   4
   1   6  11 467.219 11.9370   2
   2   6 -11 23.1331 1.26685   2
   2   6 -11 23.4764 1.34408   3
  -2   6  11 25.0613 1.61221   2
  -2  -6 -11 22.9229 1.65737   4
  -2   6  11 27.5182 1.84648   5
   2   6  11 22.8533 1.55165   2
   2  -6 -11 22.2013 1.66945   4
   3   6 -11 69.4389 2.54353   3
  -3   6  11 67.0786 2.97268   5
  -3  -6 -11 67.8962 2.73118   4
   3   6 -11 73.3544 2.83295   2
  -3   6  11 72.4288 2.76636   2
  -3   6 -11 67.9681 2.27987   4
   3  -6 -11 69.6806 2.76267   4
   3   6  11 69.0675 2.65455   2
  -4  -6 -11 29.0779 3.06159   4
  -4   6  11 23.8556 1.74537   2
  -4   6  11 23.1020 1.96515   5
   4   6 -11 23.4067 1.64450   3
  -4   6 -11 22.4201 1.43867   4
   4  -6 -11 26.9723 1.86450   4
  -5   6  11 107.223 4.17051   5
  -5  -6 -11 113.540 3.92871   4
   5   6 -11 113.241 4.27157   3
  -5   6  11 108.288 3.92776   2
   5   6  11 114.190 3.89006   2
  -6  -6 -11 2.29439 1.21225   4
   6   6 -11 2.47375 1.06530   3
  -6   6  11 4.18940 1.41869   5
   6  -6 -11 3.66896 1.06554   3
   6   6  11 2.91127 1.03084   2
  -7  -6 -11 49.7630 2.86307   4
  -7   6  11 54.7185 3.57239   5
   7   6 -11 44.2190 2.65204   3
   7  -6 -11 53.3722 2.67953   3
   7   6  11 47.9455 2.57124   2
   0   7  11 135.858 4.22763   2
   0  -7 -11 136.135 4.32447   4
   0   7 -11 129.258 3.46197   2
   1   7 -11 71.2243 2.26710   2
  -1   7  11 71.5650 2.77567   2
  -1  -7 -11 75.5881 2.92956   4
   1   7 -11 75.0611 2.29649   3
   1  -7 -11 68.0250 2.81306   4
   1   7  11 71.8891 2.72952   2
  -2  -7 -11 339.928 9.10602   4
  -2   7  11 345.455 9.03457   2
  -2   7  11 309.345 10.1334   5
   2   7 -11 341.787 8.67806   3
   2   7  11 329.118 8.92904   2
   2  -7 -11 334.346 8.97577   4
  -2   7 -11 325.044 8.18832   5
  -3  -7 -11 67.4946 3.13162   4
  -3   7  11 79.9309 3.92163   2
  -3   7  11 64.6124 3.03155   5
   3   7 -11 63.5496 2.49261   3
   3   7  11 72.4149 2.83702   2
  -3   7 -11 66.2197 2.39546   4
   3  -7 -11 70.9271 3.02116   4
  -3   7 -11 70.4735 2.20022   5
  -4  -7 -11 23.4154 1.89838   4
   4   7 -11 22.3625 1.67834   3
  -4   7  11 24.2621 1.84978   2
  -4   7  11 23.1658 2.10635   5
   4  -7 -11 25.0727 2.00307   4
   4   7  11 25.7319 1.83780   2
  -5   7  11 117.256 4.16937   2
  -5  -7 -11 113.303 4.18845   4
   5   7 -11 114.079 4.03334   3
  -5   7  11 119.878 4.50795   5
   5   7  11 111.080 3.94551   2
   5  -7 -11 112.013 3.98126   4
  -6   7  11 277.400 8.56487   5
   6   7 -11 278.471 8.16481   3
  -6  -7 -11 292.090 8.29351   4
   6   7  11 284.704 8.16587   2
   6  -7 -11 287.894 8.13636   3
   0   8 -11 326.042 7.87378   2
   0  -8 -11 322.180 8.91329   4
   0   8  11 323.634 8.74298   2
   0   8 -11 310.145 7.84021   2
   1   8 -11 109.161 3.14336   2
  -1  -8 -11 108.442 3.89378   4
  -1   8  11 110.580 3.75542   2
   1  -8 -11 115.452 4.02385   4
   1   8  11 110.973 3.82714   2
  -2   8  11 144.982 4.53966   2
  -2  -8 -11 143.584 4.67957   4
   2   8 -11 132.896 4.05947   2
   2   8 -11 142.513 4.10591   3
   2   8  11 144.440 4.63076   2
  -2   8 -11 145.463 3.98216   5
   2  -8 -11 147.478 4.80162   4
  -3   8  11 9.57771 1.28610   2
  -3   8  11 10.2314 1.58697   5
   3   8 -11 14.4251 1.34758   3
  -3  -8 -11 9.71811 1.44677   4
   3   8  11 8.63559 1.19590   2
   3  -8 -11 8.74300 1.40382   4
  -3   8 -11 10.6889 1.05636   4
  -3   8 -11 10.9307 0.98583   5
  -4   8  11 60.1219 3.13758   5
  -4  -8 -11 59.1114 2.87836   4
  -4   8  11 57.9448 2.74738   2
   4   8 -11 61.7088 2.61255   3
   4   8  11 58.2362 2.73227   2
  -4   8 -11 57.0970 2.20564   5
   4  -8 -11 61.1567 2.96923   4
   5   8 -11 1.90980 1.01985   3
  -5  -8 -11 0.89721 1.17743   4
  -5   8  11 -1.6388 1.16310   5
  -5   8  11 0.88693 1.08593   2
   5   8  11 1.64806 0.91889   2
  -5   8 -11 0.82046 0.85061   5
   5  -8 -11 0.33158 1.10620   4
   6   8 -11 8.53899 1.41787   3
  -6  -8 -11 9.35546 1.81760   4
  -6   8  11 9.65922 1.72203   5
  -6   8 -11 9.64221 1.36493   5
   6  -8 -11 9.66310 1.39783   3
   6   8  11 8.55696 1.29738   2
   0   9  11 20.8366 1.77721   2
   0  -9 -11 19.5864 2.06562   4
   1   9 -11 66.8908 2.19058   2
  -1   9  11 72.6145 2.97111   2
  -1  -9 -11 66.8017 3.12048   4
   1   9 -11 70.7656 2.42128   2
   1  -9 -11 67.2841 3.08829   4
   1   9  11 64.0576 2.84371   2
  -2   9  11 27.7182 1.96761   2
  -2  -9 -11 27.1687 2.21889   4
  -2   9 -11 28.2180 1.41899   5
   2   9  11 29.7693 2.01708   2
   2  -9 -11 29.4395 2.26215   4
  -3   9  11 143.655 4.73544   2
  -3   9  11 141.507 5.19474   5
  -3  -9 -11 140.537 4.91936   4
   3   9 -11 143.590 4.38154   3
  -3   9 -11 151.326 4.21215   5
   3  -9 -11 141.740 4.98334   4
   3   9  11 141.180 4.79856   2
  -4  -9 -11 85.6478 3.68907   4
  -4   9  11 83.5723 3.42717   2
  -4   9  11 86.0728 3.89806   5
   4   9 -11 84.3382 3.25446   3
   4   9  11 81.2048 3.39140   2
   4  -9 -11 75.8392 3.48522   4
  -4   9 -11 80.2254 2.80057   5
  -5   9  11 235.199 7.51825   5
   5   9 -11 225.078 6.84074   3
  -5   9  11 232.309 7.00401   2
  -5  -9 -11 228.245 7.21680   4
   5  -9 -11 205.775 6.74702   4
   5   9  11 210.286 6.47948   2
  -5   9 -11 208.340 5.97309   5
   0  10  11 113.882 4.06363   2
   0 -10 -11 112.829 4.33837   4
   1  10 -11 80.3534 2.75446   2
  -1  10  11 80.7774 3.29021   2
  -1 -10 -11 80.4545 3.64091   4
   1  10  11 82.2540 3.37154   2
   1 -10 -11 85.2438 3.72608   4
  -2 -10 -11 37.7318 2.64965   4
  -2  10  11 35.4307 2.24365   2
   2  10  11 37.4088 2.34949   2
   2 -10 -11 37.9557 2.67330   4
  -3  10  11 50.1323 2.62238   2
  -3 -10 -11 43.8516 3.70735   4
  -3  10 -11 45.7198 1.98381   5
   3  10  11 38.9902 3.24603   2
   0   0 -12 79.6669 2.40896   5
   0   0 -12 77.4529 2.37595   2
   0   0  12 75.4570 2.46059   2
  -1   0 -12 9.60737 0.74328   2
  -1   0 -12 9.51843 0.80619   5
   1   0  12 10.5491 0.84068   2
   1   0 -12 9.80177 0.90325   5
  -1   0  12 10.6235 0.95632   2
   1   0 -12 9.04297 0.83825   2
  -2   0  12 365.281 9.33259   2
   2   0 -12 358.262 9.24244   2
   2   0  12 357.347 9.05235   2
   3   0  12 385.100 9.63260   2
  -3   0  12 390.028 9.69734   5
  -3   0 -12 380.481 9.81610   3
   3   0 -12 383.269 9.89420   3
   3   0 -12 383.008 9.91967   2
   4   0 -12 173.873 5.06222   3
   4   0  12 181.742 4.93840   2
  -4   0  12 178.765 4.95051   5
  -4   0 -12 169.368 4.87713   3
   5   0  12 196.794 5.23305   2
  -5   0  12 185.338 5.23021   4
  -5   0  12 199.073 5.59309   5
   5   0 -12 198.923 5.67944   3
   6   0  12 24.4012 1.30901   2
   6   0 -12 24.4463 1.81539   3
  -6   0  12 24.9774 1.49773   4
  -6   0  12 26.4510 1.79575   5
  -7   0  12 74.3208 3.06868   5
   7   0 -12 72.5642 3.12825   3
   7   0  12 70.8652 2.47885   2
  -8   0  12 21.9899 2.05888   5
   8   0  12 19.0923 1.37764   2
   8   0 -12 24.2280 2.11893   3
   0   1 -12 131.191 3.55774   2
   0  -1  12 128.215 3.60833   2
   0  -1 -12 125.334 3.61918   2
   0   1  12 131.010 3.69573   2
   0  -1 -12 129.376 3.72697   5
  -1   1  12 1344.12 32.4943   2
  -1  -1 -12 1340.36 32.3417   2
   1   1 -12 1359.16 32.3913   2
   1   1 -12 1331.58 32.3409   5
   1  -1  12 1336.18 32.2849   2
  -1  -1 -12 1329.25 32.4450   5
  -1  -1  12 1355.35 33.1685   2
  -1   1 -12 1354.91 32.6793   5
   1  -1 -12 1363.03 32.8708   2
   1   1  12 1398.38 32.8442   2
   1  -1 -12 1327.44 32.9369   5
  -1   1 -12 1350.10 32.6501   2
   2   1 -12 384.245 9.78612   3
  -2   1  12 381.108 9.89687   2
   2   1 -12 390.458 9.81981   2
  -2  -1 -12 382.669 9.61355   4
   2  -1  12 385.550 9.56489   2
   2  -1 -12 352.654 9.76528   2
   2   1  12 386.537 9.37961   2
   3   1 -12 1486.46 35.8140   3
   3  -1  12 1472.26 35.4639   2
  -3   1  12 1492.85 35.9680   2
  -3  -1 -12 1464.88 35.8353   3
   3   1 -12 1460.37 35.8174   2
  -3   1  12 1515.83 35.7725   5
  -3   1  12 1440.89 35.4682   4
  -3  -1  12 1492.91 35.5826   5
   3  -1 -12 1474.01 36.0281   2
   3   1  12 1476.25 35.8082   2
  -3   1 -12 1492.40 35.8112   3
   4  -1  12 36.3875 1.35598   2
  -4   1  12 39.1886 1.81615   5
   4   1 -12 34.7244 1.75945   3
  -4  -1 -12 35.0408 1.91224   3
  -4   1  12 35.0897 1.49241   4
   4   1  12 30.8925 1.46276   2
  -4   1 -12 32.1729 1.40954   3
   4  -1 -12 34.6441 1.75739   3
   5   1 -12 75.8521 2.88179   3
  -5  -1 -12 76.4334 2.74291   3
  -5   1  12 80.2950 2.90281   5
   5  -1  12 77.4108 2.32333   2
  -5   1  12 71.0743 2.53008   4
  -5  -1  12 80.1180 2.72632   5
   5   1  12 77.6577 2.56038   2
   5  -1 -12 78.3678 2.90599   3
  -5   1 -12 74.0316 2.47507   3
  -6   1  12 109.938 3.81045   5
  -6   1  12 103.938 3.43128   4
   6  -1  12 111.311 3.13953   2
   6   1 -12 106.204 3.76954   3
  -6  -1  12 106.037 3.33725   4
  -6  -1  12 109.839 3.66288   5
   6   1  12 111.070 3.41243   2
   6  -1 -12 116.112 3.88654   3
   7   1 -12 5.89703 1.15827   3
   7  -1  12 5.91979 0.74457   2
  -7   1  12 7.88777 1.39986   5
  -7  -1  12 3.78109 1.10123   5
   7  -1 -12 5.42102 1.16900   3
   7   1  12 3.72702 0.82169   2
  -8   1  12 19.8778 2.07310   5
   8  -1  12 16.6296 1.17889   2
   8  -1 -12 16.8095 2.00172   3
  -8  -1  12 15.4538 1.73043   5
   0   2  12 5.84198 0.70411   2
   0  -2 -12 6.53354 0.71953   4
   0  -2 -12 4.45300 0.56817   2
   0   2 -12 5.33626 0.58253   5
   0  -2 -12 5.46552 0.82690   5
   0   2 -12 5.74589 0.64809   2
   1  -2  12 461.222 11.1589   2
   1   2 -12 459.347 11.2722   3
  -1  -2 -12 444.675 11.3030   2
  -1  -2 -12 465.790 11.2525   4
  -1  -2 -12 418.053 11.4215   5
  -1   2  12 458.128 11.4457   2
   1   2 -12 453.876 11.2685   2
   1  -2 -12 410.062 11.0370   5
   1  -2 -12 401.262 11.7493   2
  -1   2 -12 441.646 10.6266   2
   1  -2 -12 461.323 10.7733   4
   1   2  12 444.916 10.9276   2
   2   2 -12 329.639 8.49472   2
  -2  -2 -12 312.117 8.58385   5
  -2   2  12 335.376 8.65309   2
  -2   2  12 338.493 8.58203   5
  -2   2  12 325.744 8.30112   4
   2   2 -12 339.364 8.50404   3
   2  -2  12 330.312 8.20250   2
   2   2  12 341.639 8.75590   2
   2  -2 -12 348.291 8.62279   4
   2  -2 -12 334.717 8.83134   2
   3   2 -12 240.412 6.54203   2
  -3   2  12 243.839 6.69955   2
  -3  -2 -12 241.298 6.68612   3
   3   2 -12 247.846 6.56440   3
   3  -2  12 243.152 6.11004   2
  -3   2  12 253.347 6.67293   5
  -3   2  12 237.407 6.33530   4
  -3   2 -12 257.927 6.64632   3
   3   2  12 261.702 6.85380   2
  -4   2  12 131.793 3.91393   4
   4   2 -12 137.238 4.18847   3
  -4   2  12 145.581 4.31135   5
  -4  -2 -12 132.909 4.19011   3
   4  -2  12 140.537 3.60416   2
  -4   2 -12 141.365 3.83372   3
   4  -2 -12 145.786 4.31974   3
  -4  -2  12 141.035 3.77223   5
   4   2  12 137.836 4.08519   2
   5   2 -12 31.5459 1.87249   3
  -5   2  12 33.2171 1.95759   5
  -5   2  12 31.3802 1.60970   4
   5  -2  12 30.3935 1.14365   2
   5  -2 -12 33.6028 1.89733   3
   5   2  12 33.0921 1.64437   2
  -5  -2  12 37.8665 1.61448   5
  -5   2 -12 33.1340 1.36735   3
   6   2 -12 171.481 5.39432   3
  -6   2  12 188.942 5.99436   5
   6  -2  12 173.307 4.58983   2
   6  -2 -12 161.674 5.10943   3
   6   2  12 171.379 4.82412   2
  -6   2 -12 160.956 4.47761   3
  -6  -2  12 167.181 4.84256   5
   7   2 -12 15.7244 1.81690   3
   7  -2  12 16.3328 0.92540   2
  -7   2  12 15.3888 1.88805   5
  -7  -2  12 17.3592 1.61020   5
   7   2  12 18.2576 1.43416   2
   7  -2 -12 16.3376 1.83590   3
   8   2 -12 50.7349 2.81118   3
  -8   2  12 53.8394 2.95962   5
   8  -2  12 55.7787 1.79652   2
   8   2  12 58.5267 2.48929   2
  -8  -2  12 61.1210 2.78636   5
   8  -2 -12 58.8727 3.03176   3
   0   3 -12 43.4132 1.31460   5
   0  -3 -12 41.6490 1.70225   4
   0   3 -12 42.5821 1.49749   3
   0  -3 -12 42.8760 1.69329   2
   0   3  12 43.5281 1.79144   2
   0   3 -12 41.6907 1.43743   2
  -1  -3 -12 1057.97 26.3945   2
  -1   3  12 1080.61 26.5110   2
   1   3 -12 1113.37 26.3039   3
  -1  -3 -12 1113.73 26.3882   4
  -1  -3 -12 1052.45 27.2383   5
   1   3 -12 1089.61 26.2906   2
  -1   3 -12 1138.19 26.8686   3
   1   3  12 1119.84 27.2384   2
   1  -3 -12 1157.33 27.1286   4
   1  -3 -12 1104.66 27.2230   2
   1  -3 -12 1063.18 27.3978   5
  -1   3 -12 1118.21 26.8152   2
  -2   3  12 370.701 9.66450   4
  -2  -3 -12 366.321 9.97825   5
  -2   3  12 375.441 9.93533   2
   2   3 -12 393.122 9.77461   2
   2   3 -12 395.348 9.78229   3
  -2   3  12 393.779 9.98654   5
  -2  -3 -12 390.435 9.79211   4
   2  -3 -12 386.544 9.95256   4
   2  -3 -12 359.020 10.0150   5
  -2   3 -12 387.311 9.42609   3
   2  -3 -12 391.492 9.94988   2
   2   3  12 383.388 9.78630   2
   3   3 -12 229.240 6.19793   3
  -3   3  12 224.822 6.32774   2
  -3   3  12 236.550 6.41616   5
   3   3 -12 220.747 6.15454   2
  -3  -3 -12 230.131 6.17144   4
  -3   3  12 222.891 6.05288   4
  -3   3 -12 221.118 5.74248   4
   3   3  12 215.075 5.99248   2
   3  -3 -12 224.359 5.93083   4
  -3   3 -12 221.347 5.52426   3
  -4   3  12 7.88864 1.18967   5
   4   3 -12 7.70104 0.95715   3
  -4   3  12 5.80082 0.94686   2
  -4   3  12 5.57711 1.00439   4
  -4   3 -12 9.67790 0.62097   3
  -4   3 -12 9.39965 0.93343   4
   4   3  12 9.67278 1.11486   2
   5   3 -12 14.8549 1.48867   3
  -5   3  12 13.2701 1.58229   5
   5   3  12 15.2052 1.33027   2
   5  -3 -12 16.0165 1.54783   3
  -5   3 -12 15.1507 1.51353   4
  -5   3 -12 15.4344 0.76466   3
  -5  -3  12 16.5820 0.98301   5
   6   3 -12 434.809 11.6957   3
  -6   3  12 445.265 11.8774   5
  -6  -3  12 442.847 11.2128   5
   6  -3 -12 438.303 11.6833   3
   6   3  12 442.140 11.4369   2
   7   3 -12 69.5249 3.04416   3
  -7   3  12 62.8730 3.14761   5
   7   3  12 60.7596 2.54694   2
   7  -3 -12 66.7511 2.96179   3
  -7  -3  12 56.7210 2.43155   5
  -8   3  12 10.5156 1.74135   5
   8   3 -12 12.9093 2.08245   3
   8  -3 -12 8.95690 1.47407   3
  -8  -3  12 7.51868 1.25025   5
   8   3  12 9.58191 1.19139   2
   0   4 -12 592.537 14.2382   3
   0  -4 -12 577.607 14.9067   2
   0   4  12 575.508 14.6305   2
   0  -4 -12 554.613 14.7754   5
   0  -4 -12 600.680 14.5546   4
   0   4 -12 591.197 14.2086   2
  -1  -4 -12 166.322 5.25291   5
  -1  -4 -12 179.350 5.01479   4
   1   4 -12 185.842 4.81119   3
  -1   4  12 182.525 5.12273   2
   1   4 -12 180.930 4.78504   2
   1  -4 -12 186.761 6.42375   5
   1  -4 -12 177.978 4.96144   4
  -1   4 -12 172.159 4.43420   2
  -1   4 -12 177.888 4.49761   3
   1   4  12 173.187 5.00648   2
   2   4 -12 74.1803 2.39932   2
  -2   4  12 68.4616 2.42549   4
   2   4 -12 70.5663 2.41449   3
  -2   4  12 73.6012 2.76250   5
  -2   4  12 76.4459 2.67314   2
  -2  -4 -12 75.0981 2.58370   4
   2   4  12 83.9009 2.81116   2
   2  -4 -12 81.2975 2.77135   4
  -3  -4 -12 112.440 3.48684   4
  -3   4  12 111.380 3.72376   5
  -3   4  12 103.614 3.33964   4
  -3   4  12 112.360 3.60450   2
   3   4 -12 110.351 3.41314   3
   3   4 -12 105.118 3.37609   2
   3   4  12 112.109 3.53803   2
   3  -4 -12 112.414 3.50907   4
  -4  -4 -12 199.997 5.70152   4
   4   4 -12 199.942 5.68732   3
  -4   4  12 199.154 5.96744   5
  -4   4  12 198.348 5.85146   2
   4   4  12 191.904 5.46147   2
   4  -4 -12 196.067 5.42112   4
  -4   4 -12 187.038 5.23478   4
  -5  -4 -12 62.1650 2.60745   4
   5   4 -12 62.0305 2.64427   3
   5   4  12 61.3147 2.47314   2
   6   4 -12 92.2550 3.50557   3
  -6   4  12 91.2607 3.70419   5
   6   4  12 90.1328 3.25233   2
   6  -4 -12 90.9842 3.44780   3
   7   4 -12 51.4920 2.68080   3
  -7   4  12 50.3957 2.89099   5
   7  -4 -12 53.3850 2.74405   3
  -7  -4  12 55.2240 2.15384   5
   7   4  12 55.3517 2.51067   2
  -8   4  12 59.0401 3.33380   5
   8   4 -12 62.4802 3.15261   3
   8   4  12 65.6926 2.82562   2
  -8  -4  12 62.3129 3.08823   5
   8  -4 -12 63.7803 3.77273   3
   0   5 -12 361.582 10.2157   2
   0   5 -12 424.427 9.99013   3
   0   5  12 411.903 10.5132   2
   0  -5 -12 420.091 10.4905   4
   1   5 -12 108.274 3.13396   2
  -1  -5 -12 110.254 3.52612   4
  -1   5  12 110.820 3.56380   2
   1   5 -12 111.592 3.16911   3
   1   5  12 112.346 3.60431   2
   1  -5 -12 115.169 3.60796   4
   2   5 -12 282.209 7.47457   2
  -2   5  12 295.278 8.00520   5
   2   5 -12 291.819 7.50033   3
  -2   5  12 264.540 7.63916   4
  -2  -5 -12 289.995 7.73304   4
  -2   5  12 299.028 7.82041   2
   2   5  12 272.606 7.44054   2
   2  -5 -12 277.937 7.43523   4
  -3  -5 -12 31.4970 1.83822   4
   3   5 -12 32.4967 1.65070   3
  -3   5  12 35.0355 1.88917   2
  -3   5  12 32.6772 2.03163   5
   3   5 -12 29.8295 1.61377   2
   3   5  12 32.5538 1.77418   2
   3  -5 -12 33.4024 1.83771   4
  -4  -5 -12 109.682 3.61344   4
  -4   5  12 102.087 3.63424   2
  -4   5  12 104.783 3.88098   5
   4   5 -12 104.191 3.48738   3
   4   5  12 114.637 3.62490   2
  -4   5 -12 97.8356 3.47972   4
   4  -5 -12 110.077 3.59062   4
  -5   5  12 49.1556 2.67552   5
  -5  -5 -12 51.1043 2.48363   4
   5   5 -12 51.8008 2.42958   3
   5  -5 -12 46.8909 2.35940   3
   5   5  12 50.6003 2.32390   2
   6   5 -12 224.481 6.68254   3
  -6   5  12 222.186 6.97553   5
  -6  -5 -12 227.671 6.68626   4
   6   5  12 223.152 6.57220   2
   6  -5 -12 231.812 6.73904   3
  -7  -5 -12 169.753 5.67861   4
   7   5 -12 175.149 5.72462   3
  -7   5  12 182.126 6.03055   5
   7   5  12 176.529 5.51014   2
   7  -5 -12 180.551 5.69503   3
   0   6 -12 916.030 22.1985   2
   0  -6 -12 926.099 22.8819   4
   0   6  12 914.434 22.8556   2
   0   6 -12 930.399 22.2036   3
   1   6 -12 51.0302 1.79251   3
  -1  -6 -12 49.1015 2.26391   4
   1   6 -12 49.6651 1.72553   2
  -1   6  12 51.6173 2.24511   2
   1  -6 -12 53.7447 2.35057   4
   1   6  12 51.1331 2.26323   2
  -2  -6 -12 8.27144 1.13489   4
  -2   6  12 7.92698 1.02979   2
   2   6 -12 10.5782 1.16045   2
   2   6 -12 10.4616 1.07323   3
   2   6  12 10.0918 1.11504   2
   2  -6 -12 8.49598 1.14421   4
  -3  -6 -12 46.1345 2.26362   4
   3   6 -12 45.4630 2.01474   3
  -3   6  12 46.0844 2.24547   2
   3  -6 -12 50.4168 2.33117   4
  -3   6 -12 43.9411 1.74546   4
   3   6  12 45.8315 2.20515   2
  -4   6  12 96.1340 3.41247   2
  -4   6  12 87.0559 3.57379   5
  -4  -6 -12 88.0744 3.33641   4
   4   6 -12 85.5926 3.17500   3
   4  -6 -12 88.7580 3.25560   4
   4   6  12 84.8357 3.18112   2
  -4   6 -12 85.3023 2.85918   4
   5   6 -12 101.965 3.67045   3
  -5   6  12 104.289 3.85233   2
  -5   6  12 97.0356 4.00064   5
  -5  -6 -12 104.277 3.79009   4
   5   6  12 98.2089 3.56245   2
  -6   6  12 11.7442 1.83140   5
  -6  -6 -12 14.6723 1.73031   4
   6   6 -12 10.5764 1.45067   3
   6   6  12 8.82225 1.28582   2
   6  -6 -12 13.4011 1.49307   3
  -7  -6 -12 85.0515 4.40832   4
  -7   6  12 89.0372 4.01165   5
   7   6 -12 87.2963 3.67900   3
   7   6  12 93.5120 4.12869   2
   7  -6 -12 99.9444 3.81704   3
   0   7 -12 248.179 6.26216   2
   0   7  12 253.825 7.20295   2
   0  -7 -12 255.414 7.16216   4
  -1  -7 -12 50.2864 2.40565   4
  -1   7  12 57.1459 2.75674   2
   1   7 -12 48.7048 1.76162   3
   1   7 -12 48.3509 1.71319   2
   1  -7 -12 55.5912 2.53274   4
  -2   7  12 28.0407 2.10225   2
   2   7 -12 26.8238 1.40554   2
   2   7 -12 31.1031 1.52874   3
  -2  -7 -12 31.8091 3.28918   4
   2  -7 -12 28.9685 1.98171   4
  -2   7 -12 26.7349 1.05064   5
   2   7  12 26.6366 1.81247   2
  -3   7  12 88.5490 3.62436   5
   3   7 -12 90.7396 3.05249   3
  -3   7  12 90.1484 3.34890   2
  -3  -7 -12 86.4656 3.40166   4
  -3   7 -12 85.4876 2.50791   5
   3   7  12 88.2459 3.22875   2
  -3   7 -12 82.3962 2.69553   4
   3  -7 -12 83.0307 3.68123   4
  -4   7  12 301.713 8.82252   5
  -4   7  12 317.271 8.54999   2
   4   7 -12 290.938 8.24014   3
  -4  -7 -12 301.978 8.50489   4
   4  -7 -12 305.205 8.61267   4
   4   7  12 312.347 8.59443   2
   5   7 -12 34.3928 2.15349   3
  -5   7  12 34.2901 2.34083   2
  -5  -7 -12 34.9672 2.42104   4
  -5   7  12 37.9506 2.60087   5
   5   7  12 37.6571 2.25136   2
   6   7 -12 7.07327 1.36433   3
  -6  -7 -12 7.46607 1.57197   4
  -6   7  12 9.25389 2.25815   5
   6  -7 -12 8.41981 1.34748   3
   6   7  12 7.00680 1.25988   2
   0  -8 -12 51.7855 2.60229   4
   0   8  12 49.2656 2.38574   2
   1   8 -12 83.7894 2.61567   2
   1   8 -12 90.0263 2.62640   3
  -1   8  12 91.9385 3.35353   2
  -1  -8 -12 91.6958 3.49713   4
   1   8  12 92.3800 3.39091   2
   1  -8 -12 90.2837 3.51459   4
   2   8 -12 49.9305 1.95471   3
  -2   8  12 48.4050 2.39500   2
   2   8 -12 46.1722 1.88573   2
  -2  -8 -12 46.8616 2.56247   4
   2   8  12 45.5794 2.32902   2
   2  -8 -12 44.9805 2.48865   4
  -2   8 -12 43.1238 1.55865   5
  -3   8  12 32.4756 2.46613   5
  -3  -8 -12 35.7637 2.32675   4
  -3   8  12 37.0834 2.20910   2
   3   8 -12 33.1135 1.80659   3
  -3   8 -12 34.9751 1.45944   5
   3   8  12 32.4170 2.12856   2
   3  -8 -12 36.5602 2.39361   4
  -4  -8 -12 85.3810 3.50014   4
   4   8 -12 80.9077 3.47997   3
  -4   8  12 78.4127 3.64633   5
  -4   8  12 83.1009 3.37354   2
   4   8  12 87.5625 3.48869   2
   4  -8 -12 88.8614 3.61552   4
  -4   8 -12 86.0900 2.84809   5
   5   8 -12 32.5986 2.17492   3
  -5   8  12 34.0941 3.06603   5
  -5   8  12 30.3486 2.29034   2
  -5  -8 -12 29.7966 2.41005   4
   5  -8 -12 27.9118 2.27818   4
  -5   8 -12 28.5578 1.68952   5
   5   8  12 28.7485 2.20740   2
   0  -9 -12 0.89360 1.13355   4
   0   9  12 0.08849 0.86917   2
  -1   9  12 87.9909 3.44068   2
  -1  -9 -12 88.1269 3.63116   4
   1   9  12 91.1191 3.49864   2
   1  -9 -12 89.1415 3.69300   4
  -2   9  12 19.5775 1.82009   2
  -2  -9 -12 21.4066 2.16997   4
   2  -9 -12 19.6876 2.10392   4
   2   9  12 19.1431 1.82457   2
   3   9 -12 41.1460 2.00218   3
  -3   9  12 38.9859 2.36842   2
  -3  -9 -12 39.0393 2.62502   4
  -3   9 -12 34.0317 2.22419   5
   3  -9 -12 36.6250 2.50814   4
   3   9  12 31.7184 2.19411   2
  -4   9  12 59.1353 2.90481   2
  -4   9  12 56.7140 3.52523   5
   4   9 -12 63.1146 2.67358   3
  -4   9 -12 58.9910 2.24436   5
   4   9  12 56.8537 4.12227   2
   4  -9 -12 61.9446 3.14205   4
   0 -10 -12 27.8497 2.42083   4
   0  10  12 20.7265 1.98851   2
  -1 -10 -12 86.3256 3.63425   4
  -1  10  12 61.1357 3.01749   2
   1 -10 -12 69.9896 3.42541   4
   1  10  12 68.3135 3.08160   2
  -2  10  12 31.2176 2.19713   2
   2 -10 -12 39.2797 4.40408   4
   2  10  12 32.5663 3.71727   2
   0   0 -13 1.32930 0.49842   2
   0   0 -13 0.21647 0.48929   5
   0   0  13 0.52133 0.50645   2
  -1   0 -13 79.1161 2.44251   2
  -1   0 -13 83.9305 2.54695   5
   1   0 -13 84.0895 2.59386   2
  -1   0  13 82.3018 2.66350   2
   1   0 -13 80.9257 2.62267   5
   1   0  13 75.9791 2.63617   2
   2   0 -13 80.1969 2.69584   2
  -2   0  13 84.5800 2.82943   2
  -2   0 -13 81.6045 2.41092   4
  -3   0  13 122.080 3.39258   5
   3   0 -13 117.623 3.67510   3
  -3   0 -13 122.040 3.61912   3
   3   0  13 117.834 3.43997   2
  -4   0  13 791.638 19.3043   5
  -4   0 -13 780.256 19.3637   3
   4   0  13 774.199 19.1478   2
   4   0 -13 785.651 19.5381   3
   5   0 -13 181.364 5.27702   3
  -5   0  13 178.038 5.09007   5
   5   0  13 173.859 4.78491   2
  -5   0 -13 167.612 4.97005   3
   6   0 -13 128.191 4.32395   3
   6   0  13 134.041 3.79574   2
  -6   0  13 121.318 3.84782   4
  -6   0  13 134.455 4.20795   5
   7   0  13 121.901 3.73313   2
  -7   0  13 128.825 4.28901   5
   7   0 -13 124.757 4.42809   3
  -8   0  13 95.0523 3.71421   5
   8   0 -13 92.4540 4.20526   3
   8   0  13 90.9643 3.04288   2
   0   1 -13 436.250 10.9731   2
   0   1 -13 452.710 10.9593   5
   0  -1 -13 429.266 11.1451   5
   0  -1 -13 439.510 11.0617   2
   0   1  13 441.648 11.1071   2
   1   1 -13 194.207 5.42692   5
  -1   1  13 206.097 5.61384   2
   1  -1  13 210.126 5.40417   2
  -1  -1 -13 197.751 5.53623   5
  -1  -1 -13 202.057 5.42404   2
   1   1 -13 206.274 5.47807   2
  -1  -1 -13 215.206 5.32546   4
  -1  -1  13 200.497 5.48039   2
  -1   1 -13 206.749 5.26526   5
   1  -1 -13 189.908 5.51086   5
  -1   1 -13 201.168 5.22868   2
   1   1  13 205.040 5.41861   2
   2   1 -13 90.9220 2.87556   3
  -2  -1 -13 91.2702 2.70036   4
   2   1 -13 87.1512 3.10867   2
  -2   1  13 90.6030 2.99613   2
   2  -1  13 91.2106 2.64939   2
   2  -1 -13 87.1345 2.85420   2
   2   1  13 89.0463 2.74233   2
   3  -1  13 1100.27 27.4462   2
  -3   1  13 1137.99 27.6953   5
  -3   1  13 1121.00 27.9736   2
   3   1 -13 1182.55 28.2303   2
   3   1 -13 1146.38 27.8309   3
  -3   1 -13 1115.92 27.2734   3
   3   1  13 1128.74 27.2772   2
   4  -1  13 25.8356 1.13898   2
  -4  -1 -13 22.1222 1.43366   3
  -4   1  13 24.3667 1.51794   5
   4   1 -13 25.1166 1.57149   3
  -4   1 -13 22.8152 1.24785   3
  -4  -1  13 23.5979 1.19567   5
   4  -1 -13 25.5512 1.60339   3
   4   1  13 23.6928 1.31061   2
  -5   1  13 254.053 7.02517   4
   5   1 -13 271.325 7.48818   3
  -5   1  13 274.668 7.43413   5
   5  -1  13 275.244 7.03069   2
   5   1  13 266.862 7.09048   2
   5  -1 -13 277.682 7.48764   3
  -5   1 -13 254.973 7.01125   3
  -5  -1  13 272.596 7.13521   5
   6   1 -13 5.47554 1.10316   3
  -6   1  13 5.74386 1.19988   5
   6  -1  13 5.44616 0.68730   2
  -6  -1  13 6.05868 1.04542   5
   6  -1 -13 4.04198 0.99724   3
   6   1  13 4.62920 0.80696   2
   7   1 -13 97.6549 3.77732   3
   7  -1  13 98.2163 3.00396   2
  -7   1  13 104.820 3.83546   5
   7  -1 -13 100.751 3.81815   3
   7   1  13 96.3069 3.22223   2
  -7  -1  13 98.1244 3.57283   5
   8  -1  13 36.4996 1.57788   2
  -8   1  13 34.6092 2.45000   5
   8   1 -13 37.2634 3.61822   3
   8  -1 -13 37.9055 3.09930   3
   8   1  13 37.1063 1.90363   2
  -8  -1  13 35.9298 2.24177   5
   0   2  13 4.76581 0.78062   2
   0  -2 -13 3.40621 0.58733   2
   0  -2 -13 4.02666 0.75863   5
   0   2 -13 5.07504 0.58348   5
   0   2 -13 4.42325 0.58168   2
   0  -2 -13 4.27670 0.67674   4
   1   2 -13 97.4158 2.88308   3
   1   2 -13 95.9161 2.87352   2
   1  -2  13 95.3735 2.77048   2
  -1  -2 -13 91.7149 3.05488   5
  -1   2  13 94.1620 3.04152   2
  -1  -2 -13 98.1816 2.87724   4
  -1  -2 -13 94.3007 3.14239   2
  -1   2 -13 94.4108 2.64178   5
  -1   2 -13 93.1845 2.66036   2
   1  -2 -13 94.9815 2.99141   2
   1  -2 -13 98.9884 2.83131   4
   1   2  13 93.6001 2.97546   2
  -2   2  13 2.71067 0.54358   4
   2  -2  13 3.68061 0.51522   2
  -2  -2 -13 3.09171 0.67523   4
  -2   2  13 1.89444 0.73305   2
   2   2 -13 2.73884 0.65530   3
  -2  -2 -13 2.83565 0.73628   5
   2   2 -13 3.27185 0.73418   2
   2  -2 -13 1.15121 0.82408   2
   2  -2 -13 2.99362 0.66656   4
   2   2  13 2.96860 0.63005   2
   3   2 -13 253.608 6.75776   3
  -3  -2 -13 253.166 6.62986   4
   3  -2  13 250.560 6.29714   2
  -3   2  13 254.609 6.81412   5
  -3  -2 -13 239.162 6.85406   3
  -3   2  13 247.540 6.49120   4
   3   2 -13 250.580 6.81279   2
  -3   2  13 249.507 6.90905   2
  -3   2 -13 281.280 7.16406   3
   3   2  13 266.895 7.21510   2
   4   2 -13 227.148 6.41843   3
  -4   2  13 239.219 6.49977   5
   4  -2  13 235.160 5.83386   2
  -4   2  13 220.935 6.11703   4
  -4   2 -13 240.747 6.17090   3
   4   2  13 236.753 6.42746   2
   4  -2 -13 237.034 6.65156   3
   5   2 -13 431.350 11.0857   3
  -5   2  13 432.709 11.1383   5
   5  -2  13 420.107 10.3168   2
  -5   2  13 394.858 10.6903   4
   5   2  13 401.819 10.7350   2
  -5   2 -13 406.375 10.4449   3
  -5  -2  13 443.036 10.6149   5
   5  -2 -13 422.420 11.2248   3
   6   2 -13 7.82159 1.21557   3
   6  -2  13 7.38527 0.68660   2
  -6   2  13 7.48183 1.53932   5
   6   2  13 7.04648 0.96211   2
  -6  -2  13 7.81690 1.03315   5
   6  -2 -13 6.60466 1.22934   3
  -6   2 -13 6.82163 0.74516   3
  -7   2  13 195.248 6.07543   5
   7   2 -13 194.455 6.02651   3
   7  -2  13 186.040 4.94917   2
  -7  -2  13 206.174 5.95642   5
   7   2  13 210.700 6.20421   2
   7  -2 -13 204.931 6.37644   3
   8   2 -13 29.6855 2.61832   3
  -8   2  13 38.0278 2.56147   5
   8   2  13 37.7703 2.04399   2
  -8  -2  13 39.5354 2.19211   5
   8  -2 -13 41.7577 4.21485   3
   0   3 -13 1331.62 31.4924   5
   0   3 -13 1325.96 31.6242   2
   0  -3 -13 1272.80 31.8810   2
   0  -3 -13 1331.56 31.8225   4
   0  -3 -13 1257.61 32.0850   5
   0   3  13 1307.76 31.9609   2
   0   3 -13 1363.21 31.6772   3
   1   3 -13 97.6301 2.89570   2
  -1  -3 -13 101.512 3.04196   4
  -1  -3 -13 95.6379 3.02517   2
   1   3 -13 98.7676 2.94545   3
  -1  -3 -13 92.3731 3.20596   5
  -1   3  13 96.8757 3.16066   2
   1  -3 -13 93.1628 3.17046   4
   1  -3 -13 92.6193 3.24323   5
  -1   3 -13 97.6717 2.55098   5
   1   3  13 95.3128 3.06029   2
  -1   3 -13 98.8720 2.69513   3
  -2   3  13 147.124 4.38296   2
  -2  -3 -13 148.281 4.19300   4
  -2  -3 -13 146.589 4.66576   5
   2   3 -13 145.658 4.16336   3
  -2   3  13 142.713 4.05581   4
   2   3 -13 140.722 4.17149   2
  -2   3 -13 154.151 4.09318   3
   2   3  13 154.262 4.45885   2
   2  -3 -13 154.764 4.34372   4
  -3   3  13 151.509 4.58488   5
   3   3 -13 157.167 4.74666   2
  -3  -3 -13 146.710 4.34936   4
   3   3 -13 151.886 4.41161   3
  -3   3  13 150.964 4.58625   2
  -3   3  13 142.884 4.23035   4
  -3   3 -13 152.087 3.93792   3
   3   3  13 152.134 4.42066   2
  -3   3 -13 149.205 4.10402   4
   3  -3 -13 151.676 4.30763   4
  -4   3  13 139.494 4.36914   5
  -4   3  13 132.856 3.98850   4
  -4  -3 -13 132.513 4.12446   4
   4   3 -13 132.947 4.19253   3
  -4   3  13 141.681 4.43626   2
   4   3  13 136.794 4.08466   2
  -4   3 -13 131.039 3.87160   4
  -4   3 -13 135.232 3.50744   3
   5   3 -13 222.766 6.39033   3
  -5   3  13 221.253 6.54691   5
  -5   3 -13 215.764 5.52661   3
   5   3  13 220.868 6.16497   2
   5  -3 -13 224.166 6.46013   3
  -6   3  13 26.9482 2.07294   5
   6   3 -13 28.1871 1.99265   3
   6  -3 -13 30.9866 2.07008   3
   6   3  13 29.6485 2.26573   2
  -6  -3  13 29.5162 1.41505   5
  -7   3  13 85.6260 3.57764   5
   7   3 -13 76.1068 3.35596   3
   7  -3 -13 91.0993 3.60178   3
   7   3  13 85.6944 3.19909   2
  -7  -3  13 86.5832 2.96935   5
   8   3 -13 143.375 5.06878   3
   8  -3 -13 147.962 5.15237   3
   8   3  13 142.501 4.65223   2
  -8  -3  13 149.826 4.57483   5
   0   4 -13 3.16059 0.53334   3
   0   4  13 2.32043 0.77224   2
   0  -4 -13 3.14111 0.82645   4
   0   4 -13 3.03037 0.44468   2
   1   4 -13 84.6294 2.58520   2
  -1  -4 -13 85.8284 2.85853   4
  -1   4  13 83.2222 2.92676   2
   1   4 -13 85.3724 2.82886   3
   1   4  13 83.0297 2.88840   2
  -1   4 -13 83.0231 2.28476   2
  -1   4 -13 85.7711 2.36249   3
   1  -4 -13 87.1100 2.83871   4
   2   4 -13 128.234 3.71778   3
  -2   4  13 127.064 3.98516   2
  -2   4  13 115.620 3.97136   4
  -2  -4 -13 126.486 3.84519   4
   2   4 -13 130.430 3.99583   2
   2   4  13 127.000 3.89541   2
   2  -4 -13 126.442 3.83636   4
  -2   4 -13 127.274 3.21346   3
  -3   4  13 205.766 5.98242   4
   3   4 -13 226.258 6.09657   3
  -3  -4 -13 224.188 6.14585   4
  -3   4  13 222.296 6.30367   2
  -3   4  13 225.264 6.39502   5
   3  -4 -13 235.372 6.37173   4
   3   4  13 230.418 6.43286   2
  -4   4  13 5.82971 1.01986   2
   4   4 -13 8.25635 1.04925   3
  -4  -4 -13 7.22812 1.13958   4
  -4   4  13 7.88014 1.20163   5
  -4   4 -13 8.00366 0.86383   4
   4   4  13 6.96541 0.98899   2
  -5   4  13 257.586 7.64555   5
   5   4 -13 271.818 7.97810   3
   5   4  13 245.915 7.07332   2
   5  -4 -13 244.008 7.00873   3
  -6  -4 -13 172.634 5.38999   4
   6   4 -13 175.143 5.45022   3
  -6   4  13 167.577 5.60744   5
   6   4  13 173.453 5.21168   2
   6  -4 -13 169.376 5.39103   3
   7   4 -13 112.377 4.20293   3
  -7   4  13 118.796 4.49724   5
  -7  -4  13 129.752 3.62424   5
   7   4  13 128.384 4.31765   2
   7  -4 -13 133.818 4.61757   3
   0   5  13 548.511 13.9827   2
   0   5 -13 549.484 13.4218   3
   0  -5 -13 558.276 13.9322   4
   0   5 -13 538.085 13.3855   2
  -1   5  13 531.450 13.6721   2
  -1  -5 -13 544.844 13.5991   4
   1   5 -13 543.369 13.2604   3
   1   5 -13 517.390 13.2110   2
   1  -5 -13 541.392 13.7993   4
   1   5  13 546.991 13.8761   2
  -2  -5 -13 33.7273 1.85099   4
   2   5 -13 34.0142 1.58847   3
   2  -5 -13 37.5077 1.92731   4
   2   5  13 35.4503 1.87757   2
  -3   5  13 93.9377 3.50384   5
  -3  -5 -13 92.6017 3.28100   4
   3   5 -13 99.2923 3.15729   3
  -3   5  13 93.0915 3.38245   2
   3   5  13 87.2452 3.15596   2
   3  -5 -13 92.7240 3.17277   4
   4   5 -13 105.948 3.60259   3
  -4  -5 -13 116.229 3.78414   4
  -4   5  13 104.764 3.94881   5
  -4   5  13 107.267 3.80637   2
   4  -5 -13 107.775 3.51402   4
  -4   5 -13 97.5643 3.35043   4
  -5   5  13 51.2833 2.73032   5
  -5  -5 -13 46.2903 2.46071   4
   5   5 -13 51.4627 2.43126   3
   5   5  13 50.6575 2.34834   2
   5  -5 -13 43.9300 2.35822   3
  -6  -5 -13 22.2570 2.03785   4
   6   5 -13 21.0945 1.92533   3
  -6   5  13 21.3758 2.15598   5
   6   5  13 19.5328 1.76087   2
   6  -5 -13 21.2369 1.96886   3
  -7   5  13 59.5086 3.46376   5
   7   5 -13 59.9483 3.04112   3
  -7  -5 -13 60.4435 3.17932   4
   7   5  13 55.5612 2.67692   2
   7  -5 -13 56.2625 2.86917   3
   0   6  13 1.60974 0.76723   2
   0   6 -13 0.81756 0.39017   3
   0   6 -13 -0.1731 0.33768   2
   0  -6 -13 0.52096 0.86015   4
   1   6 -13 3.08234 0.55410   2
  -1  -6 -13 3.30939 0.96742   4
  -1   6  13 2.61373 0.87626   2
   1   6 -13 3.13343 0.63050   3
   1   6  13 3.18198 0.81302   2
   1  -6 -13 2.27950 0.93652   4
  -2   6  13 134.668 4.52853   2
   2   6 -13 128.128 3.82993   2
   2   6 -13 132.815 3.88891   3
  -2  -6 -13 133.209 4.24528   4
   2   6  13 146.239 4.73595   2
   2  -6 -13 128.343 4.29660   4
  -3   6  13 21.3302 1.92965   5
   3   6 -13 22.4080 1.49368   3
  -3  -6 -13 21.7319 2.01903   4
  -3   6  13 21.9480 1.75964   2
   3   6  13 20.4496 1.66223   2
   3  -6 -13 20.9348 1.77256   4
   4   6 -13 84.1321 3.15682   3
  -4  -6 -13 85.5845 3.33919   4
  -4   6  13 89.3713 3.60142   5
  -4   6  13 86.3083 3.35849   2
   4   6  13 87.6697 3.29865   2
  -5   6  13 30.7059 2.36300   5
   5   6 -13 31.2705 2.07083   3
  -5  -6 -13 32.1510 2.19119   4
  -5   6  13 28.2362 2.20381   2
   5  -6 -13 30.8667 2.10738   3
   5   6  13 30.1659 2.04638   2
  -6   6  13 243.578 7.63149   5
   6   6 -13 249.853 7.29845   3
  -6  -6 -13 242.438 7.30888   4
   6   6  13 248.061 7.17431   2
   6  -6 -13 241.677 7.23590   3
   0   7  13 9.18079 1.21512   2
   0  -7 -13 9.47808 1.30295   4
   0   7 -13 7.97609 0.58421   2
   1   7 -13 197.769 5.24970   3
  -1   7  13 199.968 5.89490   2
  -1  -7 -13 209.927 7.51041   4
   1   7 -13 190.475 5.22528   2
   1   7  13 215.577 6.29479   2
   1  -7 -13 218.168 6.38224   4
   2   7 -13 313.791 8.41705   2
   2   7 -13 334.383 8.47879   3
  -2   7  13 324.805 8.91616   2
  -2  -7 -13 328.950 8.96200   4
   2   7  13 335.172 9.13143   2
  -3   7  13 129.610 4.65171   5
   3   7 -13 129.392 4.01019   3
  -3   7  13 126.255 4.35382   2
  -3  -7 -13 130.085 4.40957   4
   3  -7 -13 121.366 4.22357   4
   3   7  13 126.815 4.18517   2
  -3   7 -13 118.469 3.31470   5
   4   7 -13 76.6937 2.96403   3
  -4   7  13 76.5143 3.22501   2
  -4   7  13 77.2562 3.48986   5
  -4  -7 -13 81.0539 3.31690   4
   4  -7 -13 78.5443 3.28434   4
   4   7  13 84.3892 3.28761   2
  -5   7  13 1.66707 1.11936   2
   5   7 -13 2.86970 1.06865   3
  -5   7  13 0.36495 1.22885   5
  -5  -7 -13 1.53375 1.23236   4
   5   7  13 2.52698 1.09590   2
  -6  -7 -13 26.6220 2.49471   4
  -6   7  13 28.7329 2.57003   5
   6   7 -13 24.7520 2.15051   3
   6   7  13 22.4963 2.11464   2
   6  -7 -13 26.5401 2.23317   3
   0  -8 -13 4.05438 1.26726   4
   0   8  13 3.05707 0.98775   2
   1   8 -13 16.3441 0.99253   2
  -1   8  13 17.3453 1.78579   2
   1   8 -13 18.5213 1.01633   3
  -1  -8 -13 16.1414 1.90007   4
   1   8  13 18.5217 1.78614   2
   1  -8 -13 18.2004 1.91935   4
  -2  -8 -13 25.3848 2.08302   4
   2   8 -13 23.1080 1.35535   2
  -2   8  13 23.9369 1.91733   2
   2   8 -13 24.7717 1.41345   3
   2   8  13 22.3890 1.84930   2
   2  -8 -13 22.4698 2.04203   4
   3   8 -13 53.6517 2.27045   3
  -3  -8 -13 52.9575 2.78558   4
  -3   8  13 54.3856 2.70428   2
   3   8  13 52.9120 2.61135   2
  -3   8 -13 52.3640 1.79016   5
   3  -8 -13 51.0784 2.76269   4
  -4   8  13 15.6294 1.95138   5
   4   8 -13 13.8888 1.40366   3
  -4   8  13 14.7092 1.58845   2
   4   8  13 13.7056 1.52777   2
  -4   8 -13 17.5223 1.23835   5
   4  -8 -13 13.9202 1.67350   4
  -5   8  13 161.346 5.42803   2
  -5   8  13 155.100 5.66071   5
   5   8 -13 150.931 5.08643   3
  -5  -8 -13 160.729 5.61876   4
   5  -8 -13 157.640 5.23513   4
  -5   8 -13 157.325 5.21663   5
   5   8  13 152.583 5.24139   2
   0  -9 -13 87.6348 3.60005   4
   0   9  13 80.8474 3.38126   2
  -1  -9 -13 53.5462 2.89049   4
  -1   9  13 57.1228 2.75276   2
   1   9  13 50.0523 2.58921   2
   1  -9 -13 47.7045 2.75557   4
  -2   9  13 235.657 7.04490   2
  -2  -9 -13 240.868 7.22367   4
   2  -9 -13 235.534 7.09563   4
   2   9  13 231.488 6.95151   2
  -3  -9 -13 24.1755 2.29972   4
   3   9 -13 23.2510 1.61940   3
  -3   9  13 21.2871 2.01826   2
   3  -9 -13 24.9358 2.30320   4
   3   9  13 31.0606 2.82188   2
  -4   9  13 32.7008 2.74606   5
  -4  -9 -13 42.8326 2.81995   4
   4   9 -13 32.5639 2.03672   3
   4   9  13 41.3252 2.51047   2
   4  -9 -13 35.9496 3.22826   4
   0  10  13 3.28510 1.69984   2
  -1  10  13 6.11386 1.87641   2
  -1 -10 -13 7.78006 1.70062   4
   1  10  13 5.43929 1.24289   2
   0   0 -14 361.921 9.28601   5
   0   0 -14 354.242 9.21700   2
   0   0  14 371.133 9.31905   2
  -1   0  14 121.897 3.64530   2
   1   0  14 121.102 3.50268   2
   1   0 -14 120.621 3.56915   2
  -1   0 -14 118.744 3.42514   2
   1   0 -14 119.540 3.59887   5
  -1   0 -14 119.384 3.51039   5
  -2   0  14 349.086 9.05238   2
  -2   0 -14 344.933 8.58141   4
   2   0  14 342.818 8.74406   2
   2   0 -14 334.330 8.91888   2
  -3   0 -14 136.278 4.13975   3
   3   0  14 140.285 3.96058   2
   3   0 -14 146.553 4.27063   3
   4   0 -14 49.8760 2.22531   3
  -4   0  14 52.0088 1.93110   5
  -4   0 -14 46.7019 1.99947   3
   4   0  14 48.2420 1.81784   2
   5   0 -14 61.3892 3.23784   3
   5   0  14 62.3228 2.18463   2
  -5   0 -14 62.4375 2.44615   3
  -5   0  14 66.5567 2.45224   5
   6   0 -14 2.80041 1.00814   3
   6   0  14 2.43860 0.68132   2
  -6   0  14 3.04250 0.99443   5
   7   0 -14 14.0163 1.58082   3
  -7   0  14 16.6831 1.69911   5
   7   0  14 15.6995 1.25904   2
   8   0 -14 25.8776 2.28470   3
  -8   0  14 26.0282 2.07075   5
   8   0  14 27.5188 1.54352   2
   0  -1 -14 324.461 8.48332   2
   0   1 -14 333.798 8.41028   2
   0  -1  14 336.566 8.49330   2
   0   1 -14 331.613 8.39757   5
   0  -1 -14 314.491 8.58211   5
   0   1  14 335.946 8.56280   2
  -1   1  14 21.5163 1.38721   2
  -1  -1 -14 24.4557 1.17640   4
   1   1 -14 22.8629 1.24428   5
   1   1 -14 21.0984 1.19098   2
  -1  -1 -14 21.8576 1.29337   5
  -1  -1  14 24.9019 1.42890   2
  -1   1 -14 25.5040 1.14028   2
   1   1  14 24.6857 1.36819   2
   1  -1 -14 24.1529 1.35659   2
   1  -1 -14 28.0318 1.66636   5
  -1   1 -14 25.0792 1.19399   5
  -2  -1 -14 168.816 4.47866   4
   2   1 -14 162.107 4.68949   2
   2  -1  14 164.072 4.44859   2
  -2   1  14 166.262 4.82818   2
  -2  -1 -14 158.571 4.91168   5
   2   1 -14 169.450 4.70267   3
   2   1  14 165.469 4.62454   2
   3  -1  14 164.108 4.37906   2
  -3  -1 -14 166.319 4.52266   4
  -3  -1 -14 153.358 4.73093   3
   3   1 -14 164.702 4.75411   3
  -3   1  14 161.613 4.90962   2
  -3   1 -14 155.086 4.36826   3
   3   1  14 153.251 4.35712   2
  -4   1  14 32.9055 1.44161   4
   4   1 -14 34.2416 1.85097   3
   4  -1  14 33.5303 1.36277   2
  -4   1  14 32.8028 1.69623   5
   4  -1 -14 38.0151 1.94397   3
  -4   1 -14 32.5533 1.53138   3
   4   1  14 34.2701 1.58704   2
   5  -1  14 176.675 4.66879   2
  -5   1  14 169.758 4.78814   4
  -5   1  14 173.351 5.15218   5
   5   1  14 174.572 4.93686   2
  -5  -1  14 173.913 4.85795   5
   5  -1 -14 178.287 5.36699   3
  -5   1 -14 175.722 4.95172   3
   6  -1  14 73.0732 2.37802   2
   6   1 -14 78.1529 3.17164   3
  -6   1  14 75.7895 2.81906   4
  -6   1  14 76.5672 3.03087   5
  -6   1 -14 68.5367 2.52571   3
   6   1  14 74.1591 2.61737   2
  -6  -1  14 76.2458 2.71915   5
   6  -1 -14 74.5355 3.05848   3
   7  -1  14 64.2520 2.16620   2
   7   1 -14 65.1264 3.02733   3
  -7   1  14 65.3656 2.93369   5
   7  -1 -14 64.4145 3.00850   3
   7   1  14 62.3749 2.44412   2
  -7  -1  14 61.4513 2.62164   5
   8  -1  14 55.2844 1.99747   2
   8   1 -14 61.0316 3.09719   3
  -8   1  14 55.9268 2.90448   5
   8  -1 -14 56.4046 3.05787   3
   8   1  14 56.7008 2.36605   2
  -8  -1  14 54.3118 2.62208   5
   0  -2 -14 77.7735 2.77391   5
   0   2 -14 77.5394 2.36547   5
   0   2  14 80.4635 2.70045   2
   0   2 -14 76.7174 2.42313   2
   0  -2 -14 77.8353 2.60438   2
   0  -2 -14 84.3812 2.49958   4
   1  -2  14 405.845 10.0001   2
   1   2 -14 404.656 10.0928   3
   1   2 -14 396.866 10.0730   2
  -1  -2 -14 397.542 10.1409   2
  -1  -2 -14 402.835 10.0133   4
  -1   2  14 402.910 10.3126   2
  -1  -2 -14 372.016 10.2648   5
  -1   2 -14 405.353 10.0344   5
   1  -2 -14 417.599 10.1098   4
  -1   2 -14 405.045 10.0346   2
   1  -2 -14 393.747 10.5214   5
   1   2  14 396.719 10.3305   2
   2  -2  14 210.287 5.42195   2
  -2   2  14 201.879 5.85819   2
   2   2 -14 209.069 5.70947   2
   2   2 -14 212.861 5.72423   3
  -2  -2 -14 212.065 5.61273   4
  -2  -2 -14 204.737 5.85374   5
   2   2  14 212.778 5.89579   2
   2  -2 -14 220.128 5.68159   4
   3   2 -14 256.775 6.88715   3
  -3   2  14 257.752 6.86951   5
   3  -2  14 250.110 6.41649   2
  -3   2  14 260.274 7.09240   2
  -3  -2 -14 249.602 6.71821   4
  -3   2  14 243.650 6.54559   4
  -3   2 -14 241.890 6.22333   3
   3   2  14 233.964 6.41757   2
   4   2 -14 78.1563 2.80702   3
   4  -2  14 74.5601 2.16255   2
  -4   2  14 67.8755 2.42905   4
  -4   2  14 75.2951 2.77711   5
   4   2  14 75.1297 2.58984   2
   4  -2 -14 70.7578 2.78788   3
  -4   2 -14 72.2217 2.28980   3
  -5   2  14 96.1232 3.42775   5
   5  -2  14 96.1675 2.64089   2
  -5   2  14 89.8403 3.02789   4
  -5   2 -14 94.4206 2.89624   3
   5  -2 -14 103.812 3.62079   3
   5   2  14 98.2165 3.24685   2
  -5  -2  14 99.9731 2.77896   5
   6  -2  14 155.157 4.07811   2
  -6   2  14 158.379 5.04249   5
   6   2 -14 154.148 5.01908   3
  -6  -2  14 160.894 4.48229   5
  -6   2 -14 148.007 4.31646   3
   6   2  14 160.024 4.72823   2
   6  -2 -14 165.031 5.14511   3
   7  -2  14 34.3003 1.25408   2
   7   2 -14 35.8253 2.37256   3
  -7   2  14 37.5344 2.37262   5
  -7  -2  14 36.6913 1.85462   5
   7   2  14 31.5054 1.89185   2
   7  -2 -14 33.5693 2.33557   3
   0   3 -14 13.3652 0.80465   5
   0   3  14 13.6431 1.28516   2
   0   3 -14 14.1264 0.96967   3
   0  -3 -14 13.6388 1.18048   4
   0   3 -14 14.3976 0.89733   2
   1   3 -14 128.493 3.68142   2
  -1   3  14 124.924 3.96007   2
  -1  -3 -14 130.854 3.79695   4
   1   3 -14 130.387 3.70791   3
  -1   3 -14 132.514 3.53188   3
  -1   3 -14 128.445 3.40209   5
  -1   3 -14 119.198 3.70394   2
   1   3  14 131.730 3.94579   2
   1  -3 -14 134.767 3.79156   4
  -2   3  14 239.059 6.52319   4
   2   3 -14 248.306 6.68034   2
   2   3 -14 258.878 6.70613   3
  -2   3  14 253.201 6.93909   2
  -2  -3 -14 250.908 6.68866   4
   2  -3 -14 253.200 6.63550   4
   2   3  14 245.964 6.79327   2
  -2   3 -14 253.356 6.46605   3
  -3   3  14 264.576 7.33277   2
  -3   3  14 249.777 6.88894   4
  -3   3  14 269.218 7.26467   5
  -3  -3 -14 266.743 7.07530   4
   3   3 -14 264.675 7.12900   3
  -3   3 -14 266.507 6.75176   3
   3   3  14 266.924 7.22547   2
   3  -3 -14 270.939 7.06795   4
  -4   3  14 31.6417 1.94859   5
  -4  -3 -14 35.0568 1.86022   4
  -4   3  14 33.0948 1.66376   4
  -4   3  14 33.8220 2.24017   2
   4   3 -14 34.5711 1.89246   3
  -4   3 -14 37.1526 1.65285   4
  -4   3 -14 35.9364 1.23989   3
   4   3  14 33.8962 1.80182   2
  -5   3  14 50.4484 2.51941   5
  -5  -3 -14 49.8500 2.32816   4
   5   3 -14 46.5528 2.37482   3
   5  -3 -14 48.8408 2.41017   3
  -5   3 -14 45.7332 1.45562   3
   5   3  14 45.6875 2.13222   2
   6   3 -14 304.756 8.54652   3
  -6   3  14 300.850 8.62571   5
   6  -3 -14 305.064 8.56157   3
  -6   3 -14 304.258 7.59502   3
   6   3  14 300.196 8.25203   2
   7   3 -14 12.1011 1.55952   3
  -7   3  14 13.2732 1.73747   5
   7  -3 -14 13.4283 1.64863   3
   7   3  14 14.5768 1.56901   2
  -7  -3  14 17.3324 1.16885   5
   0   4 -14 28.6391 1.18234   2
   0  -4 -14 28.8405 1.63980   4
   0   4 -14 29.1106 1.25775   3
   0   4  14 30.4573 1.70662   2
   1   4 -14 453.575 11.1956   3
   1   4 -14 436.991 11.1427   2
  -1  -4 -14 448.567 11.3733   4
  -1   4  14 439.885 11.5126   2
  -1   4 -14 446.808 11.0911   2
  -1   4 -14 460.876 11.1717   3
   1  -4 -14 456.672 11.5853   4
   1   4  14 454.611 11.7208   2
   2   4 -14 162.039 4.72146   2
  -2   4  14 161.967 4.72984   4
  -2   4  14 168.610 5.05642   2
   2   4 -14 178.244 4.80660   3
  -2  -4 -14 174.535 4.91372   4
   2   4  14 173.597 5.18542   2
   2  -4 -14 188.278 5.11676   4
  -2   4 -14 175.949 4.49476   3
  -2   4 -14 179.147 4.53646   3
  -3  -4 -14 16.6817 1.48719   4
  -3   4  14 16.8574 1.55757   5
   3   4 -14 16.7292 1.36591   3
  -3   4  14 17.1102 1.29618   4
  -3   4  14 17.9782 1.58064   2
   3   4  14 15.6741 1.41094   2
   3  -4 -14 14.8930 1.39718   4
  -4  -4 -14 4.70739 1.07153   4
  -4   4  14 4.77940 1.07845   2
  -4   4  14 5.94442 1.19445   5
   4   4 -14 5.18766 0.95318   3
  -4   4 -14 6.86716 0.84793   4
   4   4  14 6.47504 1.00470   2
   5   4 -14 176.914 5.44867   3
  -5  -4 -14 180.482 5.43968   4
  -5   4  14 176.682 5.62838   5
   5  -4 -14 177.569 5.46902   3
   5   4  14 176.375 5.30933   2
  -6  -4 -14 142.403 4.71205   4
  -6   4  14 135.249 4.86853   5
   6   4 -14 145.055 4.76889   3
   6   4  14 138.145 4.56236   2
   6  -4 -14 148.916 4.85890   3
  -7  -4 -14 79.6671 3.42702   4
  -7   4  14 75.8524 3.53928   5
   7   4 -14 72.7048 3.32280   3
   7   4  14 78.6867 3.16571   2
   7  -4 -14 82.8815 3.80378   3
   0   5  14 84.2387 3.01133   2
   0   5 -14 80.8331 2.36477   2
   0  -5 -14 84.9703 2.97267   4
   0   5 -14 79.6157 2.41459   3
  -1  -5 -14 14.7823 1.45709   4
   1   5 -14 16.4095 1.00509   2
   1   5 -14 15.6756 1.07750   3
  -1   5  14 14.6562 1.45745   2
   1  -5 -14 17.1845 1.51401   4
  -1   5 -14 17.1758 0.65925   2
   1   5  14 17.8121 1.48981   2
  -1   5 -14 16.7438 0.72240   3
  -2  -5 -14 148.347 4.49984   4
  -2   5  14 148.632 4.58925   2
   2   5 -14 140.226 4.19069   2
   2   5 -14 147.913 4.25057   3
   2   5  14 156.637 4.76568   2
   2  -5 -14 156.677 4.69297   4
  -3  -5 -14 259.881 7.30790   4
  -3   5  14 263.238 7.46857   2
  -3   5  14 263.288 7.57405   5
   3   5 -14 269.166 7.19289   3
   3   5  14 286.168 8.16376   2
   3  -5 -14 265.771 7.50907   4
  -4   5  14 53.6883 2.73223   5
  -4  -5 -14 54.0713 2.79008   4
  -4   5  14 55.5629 2.65189   2
   4   5 -14 53.9822 2.38498   3
   4   5  14 47.1546 2.33271   2
   4  -5 -14 49.2723 2.29571   4
  -5   5  14 210.278 6.55656   5
  -5  -5 -14 212.455 6.30202   4
   5   5 -14 210.300 6.24441   3
   5  -5 -14 203.987 6.15239   3
   5   5  14 201.966 6.03658   2
  -6  -5 -14 149.857 5.09447   4
   6   5 -14 157.847 5.11168   3
  -6   5  14 156.947 5.37256   5
   6   5  14 154.410 4.98084   2
   6  -5 -14 155.136 5.17019   3
   0   6 -14 20.0801 0.91423   3
   0   6  14 16.2069 1.81454   2
   0  -6 -14 20.2629 1.71040   4
  -1  -6 -14 86.4837 3.17256   4
  -1   6  14 89.0739 3.23265   2
   1   6 -14 85.3060 2.61294   2
   1   6 -14 83.3326 3.24658   3
   1   6  14 80.2229 3.15926   2
   1  -6 -14 88.7680 3.18889   4
  -2   6  14 334.627 9.22806   2
  -2  -6 -14 346.702 9.20104   4
   2   6 -14 354.448 8.84252   3
   2   6 -14 321.517 8.74865   2
   2   6  14 339.701 9.28793   2
   2  -6 -14 348.801 9.27494   4
  -3  -6 -14 133.602 4.44867   4
  -3   6  14 141.782 4.76296   5
   3   6 -14 133.903 4.16686   3
  -3   6  14 136.662 4.55296   2
   3  -6 -14 146.749 4.56783   4
   3   6  14 136.508 4.51502   2
  -4   6  14 17.2995 1.86980   2
  -4  -6 -14 18.9565 1.78881   4
   4   6 -14 16.6470 1.54634   3
  -4   6  14 16.2804 1.81700   5
   4  -6 -14 17.9232 1.79271   4
   4   6  14 17.5392 1.73834   2
   5   6 -14 196.093 6.01448   3
  -5   6  14 195.187 6.27164   2
  -5   6  14 200.532 6.40932   5
  -5  -6 -14 202.739 6.16923   4
   5   6  14 195.137 6.00499   2
   5  -6 -14 199.502 6.07132   3
  -6  -6 -14 5.55908 1.46932   4
  -6   6  14 9.35027 1.73662   5
   6   6 -14 4.60771 1.23192   3
   6   6  14 5.57001 1.20463   2
   6  -6 -14 5.03346 1.25441   3
   0  -7 -14 176.189 5.56136   4
   0   7  14 175.610 5.40625   2
   1   7 -14 131.556 3.80969   2
  -1   7  14 141.227 4.56687   2
   1   7 -14 142.179 3.85788   3
  -1  -7 -14 140.143 4.56096   4
   1   7  14 136.122 4.46259   2
   1  -7 -14 135.100 4.50913   4
  -2  -7 -14 10.5171 1.40563   4
  -2   7  14 10.9400 1.34551   2
   2   7 -14 9.44648 1.13188   3
   2   7  14 11.3074 1.26519   2
   2  -7 -14 16.9714 1.78843   4
  -3   7  14 117.716 4.19198   2
   3   7 -14 118.982 3.75531   3
  -3  -7 -14 115.519 4.15600   4
   3  -7 -14 118.905 4.16935   4
   3   7  14 119.936 4.12725   2
  -4   7  14 210.138 6.63698   5
  -4   7  14 199.374 6.34808   2
   4   7 -14 215.037 6.58530   3
  -4  -7 -14 203.918 6.33839   4
   4  -7 -14 206.434 6.21256   4
   4   7  14 201.439 6.19447   2
  -5   7  14 89.5074 3.83793   2
  -5   7  14 94.8008 4.03069   5
  -5  -7 -14 94.8718 3.78427   4
   5   7 -14 91.0884 3.52388   3
   5   7  14 90.1882 3.61300   2
   0  -8 -14 34.5339 2.29147   4
   0   8  14 28.4264 2.07210   2
   1   8 -14 60.1976 1.93094   3
  -1  -8 -14 62.7226 2.98393   4
  -1   8  14 61.7918 2.83296   2
   1   8  14 65.4079 2.86480   2
   1  -8 -14 63.5438 3.02300   4
  -2  -8 -14 130.294 4.55752   4
  -2   8  14 126.931 4.48481   2
   2   8 -14 134.815 3.88757   3
   2   8  14 132.218 4.55852   2
   2  -8 -14 135.514 4.63160   4
   3   8 -14 154.510 4.60779   3
  -3  -8 -14 153.108 5.13785   4
  -3   8  14 150.187 5.07825   2
   3  -8 -14 160.204 5.25274   4
   3   8  14 155.233 5.13842   2
  -4   8  14 24.1011 2.78193   5
  -4  -8 -14 21.3176 2.26653   4
  -4   8  14 24.8225 2.19468   2
   4   8 -14 22.1753 2.08274   3
   4  -8 -14 24.7494 2.22451   4
   4   8  14 30.8307 2.84257   2
   0  -9 -14 90.3058 3.73164   4
   0   9  14 87.9368 3.57529   2
  -1   9  14 118.559 4.23656   2
  -1  -9 -14 115.876 4.38357   4
   1  -9 -14 107.257 4.13866   4
   1   9  14 106.270 3.97125   2
  -2   9  14 52.0235 2.71378   2
  -2  -9 -14 48.1087 2.83383   4
   2  -9 -14 50.1044 2.84637   4
   2   9  14 52.3361 3.63634   2
   3   9 -14 11.9032 1.38995   3
  -3   9  14 10.8599 2.15728   2
  -3  -9 -14 15.6697 2.07434   4
   3  -9 -14 16.0511 3.02817   4
   3   9  14 13.7305 1.56026   2
   0   0 -15 0.66128 0.59534   5
   0   0  15 1.02395 0.60149   2
   0   0 -15 1.49034 0.51195   2
   1   0 -15 504.830 13.3833   5
   1   0  15 538.258 13.2313   2
  -1   0  15 530.568 13.3789   2
   1   0 -15 523.454 13.2906   2
  -1   0 -15 526.447 13.2567   5
  -1   0 -15 544.523 13.4697   2
   2   0  15 23.0258 1.27891   2
  -2   0 -15 21.5925 1.29873   5
  -2   0  15 22.0072 1.56846   2
   3   0 -15 109.191 3.54142   3
  -3   0 -15 105.886 3.43637   3
   3   0  15 108.564 3.23951   2
  -3   0 -15 110.417 3.20634   4
   4   0  15 184.064 4.99337   2
  -4   0 -15 173.880 5.18727   3
   4   0 -15 189.255 5.44707   3
   5   0 -15 47.8713 2.35959   3
   5   0  15 47.1665 1.83855   2
  -5   0  15 42.9906 1.93475   5
   6   0  15 19.2803 1.27439   2
  -6   0  15 18.6857 1.56435   5
   6   0 -15 19.5578 1.85152   3
  -7   0  15 16.9620 1.66727   5
   7   0  15 15.3464 1.25515   2
   7   0 -15 18.7097 1.99080   3
   0  -1 -15 10.6526 1.00032   2
   0  -1 -15 9.76260 1.08867   5
   0  -1  15 11.0815 1.06059   2
   0   1 -15 8.37148 0.89764   2
   0   1 -15 8.98698 0.92405   5
   0   1  15 9.69059 0.99649   2
   1  -1  15 14.0867 1.07250   2
  -1  -1 -15 14.2037 1.17670   5
  -1  -1 -15 14.7155 1.07640   2
  -1   1  15 17.1361 1.31351   2
   1   1 -15 16.6024 1.14983   5
  -1  -1 -15 15.9220 1.05916   4
   1   1 -15 16.3328 1.14038   2
  -1   1 -15 14.5064 0.94841   2
   1   1  15 14.5701 1.18461   2
  -1  -1  15 15.8209 1.28432   2
  -1   1 -15 12.7223 0.99415   5
   1  -1 -15 15.0532 1.26859   5
  -2  -1 -15 360.041 10.0032   5
  -2  -1 -15 403.190 9.99001   4
  -2   1  15 389.913 10.1671   2
   2   1 -15 396.889 10.0290   3
   2  -1  15 385.427 9.78141   2
  -2   1 -15 373.280 9.62886   5
   2   1  15 384.422 9.74021   2
   3   1 -15 101.155 3.30412   3
   3  -1  15 96.1333 2.92354   2
  -3  -1 -15 98.1094 3.05558   4
  -3   1 -15 96.1765 3.04005   3
   3   1  15 95.3964 3.03371   2
   4   1 -15 1.13237 0.75993   3
  -4   1  15 2.10080 0.78415   5
   4  -1  15 2.00709 0.55365   2
   4  -1 -15 2.31237 0.87910   3
   4   1  15 3.04948 0.70857   2
  -4   1 -15 2.46401 0.68371   3
  -5   1  15 52.7132 2.27848   5
   5  -1  15 50.6554 1.82937   2
   5   1 -15 52.5654 2.49251   3
  -5   1 -15 46.6688 1.99413   3
   5  -1 -15 53.5392 2.50387   3
  -5  -1  15 53.3508 1.84837   5
   5   1  15 51.0356 2.06628   2
  -6   1  15 508.297 13.5490   4
   6  -1  15 528.432 13.1063   2
  -6   1  15 540.604 13.7302   5
   6   1 -15 535.889 13.9350   3
  -6  -1  15 541.776 13.6450   5
   6   1  15 547.663 13.7139   2
   6  -1 -15 535.042 14.2282   3
  -7   1  15 48.9901 2.54737   5
   7   1 -15 49.7673 2.74663   3
   7  -1  15 50.0774 1.81810   2
  -7  -1  15 52.6375 2.33656   5
   7  -1 -15 54.0766 2.89316   3
   0   2  15 739.827 18.2004   2
   0  -2 -15 704.612 18.8855   5
   0  -2 -15 764.750 17.9133   4
   0   2 -15 707.382 17.8654   5
   0   2 -15 737.077 17.9384   2
  -1   2  15 292.585 7.73341   2
   1   2 -15 293.331 7.50747   3
  -1  -2 -15 291.070 8.11182   5
   1   2 -15 266.722 7.63917   2
  -1   2 -15 272.834 7.10663   2
   1   2  15 286.271 7.47577   2
  -1   2 -15 278.550 7.12835   5
   2  -2  15 109.063 3.13613   2
   2   2 -15 113.225 3.82525   2
  -2  -2 -15 105.366 3.28784   4
   2   2 -15 109.926 3.42752   3
  -2   2  15 110.445 3.62766   2
   2  -2 -15 104.539 3.01115   4
   2   2  15 99.3720 3.25162   2
   3  -2  15 29.6569 1.22986   2
  -3   2  15 29.5823 1.36006   4
   3   2 -15 32.1889 1.72156   3
  -3  -2 -15 28.7761 1.58625   4
  -3   2  15 29.9409 1.88730   2
   3   2  15 32.5933 1.66087   2
  -3   2 -15 32.3597 1.42834   3
   4  -2  15 201.993 5.22800   2
  -4   2  15 198.624 5.46170   4
  -4   2  15 203.548 5.78340   5
   4   2 -15 208.270 5.90978   3
  -4  -2 -15 200.461 5.68163   4
   4  -2 -15 190.352 6.35726   3
   4   2  15 206.208 5.65307   2
  -4   2 -15 205.400 5.47739   4
  -4   2 -15 201.574 5.36242   3
  -5   2  15 35.5254 2.02385   5
   5   2 -15 41.6922 2.21202   3
   5  -2  15 36.5683 1.29468   2
  -5   2  15 32.1341 1.68484   4
   5  -2 -15 37.2817 2.17962   3
   5   2  15 36.9275 1.84978   2
  -5   2 -15 35.1674 1.51164   3
   6   2 -15 21.9032 1.94187   3
   6  -2  15 22.4556 0.97342   2
  -6   2  15 24.9304 1.92172   5
   6   2  15 27.1999 2.01847   2
   6  -2 -15 23.3737 2.01235   3
   7   2 -15 19.7812 2.07281   3
  -7   2  15 29.1706 2.15077   5
   7  -2 -15 24.7041 2.18034   3
   7   2  15 23.8140 1.70909   2
  -7  -2  15 24.5403 1.43338   5
   0   3 -15 45.0205 1.68448   3
   0   3  15 42.1194 1.97468   2
   0  -3 -15 43.5596 1.84452   4
   0   3 -15 43.7799 1.53034   5
   0   3 -15 42.3977 1.59998   2
  -1  -3 -15 3.06316 0.76547   4
   1   3 -15 3.86463 0.70537   3
   1   3 -15 3.88260 0.66205   2
  -1   3 -15 4.03414 0.51173   2
   1  -3 -15 2.51506 0.80078   4
  -1   3 -15 3.76373 0.55953   3
   1   3  15 3.48396 0.83909   2
  -2  -3 -15 59.7299 2.25583   4
  -2   3  15 58.9434 2.49808   2
   2   3 -15 60.7793 2.24081   3
   2   3 -15 54.5336 2.17325   2
   2   3  15 56.5429 2.28456   2
   2  -3 -15 58.9611 2.15722   4
  -2   3 -15 56.4378 1.91975   3
  -3   3  15 306.562 8.38660   4
   3   3 -15 319.818 8.49031   3
  -3  -3 -15 328.861 8.43576   4
  -3   3  15 317.014 8.71093   2
  -3   3 -15 333.359 8.18872   3
   3  -3 -15 317.478 8.32567   4
   3   3  15 314.279 8.55263   2
  -4   3  15 148.693 4.87596   2
   4   3 -15 151.285 4.62636   3
  -4   3  15 139.073 4.29253   4
  -4  -3 -15 156.317 4.55905   4
  -4   3  15 149.419 4.66176   5
   4   3  15 152.103 4.53960   2
  -4   3 -15 147.733 3.95714   3
   5   3 -15 162.573 5.04192   3
  -5   3  15 155.634 5.48023   5
   5  -3 -15 162.154 4.91852   3
  -5   3 -15 144.260 3.83425   3
   5   3  15 137.512 5.78355   2
   6   3 -15 68.6201 3.05009   3
  -6  -3 -15 68.7118 2.98517   4
  -6   3  15 69.9509 3.07500   5
   6  -3 -15 68.9906 3.10381   3
   6   3  15 69.6593 2.80135   2
   7   3 -15 132.448 5.35970   3
  -7   3  15 125.010 4.60690   5
   7   3  15 129.195 4.25249   2
   7  -3 -15 127.468 5.67895   3
   0  -4 -15 661.205 16.1140   4
   0   4  15 641.498 16.2828   2
   0   4 -15 626.165 15.7440   2
   0   4 -15 644.679 15.8140   3
  -1  -4 -15 373.763 9.63552   4
   1   4 -15 377.265 9.46317   3
  -1   4  15 375.734 9.83742   2
   1   4 -15 352.709 9.38868   2
  -1   4 -15 393.013 9.61773   3
  -1   4 -15 389.200 9.60606   2
  -1   4 -15 378.088 9.46236   5
   1  -4 -15 389.534 10.0271   4
   1   4  15 387.456 10.1961   2
  -2  -4 -15 29.3954 1.75052   4
   2   4 -15 32.2959 1.60855   3
   2   4 -15 30.5132 1.53675   2
  -2   4  15 29.4620 1.84668   2
   2  -4 -15 29.4708 1.67773   4
   2   4  15 29.0896 1.75607   2
  -2   4 -15 28.8861 1.10383   3
  -2   4 -15 30.8563 1.05888   3
  -3   4  15 210.361 6.18660   2
  -3  -4 -15 205.711 5.91909   4
   3   4 -15 210.478 5.90412   3
   3  -4 -15 201.186 5.59440   4
   3   4  15 195.336 5.72149   2
   4   4 -15 118.343 3.88104   3
  -4   4  15 117.471 4.16743   2
  -4  -4 -15 115.073 3.87643   4
   4   4  15 115.071 4.01391   2
  -5   4  15 24.4663 2.01151   5
   5   4 -15 23.3236 1.88725   3
  -5  -4 -15 23.2755 1.90723   4
   5   4  15 22.9993 1.79505   2
   5  -4 -15 26.6271 2.02135   3
  -6  -4 -15 4.64450 1.31861   4
  -6   4  15 5.97753 1.38249   5
   6   4 -15 5.66293 1.18384   3
   6  -4 -15 4.32367 1.21142   3
   6   4  15 4.22149 1.05636   2
   0  -5 -15 23.1167 1.67379   4
   0   5 -15 21.8944 1.01576   2
   0   5 -15 23.7302 1.11635   3
   0   5  15 22.7167 1.71471   2
  -1  -5 -15 9.32801 1.18562   4
  -1   5  15 7.64650 1.76409   2
   1   5 -15 8.83116 0.88441   2
   1   5 -15 10.0758 1.00128   3
  -1   5 -15 9.12270 0.54204   2
   1   5  15 10.1801 1.31392   2
  -1   5 -15 11.0735 0.63866   3
   1  -5 -15 10.3241 1.22187   4
  -2  -5 -15 16.9955 1.57345   4
  -2   5  15 15.5732 1.59862   2
   2   5 -15 14.1490 1.24504   3
   2   5 -15 16.3855 1.21619   2
   2  -5 -15 17.4186 1.59916   4
   2   5  15 17.8541 1.77620   2
  -3  -5 -15 86.7591 3.21394   4
  -3   5  15 83.6142 3.32986   2
   3   5 -15 88.7534 3.05697   3
   3  -5 -15 87.2138 3.14530   4
   3   5  15 85.2509 3.18459   2
  -4  -5 -15 324.131 9.01159   4
  -4   5  15 331.781 9.25826   5
  -4   5  15 322.888 9.20622   2
   4   5 -15 338.846 9.05464   3
   4  -5 -15 332.671 8.99620   4
   4   5  15 340.189 9.17453   2
  -5   5  15 25.3351 2.16570   5
   5   5 -15 26.9799 1.97071   3
  -5  -5 -15 28.3970 2.12834   4
   5  -5 -15 26.4681 2.07440   3
   5   5  15 28.6543 1.99616   2
   6   5 -15 33.0956 2.27069   3
  -6   5  15 35.5107 2.52296   5
  -6  -5 -15 39.0904 2.49925   4
   6   5  15 35.6282 2.23916   2
   6  -5 -15 33.3352 2.38577   3
   0   6 -15 12.3823 0.75241   2
   0   6 -15 12.8367 0.81571   3
   0   6  15 14.8828 1.46976   2
   0  -6 -15 14.7834 1.48818   4
  -1   6  15 381.495 10.2331   2
   1   6 -15 383.548 9.63185   3
  -1  -6 -15 385.806 10.1412   4
   1   6 -15 369.660 9.58033   2
   1   6  15 399.659 10.6995   2
   1  -6 -15 402.188 10.6350   4
  -2   6  15 54.6113 2.58253   2
   2   6 -15 52.9878 2.11772   3
   2   6  15 54.9238 2.53186   2
   2  -6 -15 52.0706 2.50216   4
  -3   6  15 310.988 8.61590   2
   3   6 -15 300.398 8.17082   3
  -3  -6 -15 301.225 8.46053   4
   3   6  15 287.597 8.05805   2
  -4   6  15 58.7502 2.95972   5
   4   6 -15 61.0132 2.66661   3
  -4   6  15 62.1615 2.92132   2
  -4  -6 -15 57.1207 2.82133   4
   4   6  15 58.7006 2.74256   2
   4  -6 -15 61.5337 2.72716   4
  -5   6  15 8.94102 1.49073   2
   5   6 -15 9.89679 1.35972   3
  -5  -6 -15 16.8372 1.82159   4
  -5   6  15 13.4110 1.78484   5
   5   6  15 16.3731 1.87385   2
   5  -6 -15 12.4168 1.52611   3
   0   7  15 13.8590 1.41646   2
   0  -7 -15 13.9752 1.49025   4
  -1   7  15 10.8060 1.39084   2
   1   7 -15 14.0780 0.93081   2
  -1  -7 -15 12.9692 1.58819   4
   1   7 -15 10.3347 0.94161   3
   1  -7 -15 10.7664 1.40848   4
   1   7  15 9.85909 1.23050   2
   2   7 -15 37.0124 1.72955   3
  -2  -7 -15 38.9637 2.34138   4
  -2   7  15 36.6460 2.25307   2
   2  -7 -15 41.8991 2.40723   4
   2   7  15 43.8889 2.40997   2
   3   7 -15 56.0103 2.37668   3
  -3  -7 -15 58.4608 2.86480   4
  -3   7  15 62.2636 2.91606   2
   3  -7 -15 56.3078 2.76419   4
   3   7  15 58.4531 2.77981   2
   4   7 -15 106.225 3.61606   3
  -4   7  15 98.5707 3.90283   2
  -4   7  15 96.8987 4.09420   5
  -4  -7 -15 96.4404 3.86764   4
   4   7  15 108.225 3.96725   2
   4  -7 -15 101.264 3.87474   4
   5   7 -15 38.5699 2.33242   3
  -5   7  15 36.0454 3.00306   5
  -5   7  15 40.2282 2.73354   2
   5  -7 -15 44.8927 3.07977   3
   5   7  15 38.5176 2.47100   2
   0   8  15 67.2005 3.02752   2
   0  -8 -15 67.4104 3.12233   4
  -1  -8 -15 40.6805 2.55451   4
  -1   8  15 40.8337 2.39428   2
   1   8 -15 42.8953 1.46740   3
   1   8  15 44.3700 2.47557   2
   1  -8 -15 47.0647 2.68048   4
   2   8 -15 167.316 4.58201   3
  -2   8  15 157.106 5.24318   2
  -2  -8 -15 155.674 5.27295   4
   2  -8 -15 165.821 5.35334   4
   2   8  15 159.406 5.28312   2
   3   8 -15 98.8685 3.36413   3
  -3   8  15 97.7486 3.89645   2
  -3  -8 -15 101.225 3.97545   4
   3   8  15 99.9644 4.07633   2
   3  -8 -15 98.8113 3.90934   4
  -4   8  15 90.7590 3.85575   2
  -4  -8 -15 101.645 4.16314   4
   4   8 -15 86.1685 3.37792   3
   4  -8 -15 95.5965 3.90511   4
   4   8  15 101.044 3.94132   2
   0  -9 -15 18.6764 2.13768   4
   0   9  15 13.7179 2.53919   2
  -1  -9 -15 7.00828 1.58771   4
  -1   9  15 5.01928 1.49844   2
   1   9  15 8.22409 1.44539   2
   1  -9 -15 8.92339 1.60091   4
  -2   9  15 33.0189 2.35540   2
  -2  -9 -15 32.1609 3.17935   4
   2   9  15 32.3978 2.34675   2
   0   0  16 1433.35 33.3716   2
   0   0 -16 1371.08 33.2549   2
   0   0 -16 1305.18 33.8643   5
   1   0  16 129.522 3.76173   2
   1   0 -16 122.369 3.84240   5
  -1   0 -16 119.337 3.60348   2
  -1   0  16 126.994 3.89893   2
  -2   0 -16 351.529 9.45499   5
   2   0  16 378.645 9.39336   2
   3   0 -16 90.9865 3.16774   3
  -3   0 -16 91.6226 2.79760   4
   3   0  16 90.3479 2.87172   2
  -3   0 -16 85.6714 3.09222   3
   4   0 -16 279.983 7.71261   3
   4   0  16 268.910 7.20998   2
  -5   0  16 149.836 4.24250   5
   5   0 -16 147.196 4.80020   3
   5   0  16 147.114 4.23941   2
  -6   0  16 35.1142 1.84316   5
   6   0 -16 35.4474 2.32200   3
   6   0  16 35.7871 1.66831   2
   7   0 -16 139.498 5.47613   3
  -7   0  16 148.071 4.61883   5
   7   0  16 155.156 4.34406   2
   0  -1  16 590.290 14.3607   2
   0   1 -16 566.770 14.2421   5
   0   1 -16 565.118 14.2120   2
   0  -1 -16 543.483 14.4376   5
   0   1  16 586.090 14.4330   2
   1   1 -16 177.313 5.27750   5
  -1   1  16 176.029 5.11312   2
   1  -1  16 178.418 4.88727   2
  -1  -1 -16 169.292 5.04389   5
  -1   1 -16 166.913 4.69409   5
   1   1  16 171.111 4.84412   2
  -1   1 -16 169.147 4.66277   2
  -2   1  16 33.5144 1.87515   2
   2   1 -16 36.4462 1.76023   3
   2  -1  16 34.7438 1.53367   2
  -2  -1 -16 32.5488 1.70979   4
   2   1  16 30.6924 1.60102   2
  -2   1 -16 29.7674 1.45206   5
  -3  -1 -16 72.7492 2.49144   4
   3   1 -16 75.9304 2.79299   3
   3  -1  16 70.9325 2.35152   2
   3   1  16 72.0483 2.54199   2
   4  -1  16 77.1420 2.50455   2
  -4  -1 -16 81.5746 2.79443   4
   4   1 -16 83.0486 3.69325   3
   4   1  16 81.9806 2.70422   2
   4  -1 -16 81.8529 3.08467   3
  -4   1 -16 69.7269 2.61242   3
  -5   1  16 15.3366 1.36232   5
   5   1 -16 12.4228 1.36772   3
   5  -1  16 12.3413 0.99728   2
  -5   1 -16 11.8648 1.20662   3
   5   1  16 12.4334 1.25465   2
   5  -1 -16 12.6887 1.44440   3
   6   1 -16 13.0233 1.53628   3
   6  -1  16 13.6201 1.04333   2
  -6   1  16 12.8584 1.50386   5
   6   1  16 11.6393 1.31062   2
   6  -1 -16 13.9999 1.58076   3
  -6  -1  16 13.9314 1.11030   5
   7   1 -16 95.7516 4.17684   3
   7  -1  16 96.8189 2.90063   2
  -7   1  16 98.4458 3.60264   5
   7   1  16 98.7424 3.30027   2
   7  -1 -16 98.4748 4.01775   3
  -7  -1  16 99.9789 3.24147   5
   0   2 -16 1081.36 26.8008   2
   0   2 -16 1072.17 26.7282   5
   0   2  16 1111.18 27.0618   2
   0  -2 -16 1139.33 26.7055   4
  -1   2  16 148.682 4.51677   2
   1  -2  16 143.730 4.16945   2
   1   2 -16 149.660 4.26815   3
   1   2 -16 140.394 4.20422   2
  -1  -2 -16 151.002 4.15389   4
   1   2  16 146.736 4.33772   2
  -1   2 -16 143.804 3.99267   5
  -1   2 -16 141.749 3.95877   2
  -2   2  16 290.098 8.01374   2
  -2  -2 -16 295.141 7.62795   4
   2  -2  16 280.591 8.14174   2
   2   2 -16 300.888 7.82387   3
   2   2  16 271.763 7.30606   2
  -2   2 -16 269.140 7.00471   5
  -3   2  16 162.744 5.45819   2
   3  -2  16 156.192 4.27254   2
   3   2 -16 157.995 4.75922   3
  -3  -2 -16 158.590 4.57916   4
   3   2  16 150.181 4.41267   2
  -3   2 -16 145.368 4.17749   3
   4  -2  16 180.771 4.76516   2
  -4  -2 -16 182.980 5.24137   4
  -4   2 -16 185.019 5.19355   4
   4  -2 -16 200.752 5.77399   3
  -4   2 -16 184.730 5.12658   3
   4   2  16 190.234 5.43574   2
  -5   2  16 69.0869 2.54461   4
  -5   2  16 76.8794 2.92359   5
   5   2 -16 79.0748 3.13142   3
   5  -2  16 72.8825 2.17476   2
  -5  -2 -16 76.2781 3.01257   4
   5   2  16 83.0179 2.93063   2
  -5   2 -16 77.5263 2.55240   3
   5  -2 -16 85.4733 3.35538   3
   6  -2  16 103.204 2.92299   2
   6   2 -16 108.547 4.05528   3
  -6   2  16 120.157 3.96500   5
   6  -2 -16 112.836 4.14147   3
   6   2  16 110.358 3.67390   2
  -7   2  16 49.3720 2.60769   5
   7   2 -16 50.8313 2.85563   3
   7   2  16 48.8850 2.31716   2
   7  -2 -16 51.0363 2.86830   3
   0   3 -16 47.2602 1.77356   2
   0  -3 -16 52.6115 2.03924   4
   0   3 -16 52.4238 1.89784   3
   0   3  16 51.0588 2.24200   2
   0   3 -16 48.6399 1.73407   5
   1   3 -16 305.546 7.87933   3
   1   3 -16 286.960 7.79962   2
  -1   3  16 303.875 8.20650   2
  -1  -3 -16 304.341 7.88130   4
  -1   3 -16 281.874 7.48386   5
   1  -3 -16 296.852 7.65985   4
  -1   3 -16 320.931 7.82955   3
   1   3  16 294.098 7.94020   2
  -1   3 -16 274.476 7.39822   2
  -2  -3 -16 69.5145 2.54805   4
   2   3 -16 69.4157 2.53816   3
  -2   3  16 70.1805 2.80836   2
   2   3  16 71.3626 2.66592   2
  -2   3 -16 66.8024 2.14656   5
  -2   3 -16 69.5471 2.27016   3
   2  -3 -16 72.9358 2.45927   4
  -3  -3 -16 177.178 5.01571   4
  -3   3  16 177.146 5.36176   2
   3   3 -16 174.987 5.09361   3
  -3   3  16 158.732 5.04840   4
   3   3  16 186.859 5.40461   2
  -3   3 -16 184.139 4.88671   3
  -4   3  16 45.0672 1.90583   4
  -4   3  16 42.9776 2.20027   5
  -4  -3 -16 43.9399 2.16794   4
   4   3  16 43.3482 2.10306   2
  -5  -3 -16 19.1739 1.79677   4
   5   3 -16 20.6576 1.84433   3
  -5   3  16 17.2454 1.71114   5
   5  -3 -16 18.9070 1.87745   3
   5   3  16 18.2379 1.58377   2
  -6  -3 -16 67.2976 2.89741   4
  -6   3  16 55.5853 2.77440   5
   6   3 -16 52.8139 2.79891   3
   6   3  16 54.9093 2.48500   2
   6  -3 -16 54.2936 2.82503   3
   0   4 -16 66.7176 2.19673   3
   0   4  16 65.9026 2.66974   2
   0  -4 -16 66.6976 2.51827   4
   0   4 -16 64.1847 2.10361   2
  -1   4  16 15.2691 1.82787   2
  -1  -4 -16 14.3112 1.31042   4
   1   4 -16 10.8148 1.00504   2
   1   4 -16 12.0059 1.12084   3
   1   4  16 12.8939 1.39949   2
  -1   4 -16 14.3683 0.89331   3
   1  -4 -16 15.3113 1.40539   4
  -1   4 -16 14.3071 0.77706   5
  -1   4 -16 14.3592 0.78190   2
  -2   4  16 212.753 6.28349   2
   2   4 -16 220.666 5.95446   3
  -2  -4 -16 208.177 6.00018   4
  -2   4 -16 209.038 5.42795   3
   2   4  16 209.306 6.14720   2
  -2   4 -16 216.315 5.38166   3
   2  -4 -16 216.742 5.93261   4
   3   4 -16 283.935 7.72470   3
  -3  -4 -16 285.411 7.75634   4
  -3   4  16 281.195 8.01875   2
   3   4  16 267.186 7.70586   2
   3  -4 -16 285.784 7.45949   4
  -4   4  16 90.8155 3.61977   2
  -4   4  16 91.3590 3.47983   5
   4   4 -16 88.1492 3.37427   3
  -4  -4 -16 94.4502 3.89530   4
   4   4  16 93.4309 3.37121   2
   5   4 -16 78.5426 3.23907   3
  -5   4  16 81.2266 3.32052   5
  -5  -4 -16 81.3574 3.23512   4
   5  -4 -16 78.0980 3.27246   3
   5   4  16 74.4635 3.01670   2
   6   4 -16 84.9080 3.50761   3
  -6  -4 -16 90.1077 3.57074   4
  -6   4  16 83.5577 3.58121   5
   6   4  16 92.4156 3.41176   2
   6  -4 -16 83.4329 4.04285   3
   0  -5 -16 78.8672 2.94547   4
   0   5 -16 76.6807 2.38182   3
   0   5 -16 78.0131 2.31482   2
   0   5  16 76.5660 3.03547   2
   1   5 -16 115.490 3.43290   3
  -1   5  16 116.343 3.95979   2
  -1  -5 -16 113.196 3.78120   4
  -1   5 -16 109.662 2.93842   3
   1  -5 -16 110.396 3.68626   4
   1   5  16 111.249 3.79741   2
  -2   5  16 243.546 6.97124   2
   2   5 -16 240.512 6.52629   3
  -2  -5 -16 233.824 6.73252   4
   2  -5 -16 249.306 6.77220   4
   2   5  16 233.498 6.86674   2
  -3   5  16 85.4462 3.36699   2
  -3  -5 -16 81.0692 3.69489   4
   3   5 -16 84.6200 3.03369   3
   3   5  16 88.4087 3.34879   2
   3  -5 -16 89.5450 3.22342   4
  -4   5  16 23.3789 2.05301   2
  -4  -5 -16 25.5241 1.96886   4
   4   5 -16 24.5956 1.77844   3
   4   5  16 25.4195 1.89833   2
   5   5 -16 12.8277 1.49072   3
  -5   5  16 14.0034 1.67710   5
  -5  -5 -16 12.4698 1.58956   4
   5  -5 -16 14.2965 1.65712   3
   5   5  16 13.7986 1.49467   2
  -6  -5 -16 20.5891 2.34355   4
   6   5 -16 20.8040 2.02378   3
  -6   5  16 23.0101 2.15557   5
   6  -5 -16 27.6236 2.31224   3
   6   5  16 24.7094 2.06330   2
   0   6  16 101.152 3.61293   2
   0  -6 -16 99.4590 3.53743   4
   0   6 -16 93.2772 2.68852   3
   0   6 -16 92.9209 2.64584   2
  -1   6  16 16.0678 1.68816   2
   1   6 -16 17.4739 1.14378   3
   1   6 -16 14.5130 1.02704   2
   1  -6 -16 15.8030 1.72166   4
   1   6  16 15.5440 1.68837   2
  -2   6  16 61.8746 2.88399   2
   2   6 -16 65.0570 2.37960   3
  -2  -6 -16 63.6497 2.79693   4
   2   6  16 63.4173 2.81468   2
  -3  -6 -16 180.391 5.67201   4
  -3   6  16 193.889 5.88469   2
   3   6 -16 181.817 5.38416   3
   3  -6 -16 188.143 5.67832   4
   3   6  16 189.424 5.82004   2
  -4  -6 -16 10.3107 1.51576   4
  -4   6  16 8.47474 1.37975   2
   4   6 -16 10.1436 1.30199   3
   4  -6 -16 9.16190 1.35314   4
   4   6  16 8.94124 1.34995   2
   5   6 -16 171.788 5.35388   3
  -5   6  16 164.754 5.61006   5
  -5  -6 -16 160.434 5.39913   4
   5  -6 -16 160.039 6.00984   3
   5   6  16 162.830 5.30977   2
   0  -7 -16 40.0090 2.38043   4
   0   7  16 42.1161 2.39523   2
  -1  -7 -16 61.0314 2.91444   4
  -1   7  16 69.4028 2.96655   2
   1   7  16 72.8604 3.04362   2
   1  -7 -16 64.3510 2.99141   4
  -2   7  16 113.657 4.18247   2
  -2  -7 -16 115.524 4.11468   4
   2   7 -16 112.681 3.50873   3
   2   7  16 118.851 4.22534   2
   2  -7 -16 118.718 4.18486   4
   3   7 -16 73.6596 2.79179   3
  -3   7  16 74.8600 3.30558   2
  -3  -7 -16 72.8629 3.24511   4
   3   7  16 75.8582 3.27268   2
   3  -7 -16 73.2335 3.19513   4
  -4   7  16 53.3415 4.69747   2
  -4  -7 -16 46.3676 2.74650   4
   4   7 -16 45.9569 2.36845   3
   4  -7 -16 50.2944 2.64763   4
   0  -8 -16 13.8888 1.71994   4
   0   8  16 12.7662 1.50040   2
  -1   8  16 38.8263 2.38215   2
  -1  -8 -16 34.1981 2.44238   4
   1   8  16 35.6298 2.37417   2
   1  -8 -16 36.1425 2.44262   4
  -2   8  16 29.8826 2.88249   2
   2   8 -16 27.0766 1.47064   3
  -2  -8 -16 25.7450 2.24641   4
   2   8  16 36.2197 3.66147   2
   2  -8 -16 25.2535 2.26108   4
  -3   8  16 25.5675 2.29037   2
   3   8 -16 28.2364 1.73773   3
   3   8  16 32.4452 2.41593   2
   3  -8 -16 30.1242 2.42385   4
   0   0  17 5.47575 0.84969   2
  -1   0 -17 26.8574 1.53928   5
   1   0  17 27.8634 1.56051   2
  -1   0  17 28.2969 1.72276   2
   2   0  17 384.637 9.89666   2
   3   0 -17 20.5968 2.07484   3
  -3   0 -17 20.1080 1.29674   4
   3   0  17 22.5639 1.33787   2
  -4   0 -17 41.3867 1.89035   4
   4   0 -17 41.3358 2.24701   3
   4   0  17 45.0677 1.84143   2
   5   0  17 2.32225 0.73522   2
   5   0 -17 3.77483 1.12603   3
   6   0  17 672.454 16.7470   2
   6   0 -17 673.753 17.5123   3
   0   1  17 44.0208 2.02531   2
   0   1 -17 40.1262 2.17150   5
   0  -1  17 40.9867 1.94481   2
   0   1 -17 44.4173 2.06571   2
  -1   1  17 349.947 9.24222   2
   1  -1  17 341.143 8.96654   2
   1   1  17 344.839 8.68978   2
  -1   1 -17 319.730 9.42109   5
  -1   1 -17 317.106 8.40223   2
  -2  -1 -17 90.5446 2.77013   4
  -2   1  17 87.7426 3.27266   2
   2  -1  17 84.2770 2.79229   2
   2   1 -17 88.0728 3.06615   3
  -2   1 -17 74.3301 2.60407   5
   2   1  17 78.8143 2.72189   2
   3   1 -17 12.5485 1.43314   3
  -3  -1 -17 11.0679 1.24032   4
   3  -1  17 13.0735 1.07041   2
   3   1  17 11.3949 1.22316   2
   3  -1 -17 10.1674 1.21420   3
  -3   1 -17 11.2234 1.17968   3
   4   1 -17 190.933 5.72306   3
   4  -1  17 190.335 5.14835   2
  -4  -1 -17 189.927 5.37702   4
   4  -1 -17 193.344 5.83187   3
  -4   1 -17 185.834 5.40236   3
   4   1  17 196.967 5.44520   2
   5  -1  17 65.7639 2.24339   2
  -5  -1 -17 72.0350 2.74824   4
   5   1 -17 67.4090 2.98762   3
   5  -1 -17 69.4460 3.06610   3
   5   1  17 72.0129 2.60512   2
   6   1 -17 26.4930 2.15838   3
   6  -1  17 29.8814 1.36120   2
  -6   1  17 28.3513 1.74961   5
   6   1  17 32.7252 2.02216   2
   6  -1 -17 26.8891 2.22868   3
   0   2 -17 3.00567 0.70622   3
   0   2 -17 3.30868 0.70269   5
   0   2 -17 3.13394 0.63168   2
   0   2  17 3.58441 0.87177   2
  -1  -2 -17 10.3206 1.13333   4
   1   2 -17 10.7110 1.17451   3
  -1   2  17 10.1537 1.20085   2
   1   2  17 8.04673 1.04834   2
  -1   2 -17 9.33597 0.94146   5
  -1   2 -17 8.10464 0.83659   2
  -2   2  17 290.684 8.27841   2
  -2  -2 -17 290.347 7.61166   4
   2  -2  17 287.247 7.52017   2
   2   2 -17 291.475 7.82242   3
  -2   2 -17 262.961 7.11836   5
   2   2  17 283.809 7.46007   2
  -3   2  17 186.144 5.84735   2
  -3  -2 -17 194.566 5.39927   4
   3   2 -17 195.261 5.63808   3
  -3   2 -17 180.029 5.02683   3
   3   2  17 182.317 5.26516   2
  -4  -2 -17 69.1309 2.71084   4
   4  -2  17 72.0251 2.20508   2
   4   2 -17 73.4858 2.94063   3
  -4   2 -17 67.6583 2.38391   3
   4  -2 -17 76.7681 3.04781   3
   4   2  17 72.4213 2.71001   2
   5  -2  17 174.458 4.72765   2
  -5  -2 -17 191.182 5.53296   4
   5   2 -17 183.396 5.71259   3
  -5   2  17 185.467 5.44372   5
   5  -2 -17 191.263 5.93135   3
   5   2  17 187.546 5.86199   2
  -6  -2 -17 323.963 8.71203   4
   6   2 -17 304.317 8.89971   3
  -6   2  17 309.554 8.61238   5
   6  -2 -17 310.408 8.97059   3
   6   2  17 302.163 8.30833   2
   0   3 -17 180.720 5.07596   3
   0   3  17 184.656 5.47146   2
   0  -3 -17 190.393 5.16453   4
  -1  -3 -17 11.3756 1.28428   4
   1   3 -17 9.13190 0.99591   3
  -1   3  17 7.39679 1.97205   2
  -1   3 -17 7.82346 0.89399   3
   1   3  17 7.76624 1.02616   2
  -1   3 -17 9.48903 0.80535   2
  -1   3 -17 8.24854 0.84285   5
   1  -3 -17 9.15666 0.99577   4
   2   3 -17 307.943 8.20642   3
  -2   3  17 300.501 8.48043   2
  -2  -3 -17 312.017 8.14042   4
   2  -3 -17 298.924 7.47131   4
  -2   3 -17 280.466 7.38636   3
   2   3  17 286.896 7.78936   2
  -2   3 -17 271.260 7.25801   5
  -3  -3 -17 63.5454 2.58731   4
  -3   3  17 66.8178 2.94853   2
   3   3 -17 69.1987 2.69360   3
   3   3  17 64.8321 2.98640   2
  -3   3 -17 59.9927 2.02286   3
   4   3 -17 70.2209 2.88398   3
  -4  -3 -17 69.9449 2.78049   4
   4   3  17 80.4439 3.00427   2
   4  -3 -17 82.5457 3.27525   3
  -4   3 -17 76.3205 2.31192   3
  -5   3  17 60.7581 2.67717   5
  -5  -3 -17 56.8727 2.66965   4
   5   3 -17 58.2488 2.78152   3
   5  -3 -17 60.8905 2.91819   3
   5   3  17 60.9513 2.64021   2
  -6  -3 -17 36.5607 2.40332   4
   6   3 -17 37.7196 2.45390   3
  -6   3  17 37.6602 2.26242   5
   6   3  17 34.6907 2.06799   2
   6  -3 -17 37.6659 2.57681   3
   0   4  17 9.95570 1.25062   2
   0   4 -17 11.3376 0.91238   2
   0  -4 -17 11.5982 1.18283   4
   0   4 -17 10.9639 1.00275   3
  -1   4  17 58.6869 2.64900   2
  -1  -4 -17 66.0325 2.49376   4
   1   4 -17 57.5746 2.15171   2
   1   4 -17 59.8980 2.24472   3
  -1   4 -17 58.3435 1.87898   5
  -1   4 -17 64.0851 2.01280   3
  -1   4 -17 61.0800 1.88785   2
   1   4  17 63.1952 2.63686   2
   1  -4 -17 62.1710 2.43164   4
  -2   4  17 81.7637 3.27848   2
   2   4 -17 87.7851 2.96777   3
  -2  -4 -17 84.6986 3.05789   4
   2   4  17 82.5627 3.03689   2
  -2   4 -17 79.0363 2.23097   3
   2  -4 -17 78.2305 2.79348   4
  -2   4 -17 71.6542 2.24113   5
  -3   4  17 147.904 4.87127   2
   3   4 -17 146.051 4.51814   3
  -3  -4 -17 142.472 4.52534   4
   3  -4 -17 142.179 4.26482   4
   3   4  17 140.639 4.52479   2
  -4  -4 -17 180.853 5.47343   4
   4   4 -17 184.917 5.51524   3
  -4   4  17 178.944 5.84345   2
   4   4  17 193.922 5.81130   2
  -5   4  17 103.852 3.87523   5
   5   4 -17 104.339 3.86537   3
  -5  -4 -17 105.216 3.84336   4
   5  -4 -17 120.022 4.27414   3
   5   4  17 108.584 3.91886   2
   0   5  17 36.8312 2.15734   2
   0   5 -17 33.4859 1.36247   2
   0  -5 -17 39.3509 2.06680   4
   1   5 -17 102.336 3.19239   2
  -1   5  17 103.712 3.77432   2
  -1  -5 -17 113.149 3.71633   4
   1   5 -17 106.067 3.26051   3
  -1   5 -17 107.623 2.95691   3
   1  -5 -17 116.761 3.72647   4
   1   5  17 106.512 3.82183   2
  -2   5  17 56.1385 2.75263   2
   2   5 -17 60.7751 2.34318   3
  -2  -5 -17 59.5463 2.69273   4
   2   5  17 57.0947 2.64670   2
   2  -5 -17 58.0301 2.51661   4
  -3  -5 -17 163.854 5.13046   4
   3   5 -17 163.757 4.97893   3
  -3   5  17 167.469 5.40398   2
   3   5  17 159.417 5.09462   2
   3  -5 -17 162.190 4.88365   4
  -4  -5 -17 6.89743 1.34321   4
   4   5 -17 8.45407 1.19838   3
  -4   5  17 9.94476 1.52341   2
   4   5  17 9.51636 1.30228   2
   5   5 -17 6.20793 1.25852   3
  -5  -5 -17 8.07023 1.47168   4
  -5   5  17 8.45559 1.51178   5
   5   5  17 7.66424 1.24045   2
   5  -5 -17 8.08031 1.62732   3
   0   6 -17 44.0166 1.65899   2
   0  -6 -17 46.3227 2.36264   4
   0   6  17 46.6504 2.46335   2
   0   6 -17 45.1187 1.54699   3
   1   6 -17 151.636 4.24364   3
  -1  -6 -17 144.840 4.78936   4
  -1   6  17 155.144 4.98859   2
   1  -6 -17 146.508 4.76897   4
   1   6  17 154.561 4.93627   2
  -2   6  17 83.7524 3.47227   2
   2   6 -17 84.0115 2.88182   3
  -2  -6 -17 85.0116 3.31367   4
   2   6  17 79.2331 3.22075   2
   2  -6 -17 77.7960 3.12111   4
   3   6 -17 29.5008 1.78026   3
  -3   6  17 30.5960 2.27109   2
  -3  -6 -17 26.6588 2.12105   4
   3  -6 -17 31.7936 2.11831   4
   3   6  17 29.9984 2.20354   2
   4   6 -17 157.992 5.03614   3
  -4   6  17 173.178 7.54073   2
  -4  -6 -17 157.076 5.27062   4
   4  -6 -17 157.762 5.00129   4
   4   6  17 160.824 5.24305   2
   0   7  17 65.2557 2.98359   2
   0  -7 -17 59.1521 2.85394   4
  -1   7  17 54.8676 2.78647   2
  -1  -7 -17 54.0139 2.76981   4
   1  -7 -17 51.7723 2.66626   4
   1   7  17 54.7644 2.74179   2
   2   7 -17 75.5587 2.64173   3
  -2   7  17 73.5727 3.28531   2
  -2  -7 -17 77.1125 3.28186   4
   2  -7 -17 76.2033 3.24190   4
   2   7  17 77.1451 3.29743   2
  -3   7  17 74.7822 3.86587   2
  -3  -7 -17 71.1364 3.26304   4
   3  -7 -17 74.0379 3.19831   4
   0   8  17 98.5850 3.93701   2
   0  -8 -17 102.678 3.96381   4
  -1   8  17 79.1849 3.39791   2
  -1  -8 -17 70.7049 3.35403   4
   1   8  17 77.9596 3.39383   2
   1  -8 -17 73.2786 3.34332   4
   0   0  18 318.559 8.52974   2
  -1   0  18 1.57321 0.87539   2
   1   0  18 2.93419 0.78207   2
   2   0  18 168.276 4.95293   2
   2   0 -18 178.739 5.31847   3
   3   0  18 3.72802 0.75646   2
   3   0 -18 2.81813 0.96796   3
   4   0  18 28.5733 1.53957   2
  -4   0 -18 27.3742 1.60346   4
   4   0 -18 26.6250 1.98453   3
  -5   0 -18 20.9393 1.66134   4
   5   0  18 20.1850 1.37868   2
   5   0 -18 20.7153 1.92269   3
   6   0  18 0.38533 0.68780   2
   6   0 -18 1.07762 1.31355   3
   0   1  18 340.651 8.90739   2
   0   1 -18 314.103 8.72348   5
   0  -1  18 339.504 8.83760   2
   1  -1  18 31.9623 1.65263   2
   1   1 -18 30.0264 1.72263   3
  -1   1  18 31.0717 1.87804   2
  -1   1 -18 32.1859 1.63265   5
   1   1  18 32.3503 1.80525   2
   2   1 -18 22.4406 1.63000   3
   2  -1  18 23.4961 1.38710   2
  -2   1  18 22.9739 1.98341   2
  -2   1 -18 20.2342 1.67225   5
   2   1  18 18.9673 1.45034   2
  -3  -1 -18 77.5585 2.65503   4
   3  -1  18 76.5825 2.58328   2
   3   1 -18 78.3059 3.00557   3
   3  -1 -18 84.0546 3.14436   3
   3   1  18 72.8549 2.75909   2
   4   1 -18 111.318 3.86396   3
  -4  -1 -18 107.261 3.47946   4
   4  -1  18 103.991 3.22605   2
   4   1  18 106.283 3.50163   2
   4  -1 -18 109.371 3.91531   3
   5   1 -18 98.2405 3.76404   3
   5  -1  18 99.2311 2.99247   2
   5  -1 -18 100.392 3.85282   3
   5   1  18 100.172 3.34173   2
   6  -1  18 12.9789 0.92779   2
   6   1 -18 9.04749 1.81831   3
  -6  -1 -18 11.7154 1.44340   4
   6  -1 -18 12.4686 1.64609   3
   6   1  18 10.7519 1.12661   2
   0   2 -18 52.6092 2.04441   3
   0   2 -18 45.9404 2.14767   5
   0   2  18 50.6327 2.30705   2
   1   2 -18 135.136 4.15437   3
  -1   2  18 138.980 5.48990   2
  -1   2 -18 127.107 4.08240   5
   1   2  18 132.933 4.15209   2
  -1   2 -18 131.066 3.74319   2
   2   2 -18 106.843 3.50639   3
  -2   2  18 99.0555 3.68645   2
   2  -2  18 105.056 3.20788   2
  -2  -2 -18 105.011 3.27697   4
  -2   2 -18 101.888 3.30263   3
  -2   2 -18 104.535 3.44952   5
   2   2  18 104.660 3.48686   2
  -3  -2 -18 179.163 5.13865   4
  -3   2  18 180.735 5.69791   2
   3  -2  18 176.479 4.85749   2
   3   2 -18 181.441 5.38918   3
  -3   2 -18 166.351 4.98538   3
   3   2  18 177.107 5.12336   2
  -3   2 -18 171.952 5.16797   5
   4   2 -18 7.53588 1.13817   3
  -4  -2 -18 6.26415 1.14129   4
   4   2  18 7.56729 1.28625   2
   5  -2  18 11.9297 0.72305   2
   5   2 -18 12.8992 1.47617   3
  -5  -2 -18 15.5859 1.70256   4
   5  -2 -18 12.3197 1.53857   3
   5   2  18 13.0162 1.29258   2
  -6  -2 -18 74.0711 3.21864   4
   6   2 -18 80.1203 3.77928   3
   6  -2 -18 73.1712 3.38232   3
   6   2  18 72.4126 2.85168   2
   0   3 -18 42.7813 1.78537   3
   0  -3 -18 39.9883 1.84889   4
   0   3  18 42.6425 2.15228   2
   0   3 -18 36.8458 1.63091   2
  -1  -3 -18 28.3677 1.63287   4
  -1   3  18 26.4194 1.88809   2
   1   3 -18 25.5726 1.54864   3
   1  -3 -18 27.7816 1.53697   4
  -1   3 -18 24.3870 1.26192   5
  -1   3 -18 23.4733 1.18183   2
   1   3  18 24.9068 1.74494   2
  -1   3 -18 26.7746 1.33462   3
  -2   3  18 113.121 4.00258   2
   2   3 -18 114.916 3.69359   3
  -2  -3 -18 110.304 3.59208   4
   2   3  18 103.804 3.51290   2
  -2   3 -18 97.8461 3.05515   3
  -2   3 -18 92.0567 2.94033   5
  -2   3 -18 103.632 2.93374   3
  -3  -3 -18 49.6748 2.28765   4
   3   3 -18 51.0232 2.42483   3
  -3   3  18 50.3249 2.65083   2
  -3   3 -18 48.0748 1.77582   3
   3   3  18 51.9654 2.36426   2
  -3   3 -18 47.3683 2.31073   5
   4   3 -18 298.300 8.58705   3
  -4  -3 -18 324.006 8.85644   4
   4   3  18 312.878 8.60592   2
   4  -3 -18 317.397 8.89798   3
   5   3 -18 11.9215 1.48554   3
  -5  -3 -18 10.0615 1.39015   4
   5   3  18 12.2787 1.34118   2
   5  -3 -18 11.6895 1.59076   3
   0  -4 -18 95.8618 3.25598   4
   0   4 -18 97.0061 3.00618   3
   0   4  18 96.7219 3.54183   2
  -1   4  18 80.4090 3.18924   2
  -1  -4 -18 79.2491 2.90838   4
   1   4 -18 76.7598 2.71732   3
  -1   4 -18 70.1229 2.22272   5
  -1   4 -18 70.9510 2.19343   2
   1   4  18 75.1175 2.98440   2
   1  -4 -18 77.6594 2.74739   4
  -1   4 -18 75.1177 2.33178   3
  -2  -4 -18 51.8171 2.37313   4
  -2   4  18 52.5377 2.63431   2
   2   4 -18 51.6562 2.22801   3
  -2   4 -18 47.3277 1.66174   5
  -2   4 -18 49.9770 1.61357   3
   2  -4 -18 54.1584 2.22386   4
  -2   4 -18 46.4084 1.66835   3
   2   4  18 49.9591 2.41860   2
   3   4 -18 191.628 5.65419   3
  -3   4  18 186.334 5.94832   2
   3   4  18 186.029 5.64690   2
   3  -4 -18 185.799 5.28324   4
  -4   4  18 49.0325 2.77732   2
   4   4 -18 45.0942 2.39509   3
  -4  -4 -18 47.8764 2.47241   4
   4   4  18 51.8476 2.54091   2
   5   4 -18 30.7412 2.20274   3
  -5  -4 -18 31.8416 2.28531   4
   5  -4 -18 35.1886 2.42572   3
   5   4  18 33.9065 2.17302   2
   0   5  18 11.0764 1.33790   2
   0  -5 -18 8.40681 1.22595   4
   0   5 -18 8.50923 0.93015   3
  -1   5  18 68.2888 3.05606   2
   1   5 -18 74.1759 2.50010   3
  -1  -5 -18 69.5734 2.87189   4
   1   5  18 73.9178 3.08418   2
   1  -5 -18 73.7675 2.86922   4
  -1   5 -18 70.9645 2.10389   3
  -2   5  18 75.0488 3.30484   2
   2   5 -18 76.0078 2.77983   3
  -2  -5 -18 78.9348 3.06391   4
   2   5  18 77.0599 3.17483   2
   2  -5 -18 77.0750 2.96124   4
   3   5 -18 37.9375 2.11065   3
  -3  -5 -18 46.2293 2.41042   4
  -3   5  18 42.5924 2.53765   2
   3   5  18 47.6779 2.46343   2
   3  -5 -18 42.8501 2.55304   4
   4   5 -18 132.928 4.46225   3
  -4  -5 -18 136.764 4.61306   4
  -4   5  18 140.661 6.86095   2
   4   5  18 138.982 4.69530   2
   0   6  18 263.523 7.60697   2
   0  -6 -18 259.358 7.40392   4
   0   6 -18 261.203 6.61704   3
  -1  -6 -18 22.6106 2.01883   4
   1   6 -18 23.6750 1.34110   3
  -1   6  18 23.5221 2.05743   2
   1   6  18 22.1954 1.97664   2
   1  -6 -18 22.5984 1.92802   4
  -2   6  18 65.5936 3.12187   2
  -2  -6 -18 65.2577 2.91961   4
   2   6 -18 65.5883 2.48113   3
   2  -6 -18 62.9147 2.80557   4
   2   6  18 61.1243 2.92860   2
   3   6 -18 80.0620 2.96641   3
  -3  -6 -18 76.6101 3.27647   4
   3   6  18 80.8534 3.38989   2
   3  -6 -18 81.2817 3.23382   4
   0   7  18 2.80150 1.82818   2
   0  -7 -18 4.44149 1.25873   4
  -1   7  18 105.635 5.55698   2
  -1  -7 -18 92.4431 3.73815   4
   1  -7 -18 97.9950 3.78370   4
   1   7  18 103.178 5.27786   2
   2   7 -18 64.9123 2.42087   3
  -2   7  18 63.1261 3.14824   2
  -2  -7 -18 65.4426 3.08817   4
   2  -7 -18 66.3661 3.07578   4
   2   7  18 70.3297 3.24859   2
   0   0  19 2.81317 0.84013   2
   1   0  19 58.8169 2.41870   2
  -1   0  19 60.9711 2.67170   2
   2   0 -19 2.60369 0.90468   3
   2   0  19 3.01201 0.76994   2
   3   0  19 328.547 8.72523   2
   3   0 -19 333.712 9.13037   3
   4   0  19 50.2081 2.04338   2
   4   0 -19 45.2446 2.49912   3
   5   0  19 31.9999 1.64746   2
   5   0 -19 31.4997 2.27905   3
  -5   0 -19 32.7832 1.90926   4
   0   1  19 7.20092 1.07861   2
   1   1 -19 89.3644 3.05337   3
  -1   1  19 81.2198 3.17126   2
   1  -1  19 79.6276 2.92402   2
   1   1  19 78.1607 2.92849   2
  -2   1  19 60.9813 2.84184   2
   2  -1  19 63.3763 2.39726   2
   2   1 -19 69.9271 2.73258   3
   2   1  19 65.9157 2.56797   2
   3   1 -19 30.5368 1.97578   3
   3  -1  19 27.8355 1.50921   2
   3  -1 -19 35.1806 2.16174   3
   3   1  19 32.7801 1.81615   2
   4   1 -19 148.896 4.87032   3
   4  -1  19 144.559 4.22094   2
  -4  -1 -19 150.952 4.46382   4
   4   1  19 148.232 4.73405   2
   4  -1 -19 138.837 4.79781   3
   5  -1  19 44.5588 1.70773   2
   5   1 -19 42.4922 2.52580   3
  -5  -1 -19 40.1794 2.18877   4
   5  -1 -19 40.9621 2.56356   3
   5   1  19 39.8320 2.02389   2
  -5   1 -19 40.0881 1.99618   4
   0   2  19 372.011 9.90918   2
   0   2 -19 373.963 9.59503   3
   0   2 -19 357.101 10.1203   5
  -1   2  19 17.0402 1.69290   2
   1   2 -19 16.9660 1.45322   3
  -1   2 -19 14.3098 1.25571   5
   1   2  19 18.7107 1.59645   2
  -2  -2 -19 54.2059 2.13009   4
  -2   2  19 48.7572 2.54504   2
   2   2  19 47.0623 2.22118   2
  -2   2 -19 43.8672 2.72181   5
   3   2 -19 173.202 5.32307   3
  -3  -2 -19 175.562 5.05091   4
   3   2  19 173.822 5.21923   2
  -4  -2 -19 75.3267 2.89673   4
   4  -2  19 75.9230 2.49354   2
   4   2 -19 78.8910 3.20010   3
   4  -2 -19 70.3208 3.16424   3
   4   2  19 75.6137 2.88606   2
  -5  -2 -19 107.708 3.78188   4
   5   2 -19 108.738 4.05571   3
   5   2  19 102.516 3.55459   2
   5  -2 -19 100.909 4.35888   3
   0   3  19 22.4221 1.84986   2
   0   3 -19 26.2794 1.48276   3
  -1   3  19 10.4560 1.30871   2
  -1  -3 -19 11.4063 1.32865   4
   1   3 -19 11.1281 1.13370   3
  -1   3 -19 11.4562 0.98103   2
   1   3  19 11.0309 1.29881   2
  -1   3 -19 10.8521 1.19146   5
  -1   3 -19 11.3203 1.07732   3
   2   3 -19 226.815 6.83284   3
  -2  -3 -19 251.151 6.72656   4
  -2   3  19 257.990 7.27159   2
  -2   3 -19 256.208 6.67182   3
   2   3  19 255.374 7.24243   2
  -3   3  19 187.812 6.05224   2
   3   3 -19 188.136 5.70709   3
  -3  -3 -19 196.653 5.57222   4
   3   3  19 189.704 5.72215   2
  -3   3 -19 192.408 5.05101   3
  -4  -3 -19 4.74702 1.15811   4
   4   3 -19 4.02255 1.12218   3
  -4   3 -19 4.61862 0.55973   3
   4   3  19 4.19612 1.05665   2
   4  -3 -19 6.07397 1.27412   3
  -5  -3 -19 58.8197 2.79561   4
   5   3 -19 58.9331 2.89598   3
   5  -3 -19 52.2255 2.94045   3
   5   3  19 59.6531 2.61414   2
   0   4  19 188.244 5.73191   2
   0  -4 -19 182.998 5.36347   4
   0   4 -19 187.468 5.16385   3
  -1   4  19 74.6508 3.17523   2
   1   4 -19 71.3673 2.63054   3
  -1  -4 -19 72.9745 2.79810   4
  -1   4 -19 69.0134 2.29425   3
   1   4  19 71.9892 3.00013   2
   1  -4 -19 73.2113 2.69656   4
  -2  -4 -19 18.1030 1.70484   4
   2   4 -19 21.8656 1.60924   3
  -2   4  19 22.3844 2.01609   2
   2  -4 -19 18.9061 1.58271   4
   2   4  19 16.7198 1.75935   2
  -2   4 -19 18.8564 0.97486   3
  -3  -4 -19 9.63289 1.27684   4
   3   4 -19 8.35021 1.23251   3
  -3   4  19 9.17626 1.44233   2
   3   4  19 9.86151 1.31766   2
   4   4 -19 52.2404 2.56826   3
  -4  -4 -19 49.9046 2.58387   4
   4   4  19 52.8166 2.54358   2
   4  -4 -19 42.3095 3.45580   3
   0  -5 -19 99.0092 3.71396   4
   0   5 -19 93.1264 2.88753   3
   0   5  19 93.1440 3.66397   2
   1   5 -19 36.0083 1.73305   3
  -1   5  19 34.0971 2.30198   2
  -1  -5 -19 37.8533 2.15392   4
   1  -5 -19 38.1111 2.15288   4
  -1   5 -19 38.1664 1.37369   3
   1   5  19 45.9331 2.44358   2
  -2   5  19 203.060 6.38226   2
   2   5 -19 207.492 5.86019   3
  -2  -5 -19 204.184 6.04682   4
   2  -5 -19 195.108 5.96722   4
   2   5  19 191.095 5.96444   2
   3   5 -19 76.1424 2.97625   3
  -3  -5 -19 72.2241 3.09327   4
   3   5  19 73.4831 3.17035   2
   3  -5 -19 71.5270 2.83883   4
   0   6  19 0.46803 0.99038   2
   0  -6 -19 3.49718 1.17905   4
  -1  -6 -19 179.956 5.61579   4
  -1   6  19 192.978 6.79393   2
   1   6 -19 174.557 4.98674   3
   1   6  19 179.165 5.77716   2
   1  -6 -19 179.129 5.49583   4
   2   6 -19 29.2839 1.71701   3
  -2  -6 -19 32.7393 2.27206   4
  -2   6  19 35.8940 2.45409   2
   2  -6 -19 31.3306 2.16071   4
   1   0  20 15.1376 1.48443   2
   2   0 -20 23.8136 1.81816   3
   2   0  20 22.1807 1.59483   2
   3   0 -20 185.274 5.70802   3
   3   0  20 181.478 5.28689   2
   4   0 -20 8.47133 1.37186   3
   4   0  20 10.7192 1.09304   2
   0   1  20 39.8293 2.15904   2
   1  -1  20 381.073 9.99517   2
   1   1 -20 371.502 10.0352   3
  -1   1  20 384.653 10.2951   2
   1   1  20 385.276 10.2496   2
   2   1 -20 215.780 6.23834   3
   2  -1  20 207.800 5.91824   2
   2   1  20 211.682 6.13780   2
   3   1 -20 230.104 6.70442   3
   3  -1  20 226.165 6.22788   2
   3   1  20 218.787 6.22438   2
   3  -1 -20 219.661 6.56368   3
   4   1 -20 24.1306 2.01224   3
  -4  -1 -20 23.6379 1.70048   4
   4  -1  20 20.8690 1.35224   2
   4   1  20 19.4542 1.56831   2
   4  -1 -20 15.5839 1.64992   3
   0   2 -20 10.8588 1.25036   3
   0   2  20 8.18780 1.20879   2
   1   2 -20 35.6736 3.09640   3
  -1   2  20 46.1676 2.40372   2
  -1   2 -20 42.0687 1.90406   3
   1   2  20 44.0048 2.26497   2
   2   2 -20 68.3237 2.76248   3
  -2   2  20 64.7407 3.05561   2
   2   2  20 70.0038 2.84789   2
   3   2 -20 72.2311 2.97692   3
  -3  -2 -20 69.6339 2.67460   4
   3   2  20 69.3484 2.80920   2
   3  -2 -20 68.8022 3.07103   3
   4   2 -20 83.9357 3.41983   3
   4  -2 -20 79.0924 4.10356   3
   4   2  20 82.4225 3.13622   2
   0   3  20 42.0385 2.38711   2
   0   3 -20 44.2954 1.95027   3
  -1  -3 -20 317.344 8.27698   4
  -1   3  20 309.599 8.82934   2
   1   3 -20 315.862 8.43075   3
  -1   3 -20 326.332 8.44100   3
   1   3  20 321.963 8.93860   2
  -2   3  20 53.9502 2.82141   2
   2   3 -20 58.7877 2.52409   3
  -2  -3 -20 60.5028 2.44821   4
   2   3  20 56.2027 2.60547   2
  -2   3 -20 53.9990 1.98614   3
  -3  -3 -20 104.627 3.67493   4
  -3   3  20 108.080 4.18035   2
   3   3 -20 104.927 3.77380   3
   3   3  20 99.1788 3.63831   2
  -3   3 -20 98.5076 2.89019   3
  -4  -3 -20 19.2876 1.83610   4
   4   3 -20 20.1694 1.96896   3
   4   3  20 24.4223 1.94175   2
   4  -3 -20 19.5512 2.08269   3
   0   4 -20 63.6372 2.34268   3
   0   4  20 60.6330 2.92842   2
   0  -4 -20 64.7005 2.55519   4
   1   4 -20 52.1214 2.22609   3
  -1   4  20 50.0856 2.74060   2
  -1  -4 -20 55.3518 2.39127   4
   1  -4 -20 48.6584 2.17159   4
   1   4  20 46.9372 2.51759   2
  -1   4 -20 47.3242 1.80118   3
   2   4 -20 39.9724 2.17305   3
  -2   4  20 38.3801 2.45631   2
   2   4  20 44.2710 2.46936   2
  -2   4 -20 42.7988 1.59176   3
   2  -4 -20 49.9786 2.11783   4
  -3  -4 -20 4.47046 1.14773   4
  -3   4  20 3.85861 1.52774   2
   3   4 -20 5.14408 1.10670   3
   3   4  20 5.36874 1.15297   2
   0  -5 -20 249.820 6.94223   4
   0   5  20 241.315 7.26536   2
   0   5 -20 244.044 6.45406   3
  -1   5  20 44.1917 2.68924   2
   1   5 -20 38.8939 1.88037   3
  -1  -5 -20 43.5400 2.60037   4
   1  -5 -20 43.1620 2.55317   4
   1   5  20 40.8093 2.44729   2
  -2   5  20 68.1053 3.23040   2
  -2  -5 -20 70.2414 2.95400   4
   2   5 -20 64.4671 2.67385   3
   2   5  20 66.3387 3.18132   2
   2  -5 -20 65.1944 2.72311   4
   0   0  21 0.33259 0.86596   2
   1   0  21 66.9221 2.73951   2
   2   0 -21 1.14326 0.97150   3
   2   0  21 3.24107 0.88969   2
   3   0 -21 1.99889 1.06924   3
   3   0  21 0.66689 0.92592   2
   0   1  21 29.0118 1.99909   2
  -1   1  21 31.6843 2.20131   2
   1   1 -21 31.1177 1.92617   3
   1   1  21 30.5849 1.98010   2
   2  -1  21 20.8576 1.57886   2
   2   1 -21 19.5839 1.79357   3
   2   1  21 19.6622 1.68636   2
   3  -1  21 299.822 8.06919   2
   3   1 -21 308.335 8.58613   3
   3   1  21 311.873 8.51377   2
   3  -1 -21 312.740 8.85928   3
   0   2  21 50.2171 2.54007   2
   1   2 -21 68.7520 2.75297   3
  -1   2  21 67.7346 3.05743   2
  -1   2 -21 69.6390 2.55647   3
   1   2  21 67.1142 2.90982   2
   2   2 -21 36.6433 2.14007   3
  -2   2  21 38.0669 2.46673   2
   2   2  21 38.5041 2.19002   2
   3   2 -21 43.5797 2.39645   3
   3   2  21 47.7725 2.40259   2
   3  -2 -21 53.0704 3.17711   3
   0   3 -21 239.588 6.66537   3
   0   3  21 247.223 7.20653   2
   1   3 -21 71.3859 2.78254   3
  -1   3  21 73.3466 3.22617   2
  -1   3 -21 70.5985 2.51632   3
   1   3  21 73.5066 3.11704   2
   2   3 -21 27.8706 1.88033   3
  -2   3  21 24.1392 2.16505   2
   2   3  21 22.3716 1.93508   2
  -2   3 -21 24.6316 1.31832   3
  -3  -3 -21 67.0197 2.72902   4
   3   3 -21 66.2570 2.92941   3
   3   3  21 69.5425 2.97533   2
   0   4 -21 12.8091 1.26593   3
   0  -4 -21 14.6177 1.57616   4
   0   4  21 16.3423 1.69928   2
  -1  -4 -21 16.0493 1.64038   4
  -1   4  21 16.9018 2.56917   2
   1   4  21 17.9182 1.90983   2
  -1   4 -21 12.2928 1.09182   3
  -2  -4 -21 47.7472 2.37129   4
   2   4 -21 47.1808 2.29597   3
  -2   4  21 43.9962 2.73173   2
   2   4  21 54.3539 2.73757   2
   1   0  22 64.5066 2.81434   2
   1   0 -22 66.9282 2.87945   3
   2   0 -22 135.650 4.53640   3
   2   0  22 128.464 4.24265   2
   0   1 -22 5.81505 1.04319   3
   0   1  22 5.15730 1.14053   2
  -1   1  22 3.38505 1.17825   2
   1   1 -22 4.83648 1.08138   3
   1   1  22 2.92295 0.99983   2
   2   1 -22 17.4750 1.79266   3
   2   1  22 17.0851 1.68151   2
   2  -1 -22 16.6654 1.87371   3
   0   2  22 20.5259 1.96270   2
   0   2 -22 18.5105 1.60090   3
   1   2 -22 183.070 5.58102   3
  -1   2  22 192.820 6.03274   2
   1   2  22 199.372 5.98019   2
  -1   2 -22 188.306 5.51624   3
  -2   2 -22 34.6315 1.76418   3
   0   3  22 0.85646 1.09560   2
   0   3 -22 0.55503 0.77314   3
   0   0   0    0.00    0.00   0
;
_shelx_hkl_checksum     16831
_shelx_res_file
;
TITL p2204a_a.res in P2(1)2(1)2(1)
    shelx.res
    created by SHELXL-2019/2 at 09:02:43 on 22-Aug-2025
CELL  0.71073   6.6669   8.1192  14.7559   90.000   90.000   90.000
ZERR     4.00   0.0004   0.0004   0.0007    0.000    0.000    0.000
LATT  -1
SYMM  1/2 - X, - Y, 1/2 + Z
SYMM  - X, 1/2 + Y, 1/2 - Z
SYMM  1/2 + X, 1/2 - Y, - Z
SFAC  C    H    CL   N    ZN
UNIT  8 36 12 8 4
omit 0 1 1
EQIV $1 -x+1, y-1/2, -z+1/2
HTAB N1 Cl1_$1
EQIV $2 x+1/2, -y+3/2, -z+1
HTAB N1 Cl3_$2
EQIV $3 x-1/2, -y+3/2, -z+1
HTAB N1 Cl2_$3
EQIV $4 -x, y-1/2, -z+1/2
HTAB N2 Cl1_$4
HTAB N2 Cl3_$3
EQIV $5 x, y-1, z
HTAB N2 Cl1_$5
EQIV $6 x-1, y-1, z
HTAB N2 Cl2_$6
HTAB N2 Cl3_$5
HTAB N2 Cl1_$4
HTAB N2 Cl2_$1
HTAB C1 Cl2_$1
HTAB C2 Cl1_$1
HTAB C2 Cl3_$5
MERG   2
FMAP   2
PLAN   10
SIZE     0.106   0.134   0.242
ACTA
BOND   $H
CONF
L.S.  20
TWIN
TEMP  -123.00
WGHT    0.007500    0.064900
BASF   0.37360
FVAR       0.51594
ZN1   5    0.457139    0.913649    0.385494    11.00000    0.01369    0.01376 =
         0.01250    0.00047   -0.00035   -0.00133
CL1   3    0.298294    0.988725    0.256283    11.00000    0.01636    0.02048 =
         0.01292    0.00117   -0.00161    0.00025
CL2   3    0.793644    0.950695    0.375166    11.00000    0.01381    0.02772 =
         0.01575    0.00146   -0.00020   -0.00389
CL3   3    0.303066    1.044615    0.501333    11.00000    0.01857    0.01778 =
         0.01460   -0.00156    0.00209   -0.00088
N1    4    0.423187    0.667763    0.407187    11.00000    0.01619    0.01425 =
         0.01526    0.00073   -0.00098   -0.00021
H1A   2    0.535066    0.620476    0.388598    11.00000   -1.20000
H1B   2    0.427070    0.642353    0.461481    11.00000   -1.20000
N2    4    0.086245    0.314861    0.339810    11.00000    0.01901    0.01429 =
         0.02219   -0.00239   -0.00103   -0.00013
H2A   2   -0.023406    0.341520    0.365944    11.00000   -1.50000
H2B   2    0.105340    0.208896    0.345513    11.00000   -1.50000
H2C   2    0.074367    0.337600    0.286533    11.00000   -1.50000
C1    1    0.250421    0.585916    0.363849    11.00000    0.01615    0.01229 =
         0.01652    0.00109   -0.00159    0.00014
H1C   2    0.260194    0.611745    0.297541    11.00000   -1.20000
H1D   2    0.129038    0.630948    0.389851    11.00000   -1.20000
C2    1    0.261872    0.401022    0.380107    11.00000    0.01621    0.01281 =
         0.01983    0.00121   -0.00238   -0.00013
H2E   2    0.374186    0.355988    0.352177    11.00000   -1.20000
H2D   2    0.264965    0.378653    0.443844    11.00000   -1.20000
HKLF 4
REM  p2204a_a.res in P2(1)2(1)2(1)
REM wR2 = 0.0261, GooF = S = 1.121, Restrained GooF = 1.121 for all data
REM R1 = 0.0124 for 3017 Fo > 4sig(Fo) and 0.0126 for all 3036 data
REM 101 parameters refined using 0 restraints
END
WGHT      0.0075      0.0649
REM Highest difference peak  0.285,  deepest hole -0.326,  1-sigma level  0.072
Q1    1   0.3796  1.0765  0.4673  11.00000  0.05    0.29
Q2    1   0.3476  0.9119  0.3368  11.00000  0.05    0.23
Q3    1   0.8605  0.8606  0.3377  11.00000  0.05    0.22
Q4    1   0.3498  0.3475  0.5393  11.00000  0.05    0.22
Q5    1   0.4187  0.7546  0.3982  11.00000  0.05    0.21
Q6    1   0.8964  1.1035  0.4495  11.00000  0.05    0.21
Q7    1   0.3045  1.1526  0.4615  11.00000  0.05    0.21
Q8    1   0.2979  0.6321  0.2638  11.00000  0.05    0.20
Q9    1   0.7244  1.0196  0.4058  11.00000  0.05    0.20
Q10   1   0.3316  0.9114  0.5412  11.00000  0.05    0.19
;
_shelx_res_checksum     36582
