# Supplementary material for: (2-Amino­ethan-1-aminium-κN2)tri­chlorido­zinc(II)
Source: IUCrdata. 2025 Sep 5;10(Pt 9):x250771. doi: 10.1107/S2414314625007710 (PMC12498028; doi:10.1107/S2414314625007710)
Supplement: Supplementary file 2 [file x-10-x250771-Isup3.hkl]

data_I                                                                          
_shelx_title ' p2204a_a.res in P2(1)2(1)2(1)'                                   
_shelx_refln_list_code          4                                               
_shelx_F_calc_maximum      198.25                                               
_exptl_crystal_F_000       464.00                                               
_reflns_d_resolution_high  0.6491                                               
                                                                                
loop_                                                                           
 _space_group_symop_operation_xyz                                               
 'x, y, z'                                                                      
 '-x+1/2, -y, z+1/2'                                                            
 '-x, y+1/2, -z+1/2'                                                            
 'x+1/2, -y+1/2, -z'                                                            
                                                                                
_cell_length_a     6.6669                                                       
_cell_length_b     8.1192                                                       
_cell_length_c    14.7559                                                       
_cell_angle_alpha  90.000                                                       
_cell_angle_beta   90.000                                                       
_cell_angle_gamma  90.000                                                       
                                                                                
_shelx_F_squared_multiplier     1.000                                           
                                                                                
loop_                                                                           
 _refln_index_h                                                                 
 _refln_index_k                                                                 
 _refln_index_l                                                                 
 _refln_F_squared_calc                                                          
 _refln_F_squared_meas                                                          
 _refln_F_squared_sigma                                                         
 _refln_observed_status                                                         
   2   0   0       2630.50       3332.39       362.29 o                         
   4   0   0       6303.07       5878.72       134.97 o                         
   6   0   0         85.99         81.23         3.57 o                         
   8   0   0       2874.09       2864.16        72.35 o                         
  10   0   0        101.22        100.83         8.41 o                         
   1   1   0        898.39        969.57        21.34 o                         
   2   1   0       3352.96       3368.29        53.65 o                         
   3   1   0       1738.75       1841.88        25.97 o                         
   4   1   0       2654.31       2638.84        32.22 o                         
   5   1   0        946.38        929.74        12.18 o                         
   6   1   0        866.37        856.06        10.35 o                         
   7   1   0       3639.03       3544.61        50.59 o                         
   8   1   0         47.48         52.53         4.16 o                         
   9   1   0          2.72          2.42         2.61 o                         
  10   1   0          2.04          2.15         3.57 o                         
   1   2   0       1586.03       1643.11        33.95 o                         
   2   2   0       7730.82       8053.74       111.83 o                         
   3   2   0       5291.91       5197.45        82.53 o                         
   4   2   0       3458.55       3550.47        49.73 o                         
   5   2   0          6.97          9.10         0.98 o                         
   6   2   0        272.10        264.74         6.41 o                         
   7   2   0        112.79        107.97         3.48 o                         
   8   2   0       1241.92       1231.89        33.24 o                         
   9   2   0        394.70        406.35        10.59 o                         
  10   2   0        226.64        224.92         8.80 o                         
   1   3   0       5055.06       5017.42        74.41 o                         
   2   3   0       1504.98       1460.41        14.68 o                         
   3   3   0          1.49          7.70         1.97 o                         
   4   3   0       2733.39       2610.16        31.89 o                         
   5   3   0          5.55          4.47         0.96 o                         
   6   3   0       2854.05       2805.22        40.10 o                         
   7   3   0         48.95         51.64         2.66 o                         
   8   3   0        480.70        477.88        11.25 o                         
   9   3   0        396.69        407.59        11.08 o                         
   0   4   0        206.59        221.39         3.56 o                         
   1   4   0       5309.24       5182.94        93.50 o                         
   2   4   0       6236.10       6080.03        93.98 o                         
   4   4   0         70.00         66.90         1.70 o                         
   5   4   0       1314.21       1298.62        14.96 o                         
   6   4   0        314.79        288.90         5.88 o                         
   7   4   0         18.44         21.12         2.45 o                         
   8   4   0        154.51        156.45         5.89 o                         
   9   4   0        491.30        480.02        17.90 o                         
   1   5   0        723.63        737.66         7.30 o                         
   2   5   0         60.63         65.32         1.26 o                         
   3   5   0       6935.19       6697.94       161.44 o                         
   4   5   0         44.04         51.20         1.88 o                         
   5   5   0       1425.45       1431.81        21.03 o                         
   6   5   0        563.74        572.68         9.52 o                         
   7   5   0        494.17        475.07        10.78 o                         
   8   5   0         17.56         21.06         2.96 o                         
   9   5   0        290.60        282.60         8.60 o                         
   0   6   0       2030.86       2000.53        20.27 o                         
   1   6   0        556.92        559.36         5.42 o                         
   2   6   0       1753.25       1764.50        16.75 o                         
   3   6   0        646.12        651.50         6.87 o                         
   4   6   0       1098.28       1096.80        10.22 o                         
   5   6   0        820.15        820.05        11.22 o                         
   6   6   0          7.68          8.83         1.45 o                         
   7   6   0        433.40        457.63        10.82 o                         
   8   6   0          3.88          3.23         2.31 o                         
   9   6   0         38.23         47.50         7.58 o                         
   1   7   0        248.86        230.99         2.67 o                         
   2   7   0          9.01         12.45         0.82 o                         
   3   7   0       2355.18       2346.21        23.93 o                         
   4   7   0        330.25        337.06         4.23 o                         
   5   7   0        537.44        532.86         7.11 o                         
   6   7   0        132.04        132.99         4.00 o                         
   7   7   0        299.57        305.16         5.07 o                         
   8   7   0        609.37        592.76        11.24 o                         
   0   8   0       1266.79       1210.12        21.21 o                         
   1   8   0       2677.21       2660.00        23.34 o                         
   2   8   0         88.50         97.50         2.13 o                         
   3   8   0        213.95        209.43         3.29 o                         
   4   8   0         23.36         22.74         1.62 o                         
   5   8   0        292.61        290.76         6.04 o                         
   6   8   0         30.96         31.21         1.87 o                         
   7   8   0        341.23        346.24        10.05 o                         
   1   9   0        155.55        150.90         2.60 o                         
   2   9   0        458.48        449.74         5.27 o                         
   3   9   0         38.97         47.72         3.57 o                         
   4   9   0       1127.02       1120.70        14.79 o                         
   5   9   0         54.21         61.70         2.24 o                         
   6   9   0        356.52        350.32         7.08 o                         
   7   9   0         44.45         56.88         5.05 o                         
   0  10   0        176.26        167.73         5.41 o                         
   1  10   0        249.76        247.55         4.46 o                         
   2  10   0        525.04        506.30         6.80 o                         
   3  10   0        305.48        294.71         4.40 o                         
   4  10   0         95.16         97.70         2.37 o                         
   5  10   0         23.93         29.33         3.03 o                         
   6  10   0         50.92         52.07         4.05 o                         
   1  11   0          3.40          3.40         1.32 o                         
   2  11   0         18.76         23.27         1.82 o                         
   3  11   0        182.49        181.05         3.95 o                         
   4  11   0        133.96        143.98         4.61 o                         
   0  12   0        404.58        408.10        11.60 o                         
   1  12   0         38.74         49.09         6.11 o                         
   2  12   0        565.96        558.03         8.95 o                         
   1   0   1       4936.32       5024.73        94.48 o                         
   2   0   1       9802.67      11295.88      1386.27 o                         
   3   0   1        843.98        833.86        12.18 o                         
   4   0   1         22.91         24.16         1.30 o                         
   5   0   1        520.71        511.19         8.31 o                         
   6   0   1       6868.81       5958.17       781.96 o                         
   7   0   1        163.73        162.20         5.46 o                         
   8   0   1          4.70          2.92         2.28 o                         
   9   0   1        205.27        213.27         7.41 o                         
  10   0   1         75.87         70.59         5.45 o                         
 -10   1   1        147.38        151.50         6.80 o                         
  -9   1   1        415.78        402.18        10.55 o                         
  -8   1   1         83.02         90.09         4.75 o                         
  -7   1   1        239.88        240.32         6.86 o                         
  -6   1   1       4445.66       4379.83        54.00 o                         
  -5   1   1        691.85        686.66         8.33 o                         
  -4   1   1        334.96        332.37         4.85 o                         
  -3   1   1        981.45        989.54        12.39 o                         
  -2   1   1       7476.04       7439.39       102.66 o                         
  -1   1   1       4954.22       4922.75        76.53 o                         
   1   1   1       4908.10       4710.47       110.10 o                         
   2   1   1       7423.84       7523.17       119.63 o                         
   3   1   1        986.03        983.50        12.34 o                         
   4   1   1        371.44        371.67         5.37 o                         
   5   1   1        681.93        679.90         8.25 o                         
   6   1   1       4439.39       4375.72        47.70 o                         
   7   1   1        235.83        231.40         4.49 o                         
   8   1   1         69.68         66.28         6.48 o                         
   9   1   1        414.51        413.64        10.67 o                         
  10   1   1        149.61        141.19         6.84 o                         
 -10   2   1         45.17         76.35        13.70 o                         
  -9   2   1        602.72        588.42        14.55 o                         
  -8   2   1        304.37        276.74         9.67 o                         
  -7   2   1        363.10        366.19        11.80 o                         
  -6   2   1       2386.61       2345.21        26.20 o                         
  -5   2   1       1501.42       1527.59        17.28 o                         
  -4   2   1       1179.83       1183.20        13.40 o                         
  -3   2   1       2941.81       2799.94        68.10 o                         
  -2   2   1       3986.04       3844.33        60.55 o                         
  -1   2   1       3059.13       3003.40        63.57 o                         
   0   2   1       9188.66       9073.57       136.19 o                         
   1   2   1       3132.88       3086.61        47.34 o                         
   2   2   1       4084.05       4073.58        73.27 o                         
   3   2   1       2899.54       2895.19        49.58 o                         
   4   2   1       1122.64       1138.78        12.97 o                         
   5   2   1       1522.69       1517.95        17.20 o                         
   6   2   1       2381.94       2345.89        26.89 o                         
   7   2   1        345.13        334.46         6.60 o                         
   8   2   1        325.10        341.29        21.07 o                         
   9   2   1        613.04        603.10        13.87 o                         
  10   2   1         39.22         41.02         7.42 o                         
  -9   3   1        226.85        219.40         9.10 o                         
  -8   3   1        363.81        379.24        11.87 o                         
  -7   3   1        421.28        426.16         7.82 o                         
  -6   3   1        961.69        952.54        14.67 o                         
  -5   3   1       1321.07       1383.63        45.35 o                         
  -4   3   1       2339.78       2309.98        25.54 o                         
  -3   3   1       2370.30       2361.35        25.75 o                         
  -2   3   1       4852.90       4601.75        72.45 o                         
  -1   3   1        136.90        143.60         1.80 o                         
   0   3   1       4678.65       4570.45        67.93 o                         
   1   3   1        128.90        136.74         1.55 o                         
   2   3   1       4780.67       4622.81        72.92 o                         
   3   3   1       2386.30       2383.89        23.78 o                         
   4   3   1       2396.47       2343.58        25.90 o                         
   5   3   1       1308.29       1334.49        28.45 o                         
   6   3   1        966.00        955.97        16.14 o                         
   7   3   1        430.97        434.74         7.98 o                         
   8   3   1        344.57        340.95         8.96 o                         
   9   3   1        231.71        217.29         7.49 o                         
  -9   4   1        686.80        686.22        15.24 o                         
  -8   4   1        615.77        618.07        18.84 o                         
  -7   4   1         84.29         82.27         3.03 o                         
  -6   4   1         66.76         66.31         3.82 o                         
  -5   4   1       1168.57       1175.44        13.61 o                         
  -4   4   1       2470.46       2447.60        26.93 o                         
  -3   4   1       5410.55       5282.60       127.54 o                         
  -2   4   1        151.42        150.66         1.98 o                         
  -1   4   1       2388.60       2386.14        19.37 o                         
   0   4   1       5419.65       5356.76        81.75 o                         
   1   4   1       2312.35       2315.27        21.24 o                         
   2   4   1        143.58        142.88         2.01 o                         
   4   4   1       2466.53       2418.78        26.65 o                         
   5   4   1       1205.80       1208.90        14.25 o                         
   6   4   1         74.26         77.08         2.81 o                         
   7   4   1         74.59         73.10         3.04 o                         
   8   4   1        606.60        623.01        13.77 o                         
   9   4   1        676.96        663.72        15.01 o                         
  -9   5   1        213.13        212.42         7.31 o                         
  -8   5   1        689.79        680.18        17.24 o                         
  -7   5   1         49.20         50.73         3.42 o                         
  -6   5   1         73.93         80.54         4.89 o                         
  -5   5   1        125.01        129.02         3.06 o                         
  -4   5   1       2587.98       2552.35        33.98 o                         
  -3   5   1       1580.42       1583.68        13.23 o                         
  -2   5   1        368.91        382.60         4.25 o                         
  -1   5   1       1993.41       2005.20        17.46 o                         
   0   5   1         89.79        101.13         1.21 o                         
   1   5   1       2009.32       2013.26        18.69 o                         
   2   5   1        346.38        360.32         3.67 o                         
   3   5   1       1579.47       1596.90        15.19 o                         
   4   5   1       2586.08       2613.24        32.61 o                         
   5   5   1        120.57        127.12         3.25 o                         
   6   5   1         86.33         87.10         2.96 o                         
   7   5   1         49.83         54.13         2.79 o                         
   8   5   1        670.19        645.98        14.23 o                         
   9   5   1        217.74        234.67        19.74 o                         
  -8   6   1        271.20        272.06         6.63 o                         
  -7   6   1        262.87        264.66         4.97 o                         
  -6   6   1        967.62        963.31        13.10 o                         
  -5   6   1        258.82        256.94         4.40 o                         
  -4   6   1        511.66        522.20         6.13 o                         
  -3   6   1       2591.26       2550.42        21.03 o                         
  -2   6   1       1161.99       1174.16        10.67 o                         
  -1   6   1       3127.61       3091.07        28.58 o                         
   0   6   1        715.79        711.01         6.04 o                         
   1   6   1       3023.33       3026.33        24.61 o                         
   2   6   1       1135.64       1155.89        11.21 o                         
   3   6   1       2645.06       2635.81        22.99 o                         
   4   6   1        524.98        530.35         5.47 o                         
   5   6   1        252.76        254.12         5.06 o                         
   6   6   1        969.89        967.80        15.12 o                         
   7   6   1        273.38        278.48        13.35 o                         
   8   6   1        254.43        245.76         7.51 o                         
  -8   7   1        250.09        254.07         6.33 o                         
  -7   7   1        101.33        105.80         2.81 o                         
  -6   7   1        141.83        142.90         3.12 o                         
  -5   7   1        249.12        250.39         4.01 o                         
  -4   7   1       1035.91       1051.47        10.63 o                         
  -3   7   1        587.23        584.20         7.16 o                         
  -2   7   1        319.74        322.48         4.40 o                         
  -1   7   1       1240.10       1211.42        16.71 o                         
   0   7   1       1034.36       1032.90         8.54 o                         
   1   7   1       1242.39       1242.06        10.62 o                         
   2   7   1        320.35        320.38         3.62 o                         
   3   7   1        589.31        583.64         5.86 o                         
   4   7   1       1021.49       1026.25        11.14 o                         
   5   7   1        253.85        254.96         4.62 o                         
   6   7   1        154.70        155.48         3.30 o                         
   7   7   1        103.80        105.32         2.97 o                         
   8   7   1        246.31        238.64         7.30 o                         
  -7   8   1        643.06        629.65        16.57 o                         
  -6   8   1        473.37        474.22         8.66 o                         
  -5   8   1        920.29        939.68        58.21 o                         
  -4   8   1         80.94         82.52         1.89 o                         
  -3   8   1        752.12        744.65         9.48 o                         
  -2   8   1       1873.22       1864.28        16.79 o                         
  -1   8   1       1113.43       1095.98        10.20 o                         
   0   8   1        117.97        111.95         2.08 o                         
   1   8   1       1084.98       1069.56         9.39 o                         
   2   8   1       1884.94       1854.18        21.60 o                         
   3   8   1        787.94        785.47         8.88 o                         
   4   8   1         70.63         76.31         2.41 o                         
   5   8   1        884.39        887.74        12.17 o                         
   6   8   1        474.73        476.46         7.44 o                         
   7   8   1        671.89        656.35        11.71 o                         
  -7   9   1         99.52        104.65         9.56 o                         
  -6   9   1         35.86         34.11         4.07 o                         
  -5   9   1        376.39        374.79        10.06 o                         
  -4   9   1        151.73        151.92         2.81 o                         
  -3   9   1        283.14        281.26         4.49 o                         
  -2   9   1        303.51        302.30         4.00 o                         
  -1   9   1         23.30         27.49         1.29 o                         
   0   9   1       1162.01       1167.94        13.76 o                         
   1   9   1         26.12         30.69         1.53 o                         
   2   9   1        309.93        300.87         3.92 o                         
   3   9   1        292.21        289.68         3.88 o                         
   4   9   1        149.56        155.32         3.06 o                         
   5   9   1        365.42        341.88         6.06 o                         
   6   9   1         34.20         39.06         2.70 o                         
   7   9   1         98.37        107.47        11.82 o                         
  -6  10   1          9.54         10.97         3.67 o                         
  -5  10   1        541.43        530.47        10.41 o                         
  -4  10   1        660.10        666.05         9.08 o                         
  -3  10   1        117.65        120.35         3.25 o                         
  -2  10   1        583.62        591.30         7.92 o                         
  -1  10   1        321.57        325.32         5.89 o                         
   0  10   1         28.97         37.86         3.95 o                         
   1  10   1        322.75        324.08         5.76 o                         
   2  10   1        610.19        607.21         7.41 o                         
   3  10   1        132.62        133.18         2.71 o                         
   4  10   1        642.22        632.63         7.79 o                         
   5  10   1        512.75        506.98         8.28 o                         
   6  10   1          8.57          9.34         2.55 o                         
  -4  11   1        153.31        160.35         4.79 o                         
  -3  11   1        408.18        396.28         6.29 o                         
  -2  11   1        134.54        142.52         3.80 o                         
  -1  11   1        272.73        276.94         4.68 o                         
   0  11   1        187.33        186.62         3.81 o                         
   1  11   1        282.88        279.94         5.61 o                         
   2  11   1        138.15        142.41         3.45 o                         
   3  11   1        403.25        395.70         6.29 o                         
   4  11   1        152.23        149.23         3.52 o                         
  -2  12   1          6.17          7.65         2.22 o                         
  -1  12   1        395.86        401.13         7.65 o                         
   0  12   1        142.08        143.31         6.03 o                         
   1  12   1        383.52        385.18         9.38 o                         
   2  12   1          7.84          9.18         1.86 o                         
   0   0   2        128.22        144.71         3.80 o                         
   1   0   2       2217.83       2022.18        36.56 o                         
   2   0   2        222.63        226.40         3.69 o                         
   3   0   2       9099.49       8814.10       247.08 o                         
   4   0   2          2.19          4.76         1.37 o                         
   5   0   2       5728.35       5599.68        95.50 o                         
   6   0   2         15.71         18.03         1.69 o                         
   7   0   2        373.26        367.96         8.83 o                         
   8   0   2         24.16         26.10         3.06 o                         
   9   0   2        818.79        814.97        17.39 o                         
  10   0   2         16.67         12.38         3.24 o                         
 -10   1   2          7.97          7.01         3.06 o                         
  -9   1   2        220.11        208.78        12.82 o                         
  -8   1   2        937.73        928.30        18.80 o                         
  -7   1   2         81.89         87.83         4.20 o                         
  -6   1   2        186.19        182.25         3.72 o                         
  -5   1   2        176.55        182.08         3.87 o                         
  -4   1   2       1499.57       1445.42        18.09 o                         
  -3   1   2       2181.38       2145.91        26.17 o                         
  -2   1   2       2031.38       2051.93        37.11 o                         
  -1   1   2       7528.87       6988.18       105.15 o                         
   0   1   2       8325.58       9554.46      1361.36 o                         
   1   1   2       7522.10       8250.15      1169.50 o                         
   2   1   2       2067.66       2044.07        74.93 o                         
   3   1   2       2178.29       2155.73        26.27 o                         
   4   1   2       1480.14       1438.89        16.11 o                         
   5   1   2        183.80        190.28         3.44 o                         
   6   1   2        187.82        192.41         3.38 o                         
   7   1   2         82.05         85.49         3.18 o                         
   8   1   2        940.19        927.52        18.77 o                         
   9   1   2        220.09        216.97         7.45 o                         
  10   1   2          9.10          7.77         3.07 o                         
 -10   2   2        252.15        243.15         9.46 o                         
  -9   2   2        475.00        496.53        13.08 o                         
  -8   2   2        358.45        365.99         9.28 o                         
  -7   2   2        204.30        200.74         4.88 o                         
  -6   2   2       3391.04       3304.32        43.14 o                         
  -5   2   2        810.16        820.11         9.76 o                         
  -4   2   2        532.39        541.18         6.58 o                         
  -3   2   2       1217.08       1182.60        14.68 o                         
  -2   2   2       1962.45       1953.85        27.48 o                         
  -1   2   2        592.70        602.64         6.83 o                         
   0   2   2          3.15          8.92         0.63 o                         
   1   2   2        604.58        614.72         8.90 o                         
   2   2   2       1943.67       1955.76        23.83 o                         
   3   2   2       1254.45       1224.78        12.45 o                         
   4   2   2        549.81        565.43         6.26 o                         
   5   2   2        781.86        792.01         8.71 o                         
   6   2   2       3385.09       3403.31        49.47 o                         
   7   2   2        217.98        213.92         6.36 o                         
   8   2   2        357.61        357.67         9.96 o                         
   9   2   2        478.43        467.85        11.69 o                         
  10   2   2        252.22        242.69         8.56 o                         
  -9   3   2        752.02        755.80        16.43 o                         
  -8   3   2        171.10        174.42         6.11 o                         
  -7   3   2         29.02         36.25         2.28 o                         
  -6   3   2        324.53        316.38         5.90 o                         
  -5   3   2         51.95         52.56         2.01 o                         
  -4   3   2       1329.19       1309.93        14.77 o                         
  -3   3   2       5850.60       5683.52       112.90 o                         
  -2   3   2        480.94        493.57         5.28 o                         
  -1   3   2       5541.43       5463.46        79.79 o                         
   0   3   2       4843.49       4826.89        87.05 o                         
   1   3   2       5486.00       5328.62        88.90 o                         
   2   3   2        471.35        480.12         6.48 o                         
   3   3   2       5872.67       5815.58       105.81 o                         
   4   3   2       1332.81       1295.97        16.45 o                         
   5   3   2         49.64         49.17         2.02 o                         
   6   3   2        321.24        319.88         6.16 o                         
   7   3   2         30.15         34.46         2.33 o                         
   8   3   2        167.50        165.29         6.09 o                         
   9   3   2        744.88        714.89        15.87 o                         
  -9   4   2        119.12        127.72         7.38 o                         
  -8   4   2         62.03         63.36         3.04 o                         
  -7   4   2        383.42        388.64         7.17 o                         
  -6   4   2       3272.39       3285.90        46.59 o                         
  -5   4   2       2169.73       2096.20        23.37 o                         
  -4   4   2       1048.37       1050.26        12.05 o                         
  -3   4   2       1526.41       1522.08        14.38 o                         
  -2   4   2       4529.29       4512.96        74.60 o                         
  -1   4   2       1721.47       1743.15        15.15 o                         
   0   4   2        812.45        789.13         7.60 o                         
   1   4   2       1741.51       1781.58        13.79 o                         
   2   4   2       4501.98       4437.88        73.62 o                         
   3   4   2       1472.64       1476.40        16.61 o                         
   4   4   2       1063.71       1058.11        12.28 o                         
   5   4   2       2217.23       2139.23        26.87 o                         
   6   4   2       3272.29       3231.29        46.11 o                         
   7   4   2        356.69        368.33         7.35 o                         
   8   4   2         47.90         51.96         4.14 o                         
   9   4   2        122.40        123.94         6.07 o                         
  -9   5   2        222.19        219.84         7.63 o                         
  -8   5   2        582.36        533.61        37.61 o                         
  -7   5   2        296.83        289.24         5.73 o                         
  -6   5   2        444.77        449.76         7.65 o                         
  -5   5   2        188.05        203.28         3.65 o                         
  -4   5   2       1080.65       1073.24        13.82 o                         
  -3   5   2       1155.15       1150.19         9.83 o                         
  -1   5   2        739.53        755.93         6.60 o                         
   0   5   2       3399.37       3316.53        25.46 o                         
   1   5   2        696.92        704.64         6.10 o                         
   3   5   2       1177.65       1170.65        12.28 o                         
   4   5   2       1140.32       1154.20        13.63 o                         
   5   5   2        182.42        190.77         4.22 o                         
   6   5   2        447.34        447.62         8.01 o                         
   7   5   2        307.47        303.87         8.10 o                         
   8   5   2        573.01        555.30        12.82 o                         
   9   5   2        215.00        210.26         7.62 o                         
  -8   6   2        220.81        220.54         5.81 o                         
  -7   6   2        673.08        659.73        11.46 o                         
  -6   6   2        154.46        156.48         3.30 o                         
  -5   6   2       2726.38       2738.03        33.88 o                         
  -4   6   2        698.34        728.68         8.04 o                         
  -3   6   2       1242.27       1235.27        11.38 o                         
  -2   6   2        229.81        231.05         2.62 o                         
  -1   6   2        303.74        306.08         3.37 o                         
   0   6   2       1245.33       1226.93         9.41 o                         
   1   6   2        312.47        313.73         3.37 o                         
   2   6   2        229.24        234.47         2.57 o                         
   3   6   2       1158.08       1161.71        10.57 o                         
   4   6   2        701.38        720.43         8.10 o                         
   5   6   2       2816.56       2786.66        39.91 o                         
   6   6   2        153.32        157.13         5.37 o                         
   7   6   2        631.80        608.04        13.32 o                         
   8   6   2        222.83        223.45        11.25 o                         
  -8   7   2        374.12        389.92        14.47 o                         
  -7   7   2        168.84        166.48         3.28 o                         
  -6   7   2        453.59        473.98         6.75 o                         
  -5   7   2        550.65        567.96         8.52 o                         
  -4   7   2        647.96        652.01         7.58 o                         
  -3   7   2        250.12        251.23         3.45 o                         
  -2   7   2       1623.81       1628.69        23.95 o                         
  -1   7   2       1542.64       1546.35        13.10 o                         
   0   7   2       2421.00       2444.53        19.16 o                         
   1   7   2       1613.09       1612.91        13.57 o                         
   2   7   2       1580.05       1571.86        15.03 o                         
   3   7   2        231.20        236.51         2.77 o                         
   4   7   2        680.63        681.39         8.64 o                         
   5   7   2        545.96        539.74         7.15 o                         
   6   7   2        460.00        460.01         8.16 o                         
   7   7   2        164.40        161.63         4.97 o                         
   8   7   2        363.93        369.70         8.73 o                         
  -7   8   2        182.40        180.60         6.14 o                         
  -6   8   2        446.27        465.20         9.62 o                         
  -5   8   2        580.81        585.99        11.54 o                         
  -4   8   2       1709.13       1739.02        22.60 o                         
  -3   8   2        983.15        983.33         9.87 o                         
  -2   8   2        816.96        812.09        11.49 o                         
  -1   8   2        260.69        262.51         4.55 o                         
   0   8   2        923.92        918.94         8.67 o                         
   1   8   2        266.91        271.41         3.29 o                         
   2   8   2        851.70        852.54         8.18 o                         
   3   8   2        963.08        957.53        10.51 o                         
   4   8   2       1689.45       1668.06        17.58 o                         
   5   8   2        599.57        605.93        13.86 o                         
   6   8   2        428.14        421.50         7.60 o                         
   7   8   2        170.27        176.49         5.08 o                         
  -7   9   2        186.81        179.28        14.70 o                         
  -6   9   2        239.26        248.42         8.54 o                         
  -5   9   2         26.37         25.57         3.66 o                         
  -4   9   2        237.89        245.59         5.79 o                         
  -3   9   2        706.72        705.15         7.43 o                         
  -2   9   2        695.57        703.76         8.47 o                         
  -1   9   2       2241.91       2225.04        23.31 o                         
   0   9   2         10.06         13.77         1.16 o                         
   1   9   2       2320.88       2342.88        22.29 o                         
   2   9   2        693.85        695.23         6.94 o                         
   3   9   2        674.04        668.80         9.44 o                         
   4   9   2        234.10        240.96         5.51 o                         
   5   9   2         25.62         29.45         2.81 o                         
   6   9   2        242.22        241.17         5.11 o                         
   7   9   2        179.81        180.84         5.25 o                         
  -5  10   2        580.30        621.87        32.24 o                         
  -4  10   2        200.18        201.52         4.85 o                         
  -3  10   2         73.97         78.14         2.95 o                         
  -2  10   2        461.21        457.72         6.63 o                         
  -1  10   2        641.77        637.25         7.64 o                         
   0  10   2        607.39        612.37         8.09 o                         
   1  10   2        646.28        641.03         7.64 o                         
   2  10   2        486.89        484.17         6.19 o                         
   3  10   2         86.72         87.61         2.27 o                         
   4  10   2        190.41        203.08         4.45 o                         
   5  10   2        564.84        531.25         8.48 o                         
   6  10   2        222.57        200.67        13.94 o                         
  -4  11   2         40.90         43.11         2.71 o                         
  -3  11   2        232.50        227.66         4.59 o                         
  -2  11   2       1002.80        988.96        14.20 o                         
  -1  11   2        399.89        403.29         5.98 o                         
   0  11   2         44.07         42.95         2.21 o                         
   1  11   2        414.58        418.32        10.61 o                         
   2  11   2       1016.30       1000.83        12.52 o                         
   3  11   2        227.37        233.57         5.45 o                         
   4  11   2         34.43         40.16         2.24 o                         
  -2  12   2        260.45        268.66         6.83 o                         
  -1  12   2        319.63        328.29         6.28 o                         
   0  12   2        176.10        176.95         4.44 o                         
   1  12   2        319.08        323.11         6.10 o                         
   2  12   2        255.16        253.56        14.12 o                         
   1   0   3       6303.84       5967.77       160.58 o                         
   2   0   3         11.96         13.19         0.85 o                         
   3   0   3      10878.30      10256.32       205.46 o                         
   4   0   3       1062.96       1076.24        13.71 o                         
   5   0   3       1633.51       1637.18        18.45 o                         
   6   0   3        897.87        901.94        12.19 o                         
   7   0   3        191.01        189.53         5.88 o                         
   8   0   3        161.06        166.59         6.03 o                         
   9   0   3        807.92        786.29        16.96 o                         
  10   0   3        182.19        186.82         7.53 o                         
 -10   1   3         91.08        117.08        17.97 o                         
  -9   1   3        373.49        376.49        10.17 o                         
  -8   1   3        626.27        630.75        19.06 o                         
  -7   1   3        520.30        541.39        11.73 o                         
  -6   1   3        786.65        791.36        13.39 o                         
  -5   1   3       2232.65       2187.95        27.16 o                         
  -4   1   3       3403.68       3361.33        47.11 o                         
  -3   1   3       8241.49       8165.04       105.60 o                         
  -2   1   3        291.93        285.86         4.54 o                         
  -1   1   3        818.56        780.78         9.62 o                         
   0   1   3       1429.62       1572.90        39.35 o                         
   1   1   3        831.10        794.98         8.76 o                         
   2   1   3        323.20        318.52         4.94 o                         
   3   1   3       8258.73      14228.43       626.31 o                         
   4   1   3       3369.25       3373.88        36.67 o                         
   5   1   3       2162.34       2150.66        23.89 o                         
   6   1   3        765.92        767.80         9.46 o                         
   7   1   3        552.15        532.32        11.45 o                         
   8   1   3        632.38        620.45        13.64 o                         
   9   1   3        366.51        365.83        10.03 o                         
  10   1   3         87.38        101.57         6.71 o                         
 -10   2   3        158.45        150.74         6.82 o                         
  -9   2   3        300.74        293.93         8.97 o                         
  -8   2   3        167.84        178.80         6.14 o                         
  -7   2   3       1043.95       1017.89        17.28 o                         
  -6   2   3        136.40        135.86         3.44 o                         
  -5   2   3       1773.44       1708.25        21.52 o                         
  -4   2   3       1894.23       1891.22        27.00 o                         
  -3   2   3       5821.50       5838.86        79.97 o                         
  -2   2   3       1296.51       1293.21        12.02 o                         
  -1   2   3        482.82        470.70         5.45 o                         
   0   2   3       5686.14       5667.71        86.09 o                         
   1   2   3        514.80        496.98         5.23 o                         
   2   2   3       1265.98       1264.71        13.90 o                         
   3   2   3       5782.80       6563.39       569.90 o                         
   4   2   3       1888.86       1913.39        19.34 o                         
   5   2   3       1839.99       1813.91        18.57 o                         
   6   2   3        140.85        141.49         3.33 o                         
   7   2   3        997.17        993.34        19.50 o                         
   8   2   3        159.24        156.60         6.41 o                         
   9   2   3        313.74        315.15         9.19 o                         
  10   2   3        165.66        166.12        11.05 o                         
  -9   3   3        489.34        501.75        12.07 o                         
  -8   3   3        567.34        555.49        24.37 o                         
  -7   3   3        842.63        839.71        13.36 o                         
  -6   3   3        135.98        139.99         5.15 o                         
  -5   3   3       2015.06       1985.57        33.47 o                         
  -4   3   3       1382.64       1368.19        15.36 o                         
  -3   3   3       4774.85       4707.03       113.69 o                         
  -2   3   3         37.21         42.68         1.30 o                         
  -1   3   3        932.14        978.33        10.04 o                         
   0   3   3      14748.75      14355.45       210.84 o                         
   1   3   3        906.05        940.85         9.51 o                         
   2   3   3         28.23         33.20         1.63 o                         
   4   3   3       1412.30       1406.21        15.94 o                         
   5   3   3       1963.01       1953.07        24.53 o                         
   6   3   3        136.72        141.90         4.94 o                         
   7   3   3        885.34        886.26        17.79 o                         
   8   3   3        565.90        569.26        12.94 o                         
   9   3   3        482.41        479.11        11.98 o                         
  -9   4   3         22.25         21.05         3.09 o                         
  -8   4   3        373.73        365.56        18.30 o                         
  -7   4   3       1339.09       1326.50        20.28 o                         
  -6   4   3        257.75        261.26         5.04 o                         
  -5   4   3       1235.77       1217.84        19.56 o                         
  -4   4   3        609.75        613.55         6.82 o                         
  -3   4   3        275.00        280.33         3.16 o                         
  -2   4   3       1690.59       1657.38        15.59 o                         
  -1   4   3       3269.25       3218.31        55.45 o                         
   0   4   3       6786.73       6713.83        97.63 o                         
   1   4   3       3286.98       3227.31        45.23 o                         
   2   4   3       1704.74       1695.52        17.07 o                         
   3   4   3        248.76        256.29         5.37 o                         
   4   4   3        601.08        610.08         7.56 o                         
   5   4   3       1283.61       1274.36        15.03 o                         
   6   4   3        262.53        268.77         5.65 o                         
   7   4   3       1313.84       1308.32        24.96 o                         
   8   4   3        378.33        381.63        10.61 o                         
   9   4   3         26.05         31.16         6.20 o                         
  -9   5   3        378.03        365.95        11.26 o                         
  -8   5   3        517.74        510.36        11.52 o                         
  -7   5   3         21.37         24.09         1.86 o                         
  -6   5   3       2041.76       2047.00        30.24 o                         
  -5   5   3        189.03        201.12         3.54 o                         
  -4   5   3        693.84        700.25         7.31 o                         
  -3   5   3       1036.23       1040.56        11.21 o                         
  -2   5   3       2793.71       2777.34        24.15 o                         
  -1   5   3       1432.63       1430.17        11.95 o                         
   0   5   3       6051.92       6079.54       110.91 o                         
   1   5   3       1370.94       1366.83        11.31 o                         
   2   5   3       2721.05       2750.56        23.66 o                         
   3   5   3       1044.26       1057.63        13.59 o                         
   4   5   3        731.36        757.87         9.27 o                         
   5   5   3        181.61        188.33         4.28 o                         
   6   5   3       2053.95       2019.59        29.68 o                         
   7   5   3         20.71         26.21         3.45 o                         
   8   5   3        487.05        477.58        11.59 o                         
   9   5   3        367.29        387.13        53.49 o                         
  -8   6   3         82.67         84.74         7.32 o                         
  -7   6   3        212.75        205.69         4.13 o                         
  -6   6   3        377.39        389.37         6.26 o                         
  -5   6   3        708.86        709.98         9.64 o                         
  -4   6   3        635.97        645.33         9.32 o                         
  -3   6   3        244.40        252.00         3.41 o                         
  -2   6   3        480.90        497.61         5.48 o                         
  -1   6   3       2435.43       2421.97        21.12 o                         
   0   6   3          1.25          4.67         0.54 o                         
   1   6   3       2398.89       2406.44        20.84 o                         
   2   6   3        479.50        487.68         4.54 o                         
   3   6   3        242.60        248.91         3.26 o                         
   4   6   3        635.28        636.57         7.67 o                         
   5   6   3        706.95        707.72        13.62 o                         
   6   6   3        375.80        367.76         7.13 o                         
   7   6   3        218.91        221.76         6.95 o                         
   8   6   3         85.66         89.03         8.61 o                         
  -8   7   3         72.50         76.04         5.12 o                         
  -7   7   3        377.27        398.24         8.91 o                         
  -6   7   3       1549.36       1575.57        24.60 o                         
  -5   7   3        461.59        487.66         9.35 o                         
  -4   7   3         50.45         57.77         2.64 o                         
  -3   7   3        773.10        774.14         8.87 o                         
  -2   7   3       3239.15       3221.30        26.40 o                         
  -1   7   3        849.20        847.42         8.10 o                         
   0   7   3        126.34        121.73         2.25 o                         
   1   7   3        824.77        837.70         8.39 o                         
   2   7   3       3221.58       3185.28        29.50 o                         
   3   7   3        808.61        797.10         9.31 o                         
   4   7   3         63.16         72.71         2.24 o                         
   5   7   3        434.59        435.88         7.51 o                         
   6   7   3       1569.83       1584.57        23.99 o                         
   7   7   3        391.24        398.77         9.54 o                         
   8   7   3         60.88         59.45         4.93 o                         
  -7   8   3         94.05        112.50        10.19 o                         
  -6   8   3         18.22         23.00         2.93 o                         
  -5   8   3        358.78        365.90         8.22 o                         
  -4   8   3        214.95        226.86         4.75 o                         
  -3   8   3        355.97        368.30         5.90 o                         
  -2   8   3        792.00        794.92         8.93 o                         
  -1   8   3        313.19        313.70         3.67 o                         
   0   8   3       1897.53       1909.69        17.74 o                         
   1   8   3        300.57        300.79         3.52 o                         
   2   8   3        812.04        812.87         8.30 o                         
   3   8   3        364.23        374.78         6.46 o                         
   4   8   3        213.61        214.26         3.53 o                         
   5   8   3        354.75        349.43         4.86 o                         
   6   8   3         16.78         21.57         2.31 o                         
   7   8   3        100.59        102.47         4.18 o                         
  -7   9   3        437.12        456.39        17.29 o                         
  -6   9   3        133.21        135.47         5.43 o                         
  -5   9   3       1032.60       1019.52        21.06 o                         
  -4   9   3        692.20        706.74        12.21 o                         
  -3   9   3        345.00        357.38         6.70 o                         
  -2   9   3        635.93        634.23         8.69 o                         
  -1   9   3        520.38        526.09         6.58 o                         
   0   9   3         17.54         21.55         1.27 o                         
   1   9   3        520.82        524.39         5.91 o                         
   2   9   3        648.72        631.85         6.88 o                         
   3   9   3        375.87        373.69         5.66 o                         
   4   9   3        676.82        669.66        10.98 o                         
   5   9   3        988.85        961.08        16.33 o                         
   6   9   3        131.39        130.02         3.86 o                         
   7   9   3        456.53        459.37        16.42 o                         
  -6  10   3        174.41        174.96         7.99 o                         
  -5  10   3        112.69        102.07         6.22 o                         
  -4  10   3         82.23         81.13         3.29 o                         
  -3  10   3        395.03        408.90         6.35 o                         
  -2  10   3        162.57        167.14         3.78 o                         
  -1  10   3        194.76        195.26         3.39 o                         
   0  10   3        553.99        546.35         7.30 o                         
   1  10   3        204.24        211.82         5.72 o                         
   2  10   3        170.54        172.16         3.63 o                         
   3  10   3        386.72        393.69         7.03 o                         
   4  10   3         73.40         78.59         3.74 o                         
   5  10   3        113.97        115.93         7.80 o                         
   6  10   3        167.66        182.86         7.25 o                         
  -4  11   3        639.70        635.89        10.05 o                         
  -3  11   3         30.83         40.06         2.38 o                         
  -2  11   3          5.69          7.15         1.93 o                         
  -1  11   3        610.80        607.52         8.12 o                         
   0  11   3         64.73         74.41         4.36 o                         
   1  11   3        623.87        628.87         9.48 o                         
   2  11   3          7.29         10.89         1.40 o                         
   3  11   3         35.65         42.66         2.81 o                         
   4  11   3        641.23        637.75         9.10 o                         
  -2  12   3        199.27        195.55         7.13 o                         
  -1  12   3        389.65        387.13        12.67 o                         
   0  12   3         11.47         14.11         1.94 o                         
   1  12   3        398.31        393.00         6.87 o                         
   2  12   3        200.64        197.37         6.33 o                         
   0   0   4      14076.32      12989.67       297.57 o                         
   1   0   4         59.04         62.48         1.10 o                         
   2   0   4      10276.54       9920.21       165.99 o                         
   3   0   4        403.35        422.11         5.17 o                         
   4   0   4       1387.41       1447.03        16.23 o                         
   5   0   4        244.73        245.95         3.73 o                         
   6   0   4       1040.54       1026.36        12.23 o                         
   7   0   4        101.07        105.68         3.83 o                         
   8   0   4          7.99         13.94         3.58 o                         
   9   0   4         38.52         41.65         3.94 o                         
  10   0   4        939.70        951.02        36.23 o                         
 -10   1   4         38.42         37.47         4.25 o                         
  -9   1   4       2107.11       2127.07        40.18 o                         
  -8   1   4         35.17         36.21         3.36 o                         
  -7   1   4        117.18        118.67         4.71 o                         
  -6   1   4       1212.62       1205.85        15.83 o                         
  -5   1   4       1070.27       1060.92        13.83 o                         
  -4   1   4        717.38        725.57         9.59 o                         
  -3   1   4      15658.82      15337.45       181.67 o                         
  -2   1   4       2755.97       2698.20        45.93 o                         
  -1   1   4      22365.26      22274.89       359.41 o                         
   0   1   4        182.46        194.20         2.41 o                         
   1   1   4      22468.47      22119.32       389.21 o                         
   2   1   4       2777.41       2783.15        76.50 o                         
   3   1   4      15638.83      15273.26       562.29 o                         
   4   1   4        718.09        739.12         8.73 o                         
   5   1   4       1075.66       1054.13        12.28 o                         
   6   1   4       1215.18       1228.35        14.42 o                         
   7   1   4        114.51        118.88         4.15 o                         
   8   1   4         33.55         34.58         3.21 o                         
   9   1   4       2111.88       2115.44        39.37 o                         
  10   1   4         41.74         43.85         6.46 o                         
  -9   2   4        347.16        355.67        13.35 o                         
  -8   2   4        156.82        158.99         4.92 o                         
  -7   2   4          7.58         10.94         1.60 o                         
  -6   2   4        273.48        276.56         4.88 o                         
  -5   2   4        188.32        182.90         3.99 o                         
  -4   2   4        489.17        514.03         8.17 o                         
  -3   2   4       2146.29       2146.52        23.52 o                         
  -2   2   4       2649.91       2504.18        35.17 o                         
  -1   2   4       4010.35       4077.65        61.10 o                         
   0   2   4        129.10        142.81         1.80 o                         
   1   2   4       3987.25       4033.64        91.57 o                         
   2   2   4       2656.97       2538.14        43.47 o                         
   3   2   4       2169.29       2185.66        21.82 o                         
   4   2   4        497.02        518.28         6.40 o                         
   5   2   4        186.06        185.27         2.88 o                         
   6   2   4        264.13        276.34         4.75 o                         
   7   2   4          6.62         12.04         2.36 o                         
   8   2   4        168.55        178.73         8.79 o                         
   9   2   4        345.09        361.85         9.99 o                         
  -9   3   4        420.09        421.50        10.68 o                         
  -8   3   4        202.48        199.03         4.81 o                         
  -7   3   4        697.62        675.45        11.94 o                         
  -6   3   4       4679.29       4613.71        64.74 o                         
  -5   3   4          0.93          3.05         0.82 o                         
  -4   3   4        338.79        337.26         4.85 o                         
  -3   3   4       2868.10       2919.93        28.89 o                         
  -2   3   4       3801.95       3718.44        90.22 o                         
  -1   3   4       6189.16       6245.61       100.52 o                         
   0   3   4         56.00         60.94         0.81 o                         
   1   3   4       6257.07       6206.63       129.19 o                         
   3   3   4       2828.32       2880.33        35.10 o                         
   4   3   4        340.44        343.59         4.71 o                         
   5   3   4          0.95          2.30         1.03 o                         
   6   3   4       4683.93       4564.37        64.48 o                         
   7   3   4        691.12        669.21        14.23 o                         
   8   3   4        200.74        208.47         7.06 o                         
   9   3   4        431.11        410.92        10.91 o                         
  -9   4   4        421.14        418.90         9.05 o                         
  -8   4   4        375.76        370.62         8.15 o                         
  -7   4   4         77.79         76.25         7.17 o                         
  -6   4   4        103.23        107.14         3.90 o                         
  -5   4   4         84.95         86.15         1.99 o                         
  -4   4   4        946.92        926.76        14.18 o                         
  -3   4   4       1694.68       1674.88        18.87 o                         
  -2   4   4         52.49         57.22         1.75 o                         
  -1   4   4       5156.67       5208.73        90.42 o                         
   0   4   4      10278.22       9971.36       136.48 o                         
   1   4   4       5135.33       5140.17        79.07 o                         
   2   4   4         67.44         71.44         1.57 o                         
   3   4   4       1694.39       1651.49        20.75 o                         
   4   4   4        935.94        918.78        10.01 o                         
   5   4   4         77.70         77.11         3.21 o                         
   6   4   4        103.17        104.90         3.47 o                         
   7   4   4         79.37         79.28         4.55 o                         
   8   4   4        379.40        399.44        10.35 o                         
   9   4   4        414.35        410.27        10.91 o                         
  -9   5   4         21.49         32.10         4.69 o                         
  -8   5   4         32.79         32.06         2.11 o                         
  -7   5   4       1610.73       1612.04        20.93 o                         
  -6   5   4       1794.86       1801.06        22.88 o                         
  -5   5   4       1196.37       1242.32        18.78 o                         
  -4   5   4        510.68        503.78         8.44 o                         
  -3   5   4       1414.62       1411.81        14.92 o                         
  -2   5   4       1337.32       1339.60        12.08 o                         
  -1   5   4       1449.03       1437.40        12.06 o                         
   0   5   4        369.09        373.36         3.59 o                         
   1   5   4       1461.32       1442.52        11.99 o                         
   2   5   4       1314.92       1307.79        12.43 o                         
   3   5   4       1417.74       1409.88        14.54 o                         
   4   5   4        531.04        497.41        13.94 o                         
   5   5   4       1193.53       1197.36        21.93 o                         
   6   5   4       1798.10       1774.84        35.71 o                         
   7   5   4       1602.70       1607.52        30.24 o                         
   8   5   4         27.91         21.14         4.77 o                         
   9   5   4         25.54         22.53         4.48 o                         
  -8   6   4        258.84        253.88         5.97 o                         
  -7   6   4        156.14        157.10         4.27 o                         
  -6   6   4          5.17         12.93         2.91 o                         
  -5   6   4        116.99        119.50         4.19 o                         
  -4   6   4       1582.55       1602.92        20.74 o                         
  -3   6   4         57.32         58.52         1.87 o                         
  -2   6   4        106.09        121.78         3.92 o                         
  -1   6   4        152.42        154.78         2.13 o                         
   0   6   4       7736.87       7248.80       174.91 o                         
   1   6   4        151.89        154.48         1.92 o                         
   2   6   4        113.72        118.25         1.80 o                         
   3   6   4         59.70         59.67         1.55 o                         
   4   6   4       1589.30       1557.41        16.24 o                         
   5   6   4        112.92        118.56         4.59 o                         
   6   6   4          5.44          7.66         2.68 o                         
   7   6   4        163.57        172.24         7.93 o                         
   8   6   4        260.15        252.85        10.40 o                         
  -8   7   4        579.66        599.02        35.91 o                         
  -7   7   4        461.14        460.21         9.80 o                         
  -6   7   4         10.26         12.49         2.46 o                         
  -5   7   4        514.90        534.42        10.05 o                         
  -4   7   4       1412.92       1428.37        18.84 o                         
  -3   7   4       1030.91       1040.18        11.47 o                         
  -2   7   4        121.20        121.43         2.52 o                         
  -1   7   4         86.36         93.90         1.90 o                         
   0   7   4        345.49        343.85         3.83 o                         
   1   7   4         91.39         99.82         2.06 o                         
   2   7   4        108.17        107.81         1.60 o                         
   3   7   4       1026.30       1004.81         9.42 o                         
   4   7   4       1416.26       1404.22        17.12 o                         
   5   7   4        514.14        518.64         6.95 o                         
   6   7   4         15.79         20.80         2.58 o                         
   7   7   4        461.23        472.64        10.81 o                         
   8   7   4        577.38        568.03        15.97 o                         
  -7   8   4        227.60        227.60         6.83 o                         
  -6   8   4         79.30         84.67         4.53 o                         
  -5   8   4        105.44        110.22         6.41 o                         
  -4   8   4        177.70        181.63         4.29 o                         
  -3   8   4        496.30        490.70         6.91 o                         
  -2   8   4         60.04         62.25         2.39 o                         
  -1   8   4       1717.81       1705.13        15.35 o                         
   0   8   4       1456.48       1440.17        15.39 o                         
   1   8   4       1717.19       1701.12        16.25 o                         
   2   8   4         53.15         55.60         1.53 o                         
   3   8   4        490.36        477.80         6.17 o                         
   4   8   4        179.46        175.28         3.20 o                         
   5   8   4        104.15        106.72         2.70 o                         
   6   8   4         76.96         78.51         3.15 o                         
   7   8   4        228.01        224.11         5.11 o                         
  -6   9   4        344.99        351.28         8.42 o                         
  -5   9   4         30.59         31.89         3.03 o                         
  -4   9   4       1002.42       1018.94        16.64 o                         
  -3   9   4         41.76         47.74         2.82 o                         
  -2   9   4        301.86        299.47         4.92 o                         
  -1   9   4        209.06        208.02         3.30 o                         
   0   9   4          0.33          1.10         1.02 o                         
   1   9   4        219.12        218.86         3.20 o                         
   2   9   4        306.35        299.67         3.88 o                         
   3   9   4         42.88         49.24         2.81 o                         
   4   9   4        998.91       1000.16        12.36 o                         
   5   9   4         29.12         34.79         2.18 o                         
   6   9   4        342.52        333.29         6.29 o                         
  -5  10   4         87.51         89.32         6.10 o                         
  -4  10   4         93.83        100.48         4.27 o                         
  -3  10   4        130.64        127.80         3.43 o                         
  -2  10   4        298.11        296.57         5.06 o                         
  -1  10   4        336.92        342.41         5.06 o                         
   0  10   4        365.94        364.21         5.35 o                         
   1  10   4        343.94        355.99         6.01 o                         
   2  10   4        299.06        293.26         4.67 o                         
   3  10   4        133.02        127.12         3.93 o                         
   4  10   4         92.37        105.18         4.44 o                         
   5  10   4         91.19         91.18         3.19 o                         
  -4  11   4          3.28          5.48         2.56 o                         
  -3  11   4        117.11        118.21         3.62 o                         
  -2  11   4        158.38        167.22         7.35 o                         
  -1  11   4        137.14        142.69         4.07 o                         
   0  11   4         51.72         55.75         2.65 o                         
   1  11   4        134.85        134.60         4.80 o                         
   2  11   4        154.72        161.31         4.50 o                         
   3  11   4        117.36        118.36         4.10 o                         
   4  11   4          4.67          4.73         2.31 o                         
  -2  12   4        267.25        254.67         5.54 o                         
  -1  12   4          3.28          2.94         1.84 o                         
   0  12   4        650.18        643.03        12.23 o                         
   1  12   4          3.64          7.00         3.88 o                         
   2  12   4        263.13        265.45         7.01 o                         
   1   0   5          9.35          9.52         0.78 o                         
   2   0   5       1865.79       1913.44        20.83 o                         
   3   0   5       4717.33       4748.33        89.94 o                         
   5   0   5        839.46        822.47         9.86 o                         
   6   0   5       1475.25       1478.71        17.53 o                         
   7   0   5        747.50        756.95        15.50 o                         
   8   0   5        323.73        321.42         8.69 o                         
   9   0   5        366.61        362.45         9.94 o                         
  10   0   5        111.00        125.36        12.56 o                         
  -9   1   5        737.26        748.15        23.68 o                         
  -8   1   5        418.21        413.75        10.16 o                         
  -7   1   5        625.58        638.76        18.05 o                         
  -6   1   5        150.27        146.98         3.33 o                         
  -5   1   5       1353.00       1355.60        15.57 o                         
  -4   1   5       1452.87       1461.15        18.37 o                         
  -3   1   5       8710.04       8603.23       109.97 o                         
  -2   1   5       1308.78       1334.34        13.46 o                         
  -1   1   5       1482.56       1472.89        13.58 o                         
   0   1   5       7776.56       7825.50       145.08 o                         
   1   1   5       1415.90       1418.53        15.44 o                         
   2   1   5       1312.25       1334.95        16.39 o                         
   3   1   5       8632.11       8371.37       294.08 o                         
   4   1   5       1432.58       1444.52        18.18 o                         
   5   1   5       1389.12       1392.50        17.79 o                         
   6   1   5        145.63        145.87         3.46 o                         
   7   1   5        602.85        590.54        12.46 o                         
   8   1   5        408.54        401.51        11.03 o                         
   9   1   5        727.28        723.16        16.06 o                         
  -9   2   5        440.92        447.78        11.20 o                         
  -8   2   5        276.03        269.06         9.50 o                         
  -7   2   5       1394.43       1338.96        26.87 o                         
  -6   2   5        149.74        154.87         3.48 o                         
  -5   2   5       3138.56       3104.27        38.13 o                         
  -4   2   5       1103.02       1084.12        13.92 o                         
  -3   2   5       3032.19       2983.76        36.45 o                         
  -2   2   5        964.28        974.87        11.11 o                         
  -1   2   5        561.86        575.58         6.10 o                         
   0   2   5       3502.37       5768.94       323.08 o                         
   1   2   5        558.76        572.15         5.98 o                         
   2   2   5        929.32        939.39         9.60 o                         
   3   2   5       3142.11       3089.08        37.39 o                         
   4   2   5       1114.84       1114.07        12.88 o                         
   5   2   5       3015.23       3019.56        34.00 o                         
   6   2   5        155.05        156.43         3.37 o                         
   7   2   5       1447.47       1443.09        22.83 o                         
   8   2   5        280.79        270.75        15.00 o                         
   9   2   5        429.98        425.59        11.11 o                         
  -9   3   5        297.04        304.32         8.71 o                         
  -8   3   5        909.04        913.67        18.41 o                         
  -7   3   5        207.99        205.33         4.55 o                         
  -6   3   5        179.36        185.09         3.99 o                         
  -5   3   5       1931.02       1935.65        19.84 o                         
  -4   3   5       1249.39       1256.65        13.03 o                         
  -3   3   5       2359.64       2324.04        25.69 o                         
  -2   3   5       1251.97       1267.34        14.31 o                         
  -1   3   5        155.41        156.53         3.78 o                         
   0   3   5      14669.08      13838.81       266.64 o                         
   1   3   5        161.79        163.07         2.58 o                         
   2   3   5       1321.82       1385.62        22.83 o                         
   3   3   5       2315.61       2309.09        28.36 o                         
   4   3   5       1243.28       1242.05        15.90 o                         
   5   3   5       1987.12       1951.00        31.89 o                         
   6   3   5        176.48        178.91         4.49 o                         
   7   3   5        190.82        192.88         6.36 o                         
   8   3   5        922.29        883.88        19.15 o                         
   9   3   5        302.95        310.95         9.27 o                         
  -9   4   5         44.64         47.76         3.57 o                         
  -8   4   5        142.02        132.77         3.45 o                         
  -7   4   5       1091.20       1080.68        14.77 o                         
  -6   4   5        850.08        877.62        11.90 o                         
  -5   4   5       2171.97       2225.60        27.61 o                         
  -4   4   5        526.45        530.44         7.82 o                         
  -3   4   5       2065.08       2003.39        22.40 o                         
  -2   4   5       1026.13       1012.08         9.93 o                         
  -1   4   5       1648.65       1652.84        16.72 o                         
   0   4   5        473.99        471.63         3.97 o                         
   1   4   5       1659.47       1651.44        15.41 o                         
   2   4   5        997.64        999.10         9.56 o                         
   3   4   5       2122.77       2089.05        23.13 o                         
   4   4   5        541.32        525.07         7.50 o                         
   5   4   5       2106.42       2096.28        43.69 o                         
   6   4   5        866.19        886.08        17.65 o                         
   7   4   5       1128.89       1173.40        62.83 o                         
   8   4   5        136.62        141.86         6.02 o                         
   9   4   5         37.45         33.87         5.08 o                         
  -9   5   5        281.67        275.30         9.82 o                         
  -8   5   5        382.59        390.36        11.17 o                         
  -7   5   5        217.61        223.30         4.09 o                         
  -6   5   5        980.87        996.09        15.68 o                         
  -5   5   5        185.91        192.57         6.45 o                         
  -4   5   5        622.99        614.16        11.77 o                         
  -3   5   5       1455.52       1488.16        15.66 o                         
  -2   5   5        892.15        886.23         8.32 o                         
  -1   5   5       4128.44       4029.99        37.04 o                         
   0   5   5       4132.25       4102.81        52.91 o                         
   1   5   5       4193.41       4124.02        40.74 o                         
   2   5   5        938.58        924.23         8.97 o                         
   3   5   5       1409.78       1397.91        14.39 o                         
   4   5   5        588.55        566.57         8.24 o                         
   5   5   5        185.48        183.50         6.87 o                         
   6   5   5        961.17        983.09        26.65 o                         
   7   5   5        206.70        215.86         9.18 o                         
   8   5   5        394.38        398.04        13.95 o                         
   9   5   5        294.86        285.66        11.87 o                         
  -8   6   5        307.16        318.24        10.21 o                         
  -7   6   5        267.05        283.77         9.08 o                         
  -6   6   5       1179.18       1241.65        24.97 o                         
  -5   6   5        296.75        298.60         6.60 o                         
  -4   6   5        530.82        553.51         8.36 o                         
  -3   6   5         21.31         23.45         1.25 o                         
  -2   6   5        488.20        496.17         6.57 o                         
  -1   6   5       1311.64       1315.83        11.97 o                         
   0   6   5         14.62         16.91         0.87 o                         
   1   6   5       1315.42       1320.34        11.11 o                         
   2   6   5        486.23        496.22         5.70 o                         
   3   6   5         18.42         20.46         1.04 o                         
   4   6   5        530.24        531.95         7.71 o                         
   5   6   5        295.87        295.88         5.89 o                         
   6   6   5       1168.77       1147.97        30.60 o                         
   7   6   5        260.33        261.01        10.24 o                         
   8   6   5        303.99        296.93        11.50 o                         
  -8   7   5         41.63         46.01         7.57 o                         
  -7   7   5        100.61        103.46         4.94 o                         
  -6   7   5        717.53        724.39        13.06 o                         
  -5   7   5        220.84        222.93         6.35 o                         
  -4   7   5         70.11         74.66         2.91 o                         
  -3   7   5        981.86        982.98        13.42 o                         
  -2   7   5       2669.11       2654.32        25.04 o                         
  -1   7   5       1843.33       1851.04        21.44 o                         
   0   7   5        209.71        206.60         2.62 o                         
   1   7   5       1906.87       1905.92        16.83 o                         
   2   7   5       2657.50       2608.91        26.37 o                         
   3   7   5        966.36        946.35        11.30 o                         
   4   7   5         80.14         78.61         2.81 o                         
   5   7   5        231.99        231.18         4.66 o                         
   6   7   5        722.00        728.72        12.20 o                         
   7   7   5         95.64         98.68         4.03 o                         
   8   7   5         44.26         47.78         3.20 o                         
  -7   8   5        142.67        146.55         5.78 o                         
  -6   8   5        116.72        122.79         5.11 o                         
  -5   8   5       1069.31       1071.12        21.80 o                         
  -4   8   5        232.28        232.83         5.71 o                         
  -3   8   5        710.29        728.67        10.63 o                         
  -2   8   5        255.24        259.38         5.00 o                         
  -1   8   5         74.94         78.70         2.19 o                         
   0   8   5        327.18        322.10         4.02 o                         
   1   8   5         72.38         75.38         1.63 o                         
   2   8   5        261.28        261.61         3.85 o                         
   3   8   5        700.25        725.33        17.39 o                         
   4   8   5        236.37        227.89         5.94 o                         
   5   8   5       1090.31       1059.84        11.81 o                         
   6   8   5        111.88        110.75         4.27 o                         
   7   8   5        143.02        143.00         4.23 o                         
  -6   9   5        185.78        188.00         7.71 o                         
  -5   9   5        338.63        333.44         7.89 o                         
  -4   9   5        356.90        361.53         6.67 o                         
  -3   9   5        120.40        129.87         4.40 o                         
  -2   9   5       1515.10       1493.90        23.59 o                         
  -1   9   5        553.07        556.80         8.31 o                         
   0   9   5        450.65        453.06         6.09 o                         
   1   9   5        552.44        548.13         6.54 o                         
   2   9   5       1476.81       1445.65        18.82 o                         
   3   9   5        110.75        107.28         3.43 o                         
   4   9   5        376.39        371.45         6.65 o                         
   5   9   5        349.56        334.97         4.94 o                         
   6   9   5        188.11        189.74         4.65 o                         
  -5  10   5        196.66        213.14        13.14 o                         
  -4  10   5         59.85         60.04         3.70 o                         
  -3  10   5        186.63        174.02         4.65 o                         
  -2  10   5        154.44        158.40         3.66 o                         
  -1  10   5         38.17         42.57         3.31 o                         
   0  10   5        419.03        412.30         5.82 o                         
   1  10   5         34.28         38.63         2.01 o                         
   2  10   5        151.38        152.48         4.09 o                         
   3  10   5        181.17        182.36         4.55 o                         
   4  10   5         58.48         59.66         3.74 o                         
   5  10   5        195.16        200.48         4.38 o                         
  -4  11   5        484.84        476.22         9.77 o                         
  -3  11   5         14.29         15.89         2.03 o                         
  -2  11   5         14.57         16.51         1.98 o                         
  -1  11   5        626.07        624.15         9.56 o                         
   0  11   5        196.02        208.56         4.53 o                         
   1  11   5        605.59        598.19         9.05 o                         
   2  11   5         13.13         18.44         2.54 o                         
   3  11   5         19.87         21.28         2.36 o                         
   4  11   5        486.87        490.63         8.93 o                         
  -1  12   5         48.89         57.43         2.93 o                         
   0  12   5         10.89         13.57         1.83 o                         
   1  12   5         48.00         55.56         6.82 o                         
   0   0   6        975.81       1010.91        14.40 o                         
   1   0   6          9.28         12.81         0.85 o                         
   2   0   6        910.66        939.65        10.58 o                         
   3   0   6       4884.89       4715.31        77.13 o                         
   4   0   6        264.84        259.63         4.74 o                         
   5   0   6       2913.91       2950.15        36.28 o                         
   6   0   6         11.09         13.58         1.43 o                         
   7   0   6        309.61        323.43         8.32 o                         
   8   0   6         59.96         62.27         4.51 o                         
   9   0   6        985.59        977.72        20.27 o                         
  -9   1   6        193.85        193.20        10.65 o                         
  -8   1   6        665.76        663.81        14.39 o                         
  -7   1   6         73.57         78.85         4.13 o                         
  -6   1   6        358.71        359.03         8.02 o                         
  -5   1   6        475.65        472.76         6.23 o                         
  -4   1   6        637.59        614.74         8.45 o                         
  -3   1   6       1517.98       1511.00        15.39 o                         
  -2   1   6       2108.37       2178.56        21.69 o                         
  -1   1   6       1960.90       1997.88        21.67 o                         
   0   1   6       6947.71       6683.96       103.09 o                         
   1   1   6       1965.01       2012.03        28.33 o                         
   2   1   6       2091.18       2168.28        23.56 o                         
   3   1   6       1498.13       1497.08        16.56 o                         
   4   1   6        650.61        623.53        15.66 o                         
   5   1   6        491.77        498.10         8.33 o                         
   6   1   6        368.97        366.73         6.84 o                         
   7   1   6         70.36         77.29         3.22 o                         
   8   1   6        658.06        658.86        14.52 o                         
   9   1   6        195.20        197.07         7.28 o                         
  -9   2   6        393.64        390.14        13.59 o                         
  -8   2   6        185.36        181.68         6.91 o                         
  -7   2   6        200.85        210.74         6.23 o                         
  -6   2   6       2465.78       2504.21        54.56 o                         
  -5   2   6        804.29        801.61        10.86 o                         
  -4   2   6        829.19        831.72        11.18 o                         
  -3   2   6       1333.63       1285.46        14.42 o                         
  -2   2   6       2081.05       2019.75        18.71 o                         
  -1   2   6       1665.02       1651.20        15.30 o                         
   0   2   6        569.98        552.04         5.40 o                         
   1   2   6       1711.00       1674.66        16.72 o                         
   2   2   6       2092.08       2042.99        20.29 o                         
   3   2   6       1295.57       1273.39        15.88 o                         
   4   2   6        821.62        825.51        10.82 o                         
   5   2   6        829.67        824.29        12.67 o                         
   6   2   6       2471.98       2450.19        35.36 o                         
   7   2   6        187.14        194.04         4.74 o                         
   8   2   6        188.33        189.21         6.75 o                         
   9   2   6        406.12        389.61        14.83 o                         
  -9   3   6        578.52        563.76        14.35 o                         
  -8   3   6         13.66         19.38         1.75 o                         
  -7   3   6         41.65         47.48         2.21 o                         
  -6   3   6       1098.74       1101.96        17.19 o                         
  -5   3   6        124.76        130.73         2.61 o                         
  -4   3   6         13.09         13.45         0.87 o                         
  -3   3   6       4278.99       4199.20        51.06 o                         
  -2   3   6       1542.07       1524.53        15.58 o                         
  -1   3   6       3626.12       3622.04        62.10 o                         
   0   3   6        404.06        409.29         4.54 o                         
   1   3   6       3663.48       3579.83        87.18 o                         
   2   3   6       1540.59       1521.69        15.34 o                         
   3   3   6       4265.16       4195.36        76.22 o                         
   4   3   6         16.72         15.08         1.18 o                         
   5   3   6        126.40        130.92         2.51 o                         
   6   3   6       1092.73       1105.92        29.73 o                         
   7   3   6         40.95         43.50         4.62 o                         
   8   3   6         10.86         15.64         3.96 o                         
   9   3   6        583.89        582.16        19.28 o                         
  -9   4   6         60.12         66.72         9.54 o                         
  -8   4   6         22.53         28.70         2.22 o                         
  -7   4   6        504.43        515.91        17.87 o                         
  -6   4   6       2285.27       2313.58        33.66 o                         
  -5   4   6       1934.30       1972.16        35.95 o                         
  -4   4   6        415.03        414.19         6.90 o                         
  -3   4   6        182.32        184.42         3.24 o                         
  -2   4   6       2612.51       2597.24        26.14 o                         
  -1   4   6       2355.77       2306.41        23.74 o                         
   0   4   6         12.80         12.37         0.64 o                         
   1   4   6       2385.33       2366.10        23.65 o                         
   2   4   6       2625.39       2627.01        34.05 o                         
   3   4   6        206.05        209.53         3.26 o                         
   4   4   6        403.65        399.97         5.44 o                         
   5   4   6       1892.51       1861.60        28.56 o                         
   6   4   6       2277.81       2267.46        57.25 o                         
   7   4   6        530.16        548.06        17.14 o                         
   9   4   6         59.49         60.81         7.11 o                         
  -9   5   6        329.97        327.36        10.79 o                         
  -8   5   6        401.45        398.29        16.53 o                         
  -7   5   6        170.63        169.17         6.86 o                         
  -6   5   6        716.71        722.03        21.60 o                         
  -5   5   6        514.76        551.56        12.34 o                         
  -4   5   6        709.79        739.46        12.65 o                         
  -3   5   6       1560.06       1579.93        18.10 o                         
  -2   5   6       3277.45       3282.22        32.90 o                         
  -1   5   6        353.21        359.76         3.87 o                         
   0   5   6       2539.54       2532.84        20.63 o                         
   1   5   6        377.77        385.67         4.18 o                         
   2   5   6       3318.62       3269.83        32.51 o                         
   3   5   6       1570.54       1550.67        14.73 o                         
   4   5   6        664.96        678.39         9.67 o                         
   5   5   6        492.00        485.70        10.26 o                         
   6   5   6        708.39        708.57        20.37 o                         
   7   5   6        184.90        189.16         8.79 o                         
   8   5   6        412.88        416.92        14.63 o                         
   9   5   6        333.15        330.89        13.29 o                         
  -8   6   6        115.97        110.00         6.62 o                         
  -7   6   6        535.33        537.63        13.39 o                         
  -6   6   6         73.76         75.53         7.49 o                         
  -5   6   6       2165.53       2236.81        33.23 o                         
  -4   6   6        293.24        303.12         5.46 o                         
  -3   6   6       1125.17       1143.30        12.53 o                         
  -2   6   6       1395.97       1383.09        18.14 o                         
  -1   6   6        593.65        594.03         7.70 o                         
   0   6   6         42.23         43.26         1.22 o                         
   1   6   6        580.56        581.36         5.27 o                         
   2   6   6       1387.09       1385.25        13.28 o                         
   3   6   6       1191.78       1179.64        12.40 o                         
   4   6   6        304.53        302.23         3.93 o                         
   5   6   6       2105.10       2095.24        30.50 o                         
   6   6   6         75.57         77.14         4.16 o                         
   7   6   6        575.64        562.48        18.39 o                         
   8   6   6        108.88        105.06         7.48 o                         
  -8   7   6        429.98        437.79        14.57 o                         
  -7   7   6        122.73        120.82         5.23 o                         
  -6   7   6        186.38        200.21         5.95 o                         
  -5   7   6        548.69        556.95        11.32 o                         
  -4   7   6       1174.06       1179.77        16.03 o                         
  -3   7   6        686.53        703.95        10.18 o                         
  -2   7   6        628.59        621.74         7.40 o                         
  -1   7   6       1139.02       1151.02        11.52 o                         
   0   7   6       2100.14       2103.11        18.51 o                         
   1   7   6       1097.25       1090.14         9.97 o                         
   2   7   6        661.81        639.21         6.75 o                         
   3   7   6        717.34        712.09         7.51 o                         
   4   7   6       1144.35       1125.33        13.30 o                         
   5   7   6        537.31        535.54         7.33 o                         
   6   7   6        186.40        189.98         4.17 o                         
   7   7   6        132.98        142.10         7.26 o                         
   8   7   6        431.81        439.82        14.66 o                         
  -7   8   6         41.26         52.58        11.88 o                         
  -6   8   6        367.12        368.59         8.46 o                         
  -5   8   6        414.37        421.54         7.82 o                         
  -4   8   6        873.55        889.34        12.79 o                         
  -3   8   6        994.67        999.52        13.89 o                         
  -2   8   6        954.18        964.91        11.87 o                         
  -1   8   6         91.37         97.69         3.13 o                         
   0   8   6        629.93        636.12         7.87 o                         
   1   8   6         96.68        100.23         2.03 o                         
   2   8   6        923.79        909.31        12.03 o                         
   3   8   6       1003.83        985.93        12.01 o                         
   4   8   6        888.74        907.72        12.72 o                         
   5   8   6        395.45        396.66         5.38 o                         
   6   8   6        374.37        370.94         6.78 o                         
   7   8   6         46.42         44.78         3.10 o                         
  -6   9   6          9.49         15.34         4.35 o                         
  -5   9   6         80.52         89.54         3.95 o                         
  -4   9   6        541.66        532.78         8.78 o                         
  -3   9   6        330.18        344.26         7.47 o                         
  -2   9   6        554.55        571.73         8.98 o                         
  -1   9   6       1770.02       1844.52        49.07 o                         
   0   9   6        148.19        159.59         2.99 o                         
   1   9   6       1702.16       1682.78        19.02 o                         
   2   9   6        536.93        532.24         7.30 o                         
   3   9   6        350.05        346.25         6.16 o                         
   4   9   6        556.54        549.31         8.72 o                         
   5   9   6         80.24         82.12         2.99 o                         
   6   9   6          9.08         14.91         2.48 o                         
  -5  10   6        419.80        396.04        13.94 o                         
  -4  10   6        228.11        246.31         6.57 o                         
  -3  10   6        214.30        201.01         7.58 o                         
  -2  10   6        297.86        305.79         5.26 o                         
  -1  10   6        320.83        327.45         5.92 o                         
   0  10   6        700.79        705.69        12.53 o                         
   1  10   6        334.40        329.44         6.89 o                         
   2  10   6        276.53        285.72         5.63 o                         
   3  10   6        196.23        194.18         6.05 o                         
   4  10   6        241.42        241.75         8.43 o                         
   5  10   6        433.81        419.87         7.53 o                         
  -4  11   6        134.27        136.78         4.40 o                         
  -3  11   6         28.91         31.80         2.45 o                         
  -2  11   6        993.73        990.10        13.99 o                         
  -1  11   6        554.97        556.27         8.77 o                         
   0  11   6         22.68         22.95         2.02 o                         
   1  11   6        540.68        544.24        12.86 o                         
   2  11   6        989.63        981.85        16.77 o                         
   3  11   6         33.31         35.09         2.71 o                         
   4  11   6        148.00        163.88         6.79 o                         
   0  12   6        597.04        586.33        11.28 o                         
   1   0   7      10233.29      10123.18       193.44 o                         
   2   0   7        993.72        978.87        10.08 o                         
   3   0   7       1440.54       1422.65        15.89 o                         
   4   0   7        928.62        940.89        10.01 o                         
   5   0   7        158.73        159.82         3.28 o                         
   6   0   7       1885.10       1840.58        27.03 o                         
   7   0   7        420.49        427.05        14.50 o                         
   8   0   7          3.77          2.69         3.65 o                         
   9   0   7        350.76        352.92        14.26 o                         
  -9   1   7        172.05        166.08        10.01 o                         
  -8   1   7         34.10         49.38         5.80 o                         
  -7   1   7        203.69        209.65         9.53 o                         
  -6   1   7       4859.46       4686.70        66.61 o                         
  -5   1   7        733.76        737.30         9.19 o                         
  -4   1   7        169.67        174.39         2.62 o                         
  -3   1   7       2079.30       2107.58        23.22 o                         
  -2   1   7       3814.80       3760.86        64.24 o                         
  -1   1   7       1031.37       1047.20         9.85 o                         
   0   1   7         36.17         35.84         0.83 o                         
   1   1   7       1033.46       1047.77        10.68 o                         
   2   1   7       3852.77       3704.39        89.65 o                         
   3   1   7       2060.98       2093.42        20.96 o                         
   4   1   7        136.88        142.90         2.63 o                         
   5   1   7        725.20        735.89         9.98 o                         
   6   1   7       4843.26       4756.48        81.95 o                         
   7   1   7        207.43        209.61        11.16 o                         
   8   1   7         28.99         34.10         4.96 o                         
   9   1   7        163.08        153.43         9.50 o                         
  -9   2   7        192.59        181.47         7.77 o                         
  -8   2   7        300.16        291.23        14.26 o                         
  -7   2   7         44.07         47.43         5.30 o                         
  -6   2   7        810.08        847.00        21.00 o                         
  -5   2   7        607.73        607.22         8.00 o                         
  -4   2   7       1653.68       1651.27        16.97 o                         
  -3   2   7       1909.61       1915.16        17.99 o                         
  -2   2   7       2167.68       2151.44        19.97 o                         
  -1   2   7       1635.69       1607.57        13.98 o                         
   0   2   7       5994.91       5794.96       127.04 o                         
   1   2   7       1580.13       1543.39        17.01 o                         
   2   2   7       2061.69       2067.36        22.52 o                         
   3   2   7       1955.57       1999.17        21.96 o                         
   4   2   7       1690.68       1726.92        21.52 o                         
   5   2   7        591.74        592.03         9.53 o                         
   6   2   7        817.01        842.99        16.12 o                         
   7   2   7         49.85         49.63         3.18 o                         
   8   2   7        281.48        293.46        11.99 o                         
   9   2   7        187.71        189.99        10.29 o                         
  -9   3   7        330.23        352.15        18.90 o                         
  -8   3   7        385.58        380.99         8.89 o                         
  -7   3   7        935.09        930.39        15.18 o                         
  -6   3   7        755.48        759.71        13.84 o                         
  -5   3   7       1598.88       1567.67        17.82 o                         
  -4   3   7        890.92        901.08        10.90 o                         
  -3   3   7       2728.25       2740.67        30.22 o                         
  -2   3   7       1615.09       1645.65        15.56 o                         
  -1   3   7        133.70        142.13         1.85 o                         
   0   3   7        536.55        542.82         5.88 o                         
   1   3   7        121.33        126.03         1.76 o                         
   2   3   7       1658.11       1684.86        20.87 o                         
   3   3   7       2719.25       2737.64        33.51 o                         
   4   3   7        879.78        888.58         9.50 o                         
   5   3   7       1620.42       1596.39        20.19 o                         
   6   3   7        754.97        784.15        22.19 o                         
   7   3   7        958.68        986.38        27.64 o                         
   8   3   7        395.92        396.32        14.34 o                         
   9   3   7        324.52        335.46        13.69 o                         
  -9   4   7        518.98        507.68        15.36 o                         
  -8   4   7        489.81        474.74         7.29 o                         
  -7   4   7          4.67          6.48         0.89 o                         
  -6   4   7         56.47         61.44         6.16 o                         
  -5   4   7        128.42        128.20         5.04 o                         
  -4   4   7        858.25        870.58        16.94 o                         
  -3   4   7       2444.45       2424.87        24.62 o                         
  -2   4   7        669.69        668.60         7.30 o                         
  -1   4   7       3466.98       3467.26        34.51 o                         
   1   4   7       3578.13       3528.66        42.87 o                         
   2   4   7        657.15        646.65        10.02 o                         
   3   4   7       2432.51       2389.30        26.38 o                         
   4   4   7        862.14        852.72        28.30 o                         
   5   4   7        116.42        116.74         3.10 o                         
   6   4   7         60.89         69.20         5.56 o                         
   7   4   7          4.84          9.43         3.45 o                         
   8   4   7        491.35        502.47        16.86 o                         
   9   4   7        536.17        535.76        18.33 o                         
  -8   5   7        605.56        579.37        21.82 o                         
  -7   5   7        101.22        103.53         7.43 o                         
  -6   5   7        326.65        338.44         9.29 o                         
  -5   5   7        206.85        205.80         6.59 o                         
  -4   5   7       3720.12       3785.11        46.67 o                         
  -3   5   7        333.79        336.84         6.48 o                         
  -2   5   7        520.94        522.52         6.32 o                         
  -1   5   7        169.15        172.90         2.72 o                         
   0   5   7         35.47         35.71         1.86 o                         
   1   5   7        155.96        159.64         2.57 o                         
   2   5   7        535.79        519.84         6.53 o                         
   3   5   7        332.33        339.14         4.35 o                         
   4   5   7       3716.97       3684.61        36.89 o                         
   5   5   7        198.81        192.26         5.67 o                         
   6   5   7        294.91        288.55         7.55 o                         
   7   5   7         98.66         90.73         6.55 o                         
   8   5   7        617.57        621.90        13.84 o                         
  -8   6   7         43.75         43.03         5.35 o                         
  -7   6   7        236.36        235.89         8.30 o                         
  -6   6   7        401.99        422.84         8.83 o                         
  -5   6   7         33.34         41.15         2.46 o                         
  -4   6   7         58.98         61.59         2.70 o                         
  -3   6   7       2877.84       2902.95        36.15 o                         
  -2   6   7        976.65        966.26        11.72 o                         
  -1   6   7       2594.31       2549.72        24.00 o                         
   0   6   7        165.31        164.79         2.91 o                         
   1   6   7       2727.50       2710.35        29.70 o                         
   2   6   7        979.26        974.03         9.60 o                         
   3   6   7       2814.28       2756.74        27.81 o                         
   4   6   7         53.40         55.71         2.11 o                         
   5   6   7         35.21         37.40         2.12 o                         
   6   6   7        395.77        399.20         7.64 o                         
   7   6   7        223.30        236.46         7.24 o                         
   8   6   7         48.72         54.66         3.97 o                         
  -7   7   7        282.09        296.98         7.69 o                         
  -6   7   7        227.55        234.07         6.50 o                         
  -5   7   7        220.98        222.17         5.02 o                         
  -4   7   7       1138.50       1147.60        15.75 o                         
  -3   7   7        107.42        118.46         3.34 o                         
  -2   7   7        148.37        157.88         3.64 o                         
  -1   7   7        158.89        165.62         3.02 o                         
   0   7   7        819.82        825.56         9.98 o                         
   1   7   7        164.81        165.94         2.51 o                         
   2   7   7        150.90        161.40         2.55 o                         
   3   7   7        105.62        112.72         2.67 o                         
   4   7   7       1147.62       1136.29        17.61 o                         
   5   7   7        228.10        218.35         3.86 o                         
   6   7   7        227.27        229.61         4.61 o                         
   7   7   7        281.13        285.72         8.23 o                         
  -7   8   7        255.27        252.83         8.00 o                         
  -6   8   7        357.35        367.17         8.52 o                         
  -5   8   7        426.72        430.96         7.68 o                         
  -4   8   7        444.62        457.88         7.75 o                         
  -3   8   7        626.08        657.15        10.18 o                         
  -2   8   7       1812.17       1840.46        23.79 o                         
  -1   8   7        612.83        603.39        10.74 o                         
   0   8   7        701.00        714.27         9.88 o                         
   1   8   7        631.28        618.94         7.16 o                         
   2   8   7       1795.38       1752.30        18.21 o                         
   3   8   7        605.18        616.27         8.16 o                         
   4   8   7        473.03        478.98         7.65 o                         
   5   8   7        446.05        448.45         6.65 o                         
   6   8   7        355.26        348.87         6.38 o                         
   7   8   7        246.56        253.71         7.91 o                         
  -6   9   7         34.46         35.42         4.49 o                         
  -5   9   7        564.28        555.72        14.14 o                         
  -4   9   7        102.76        100.61         3.93 o                         
  -3   9   7        747.23        753.99        15.80 o                         
  -2   9   7         69.09         66.93         3.73 o                         
  -1   9   7         38.78         42.68         2.43 o                         
   0   9   7        365.76        369.81         6.13 o                         
   1   9   7         43.50         48.22         2.69 o                         
   2   9   7         61.75         66.38         2.44 o                         
   3   9   7        735.19        738.45        10.78 o                         
   4   9   7        102.87        109.16         3.60 o                         
   5   9   7        572.99        545.99         7.83 o                         
   6   9   7         36.01         36.17         2.60 o                         
  -5  10   7        288.63        285.99         7.62 o                         
  -4  10   7        483.80        483.65         9.94 o                         
  -3  10   7         55.37         60.46         3.85 o                         
  -2  10   7        577.35        581.45        10.32 o                         
  -1  10   7        534.66        543.80         8.39 o                         
   0  10   7         56.34         61.81         3.31 o                         
   1  10   7        526.39        512.58         7.97 o                         
   2  10   7        552.06        544.90         7.61 o                         
   3  10   7         46.51         49.27         3.41 o                         
   4  10   7        498.11        491.94         8.29 o                         
   5  10   7        296.28        295.14         5.41 o                         
  -3  11   7        235.15        228.91         7.53 o                         
  -2  11   7         81.45         84.25         3.79 o                         
  -1  11   7         59.57         72.28         6.04 o                         
   0  11   7         55.59         52.53         2.45 o                         
   1  11   7         56.22         57.87         3.74 o                         
   2  11   7         74.28         84.11         4.52 o                         
   3  11   7        233.34        241.71        11.19 o                         
   0   0   8      39303.26      36766.18       813.81 o                         
   1   0   8        412.19        421.45         5.11 o                         
   2   0   8       1619.59       1680.12        18.58 o                         
   3   0   8        382.88        401.77         5.08 o                         
   4   0   8       4024.53       4049.69        40.17 o                         
   5   0   8        638.87        641.53        10.62 o                         
   6   0   8         54.62         54.63         6.53 o                         
   7   0   8        532.23        560.37        17.72 o                         
   8   0   8       1599.69       1585.57        42.93 o                         
   9   0   8          7.13          8.56         4.06 o                         
  -9   1   8         57.95         53.14         4.57 o                         
  -8   1   8        190.00        195.16         7.36 o                         
  -7   1   8       1936.22       1969.82        46.36 o                         
  -6   1   8        427.21        428.04         6.12 o                         
  -5   1   8        594.95        580.61         6.77 o                         
  -4   1   8        668.34        674.71         7.51 o                         
  -3   1   8       1295.27       1308.87        12.65 o                         
  -2   1   8        370.53        374.48         4.00 o                         
  -1   1   8       1715.48       1664.77        15.42 o                         
   0   1   8       2443.91       2431.22        22.28 o                         
   1   1   8       1697.60       1633.98        17.77 o                         
   2   1   8        377.78        394.95         4.84 o                         
   3   1   8       1298.81       1322.68        16.60 o                         
   4   1   8        658.79        666.84         7.35 o                         
   5   1   8        600.63        588.13         8.00 o                         
   6   1   8        424.72        432.04         9.43 o                         
   7   1   8       1938.96       1924.51        62.01 o                         
   8   1   8        192.46        224.82        10.61 o                         
   9   1   8         47.87         44.40         6.08 o                         
  -9   2   8        243.71        235.93         6.72 o                         
  -8   2   8       1097.18       1059.58        21.47 o                         
  -7   2   8        127.86        132.04         4.14 o                         
  -6   2   8        366.05        360.78         6.84 o                         
  -5   2   8        269.29        274.12         4.16 o                         
  -4   2   8       1778.01       1775.86        18.23 o                         
  -3   2   8       2934.59       2947.05        29.43 o                         
  -2   2   8       2606.82       2685.81        24.78 o                         
  -1   2   8       2571.27       2524.21        21.74 o                         
   0   2   8      16788.94      15772.03       414.49 o                         
   1   2   8       2608.31       2569.01        27.96 o                         
   2   2   8       2541.09       2629.47        31.99 o                         
   3   2   8       2917.56       2983.82        32.45 o                         
   4   2   8       1820.62       1869.97        20.94 o                         
   5   2   8        286.80        286.05         4.17 o                         
   6   2   8        377.62        371.31        11.96 o                         
   7   2   8        118.40        127.64         4.48 o                         
   8   2   8       1070.04       1086.10        30.82 o                         
   9   2   8        251.82        252.06        11.94 o                         
  -9   3   8        192.06        181.53        12.63 o                         
  -8   3   8        235.47        224.28         5.79 o                         
  -7   3   8        147.27        152.68         3.20 o                         
  -6   3   8       1470.10       1471.12        18.84 o                         
  -5   3   8         44.87         47.51         1.36 o                         
  -4   3   8       1411.20       1408.11        23.56 o                         
  -3   3   8        806.92        802.35         8.86 o                         
  -2   3   8        999.10       1015.81         9.96 o                         
  -1   3   8       2318.76       2285.76        19.90 o                         
   0   3   8        153.20        157.21         2.65 o                         
   1   3   8       2261.27       2238.06        22.33 o                         
   2   3   8       1012.40       1021.08        15.04 o                         
   3   3   8        831.01        833.38         9.74 o                         
   4   3   8       1399.08       1412.69        17.78 o                         
   5   3   8         46.70         51.32         1.88 o                         
   6   3   8       1468.34       1465.34        21.68 o                         
   7   3   8        153.32        160.21         6.03 o                         
   8   3   8        246.12        243.94        11.02 o                         
   9   3   8        182.53        171.54         9.36 o                         
  -9   4   8        322.82        318.41        10.51 o                         
  -8   4   8        227.08        217.82         8.18 o                         
  -7   4   8        174.35        178.36         7.02 o                         
  -6   4   8        425.22        443.19        25.90 o                         
  -5   4   8        658.50        662.36        14.05 o                         
  -4   4   8        356.44        350.45         5.24 o                         
  -3   4   8       3681.17       3610.02        53.12 o                         
  -2   4   8       3356.05       3338.02        28.91 o                         
  -1   4   8        870.45        877.36        10.35 o                         
   0   4   8         65.50         72.03         1.98 o                         
   1   4   8        886.19        888.72        12.81 o                         
   2   4   8       3333.12       3270.56        73.71 o                         
   3   4   8       3684.89       3669.00        44.78 o                         
   4   4   8        364.16        359.28         5.69 o                         
   5   4   8        632.74        623.04        10.42 o                         
   6   4   8        441.03        448.43        10.18 o                         
   7   4   8        187.94        189.72         6.29 o                         
   8   4   8        209.49        213.53         7.06 o                         
   9   4   8        321.90        318.39        12.35 o                         
  -8   5   8         10.42         13.86         3.64 o                         
  -7   5   8        310.28        302.66         9.28 o                         
  -6   5   8        348.46        353.05         9.87 o                         
  -5   5   8        584.49        585.04        13.03 o                         
  -4   5   8        206.64        224.05         4.51 o                         
  -3   5   8       2445.06       2407.78        25.32 o                         
  -2   5   8        895.01        882.14        10.78 o                         
  -1   5   8        679.79        683.87         7.09 o                         
   0   5   8        280.09        276.68         3.53 o                         
   1   5   8        651.58        643.53         7.86 o                         
   2   5   8        892.46        895.01        13.68 o                         
   3   5   8       2458.37       2416.96        26.84 o                         
   4   5   8        208.89        217.74         3.17 o                         
   5   5   8        578.18        577.09        12.16 o                         
   6   5   8        347.95        363.71         9.90 o                         
   7   5   8        307.95        321.04         8.60 o                         
   8   5   8          7.83          7.54         2.62 o                         
  -8   6   8         23.10         30.65         6.65 o                         
  -7   6   8        374.81        383.31         8.71 o                         
  -6   6   8         81.59         85.27         4.23 o                         
  -5   6   8        958.29       1004.25        14.36 o                         
  -4   6   8        366.70        364.61         6.33 o                         
  -3   6   8        835.78        846.13        11.83 o                         
  -2   6   8       1324.92       1321.69        18.67 o                         
  -1   6   8        226.35        225.20         3.72 o                         
   0   6   8       1842.20       1846.27        20.64 o                         
   1   6   8        217.97        220.74         3.18 o                         
   2   6   8       1334.39       1317.75        13.76 o                         
   3   6   8        868.43        845.63        11.59 o                         
   4   6   8        369.77        363.42         7.47 o                         
   5   6   8        915.75        923.47        12.42 o                         
   6   6   8         80.26         78.87         6.63 o                         
   7   6   8        396.17        373.12         9.60 o                         
   8   6   8         27.67         31.39         3.71 o                         
  -7   7   8        149.63        145.93         5.67 o                         
  -6   7   8         86.54         89.48         4.52 o                         
  -5   7   8        250.48        249.54         5.42 o                         
  -4   7   8        450.66        474.35         8.38 o                         
  -3   7   8       1283.71       1319.87        17.62 o                         
  -2   7   8        505.30        516.26         7.94 o                         
  -1   7   8        372.85        367.30         5.76 o                         
   0   7   8        301.24        301.24         4.87 o                         
   1   7   8        397.06        396.26         6.04 o                         
   2   7   8        500.28        501.91         6.56 o                         
   3   7   8       1271.35       1242.47        14.58 o                         
   4   7   8        456.41        469.63        11.12 o                         
   5   7   8        249.07        251.41         4.97 o                         
   6   7   8         94.19        102.59         4.41 o                         
   7   7   8        152.30        144.59         4.75 o                         
  -7   8   8        176.38        173.98         6.75 o                         
  -6   8   8        118.67        117.05         5.14 o                         
  -5   8   8        314.76        324.12         6.53 o                         
  -4   8   8        318.65        314.86         6.11 o                         
  -3   8   8        118.25        117.89         3.61 o                         
  -2   8   8        126.00        123.25         3.87 o                         
  -1   8   8       1148.60       1160.54        17.91 o                         
   0   8   8        412.35        411.61         6.31 o                         
   1   8   8       1129.91       1105.55        14.68 o                         
   2   8   8        117.49        114.52         2.68 o                         
   3   8   8        127.10        124.62         6.03 o                         
   4   8   8        321.43        326.92         5.85 o                         
   5   8   8        306.89        309.76         6.19 o                         
   6   8   8        121.28        128.22         4.10 o                         
   7   8   8        178.54        187.67         4.79 o                         
  -6   9   8        201.39        192.98         6.51 o                         
  -5   9   8         23.87         25.33         2.56 o                         
  -4   9   8        506.44        494.82         8.47 o                         
  -3   9   8        120.96        141.53        11.98 o                         
  -2   9   8        145.22        145.40         4.89 o                         
  -1   9   8        200.86        193.60         4.07 o                         
   0   9   8         57.25         62.84         1.93 o                         
   1   9   8        209.17        204.35         4.41 o                         
   2   9   8        144.73        136.26         3.22 o                         
   3   9   8        116.82        121.71         3.68 o                         
   4   9   8        507.19        489.70         7.97 o                         
   5   9   8         22.89         25.74         2.00 o                         
   6   9   8        198.52        191.74         4.82 o                         
  -5  10   8         29.88         32.11         6.58 o                         
  -4  10   8        127.86        136.11         5.37 o                         
  -3  10   8        171.38        171.36         5.67 o                         
  -2  10   8        364.75        360.80         7.34 o                         
  -1  10   8        293.45        296.78         5.47 o                         
   0  10   8         53.62         53.54         1.87 o                         
   1  10   8        293.57        297.67         6.74 o                         
   2  10   8        360.50        351.36         6.37 o                         
   3  10   8        179.75        174.48         5.23 o                         
   4  10   8        126.34        133.08         4.10 o                         
  -3  11   8        228.30        230.81         7.43 o                         
  -2  11   8         54.72         48.95         4.21 o                         
  -1  11   8         56.57         58.00         2.99 o                         
   0  11   8        218.14        222.78         4.58 o                         
   1  11   8         53.32         59.40         3.81 o                         
   2  11   8         55.85         58.89         6.77 o                         
   3  11   8        227.90        230.53         5.99 o                         
   1   0   9         27.88         32.00         1.51 o                         
   3   0   9          2.92          5.12         0.74 o                         
   4   0   9         41.12         47.62         1.82 o                         
   5   0   9        157.56        158.62         3.72 o                         
   6   0   9       6395.32       6243.12        67.71 o                         
   7   0   9          0.08         -0.88         1.52 o                         
   8   0   9          7.33          8.00         1.98 o                         
   9   0   9          4.00          5.19         4.35 o                         
  -9   1   9        339.37        326.91         7.48 o                         
  -8   1   9        281.46        286.40         6.51 o                         
  -7   1   9        126.95        122.63         4.02 o                         
  -6   1   9       1378.29       1400.43        31.50 o                         
  -5   1   9        570.45        573.12         7.37 o                         
  -4   1   9        635.13        631.38         7.14 o                         
  -3   1   9        421.70        444.69         4.82 o                         
  -2   1   9       2725.19       2746.73        27.33 o                         
  -1   1   9       3947.83       3946.48        67.31 o                         
   0   1   9       2426.21       2449.85        24.29 o                         
   1   1   9       3915.19       3859.46        78.14 o                         
   2   1   9       2682.34       2741.71        33.29 o                         
   3   1   9        406.87        430.49         6.08 o                         
   4   1   9        663.14        656.14         7.33 o                         
   5   1   9        562.52        558.72         7.12 o                         
   6   1   9       1373.69       1378.10        16.14 o                         
   7   1   9        127.10        125.74         3.43 o                         
   8   1   9        267.93        265.18         8.08 o                         
   9   1   9        329.94        323.15         7.53 o                         
  -9   2   9        672.85        676.48        37.13 o                         
  -8   2   9        145.34        148.40         4.42 o                         
  -7   2   9        421.66        414.73        10.63 o                         
  -6   2   9       2537.65       2553.26        36.97 o                         
  -5   2   9       1528.60       1547.77        19.85 o                         
  -4   2   9        623.70        637.47         7.23 o                         
  -3   2   9       1711.53       1688.91        17.26 o                         
  -2   2   9       1554.88       1528.29        17.01 o                         
  -1   2   9        383.10        403.54         3.77 o                         
   0   2   9       1480.98       1497.79        16.56 o                         
   1   2   9        400.24        416.27         5.19 o                         
   2   2   9       1569.40       1547.28        19.23 o                         
   3   2   9       1693.39       1690.68        18.81 o                         
   4   2   9        605.97        613.53         6.84 o                         
   5   2   9       1538.71       1541.02        17.49 o                         
   6   2   9       2540.00       2500.18        27.91 o                         
   7   2   9        403.70        395.77        10.89 o                         
   8   2   9        157.76        166.38         6.04 o                         
   9   2   9        675.16        665.31        13.34 o                         
  -9   3   9         47.55         46.79         4.80 o                         
  -8   3   9        275.24        288.35         6.23 o                         
  -7   3   9        104.87        104.41         3.22 o                         
  -6   3   9        483.45        479.99         6.96 o                         
  -5   3   9        111.46        115.40         3.81 o                         
  -4   3   9       1696.55       1661.71        19.39 o                         
  -3   3   9        382.21        390.48         4.93 o                         
  -2   3   9       3417.86       3386.48        33.79 o                         
  -1   3   9        139.91        148.43         1.99 o                         
   0   3   9       3111.65       3062.22        30.47 o                         
   1   3   9        138.96        148.30         2.27 o                         
   2   3   9       3384.05       3375.24        33.47 o                         
   3   3   9        388.29        413.36         9.76 o                         
   4   3   9       1756.22       1774.35        19.78 o                         
   5   3   9        108.40        111.67         2.38 o                         
   6   3   9        488.63        484.61         8.32 o                         
   7   3   9        111.31        113.10         4.96 o                         
   8   3   9        261.05        256.60         7.72 o                         
   9   3   9         47.98         49.85         4.22 o                         
  -8   4   9        435.25        445.55        28.16 o                         
  -7   4   9        123.14        129.45         6.75 o                         
  -6   4   9        110.26        111.97         5.34 o                         
  -5   4   9       1418.02       1466.19        27.64 o                         
  -4   4   9       1981.62       1937.03        30.94 o                         
  -3   4   9       3628.59       3589.88        33.39 o                         
  -2   4   9        219.06        228.72         3.14 o                         
  -1   4   9        294.19        297.39         3.56 o                         
   0   4   9        560.01        563.09         6.83 o                         
   1   4   9        287.34        294.86         3.93 o                         
   2   4   9        203.40        202.71         3.45 o                         
   3   4   9       3615.05       3597.02        43.94 o                         
   4   4   9       1988.66       1997.03        24.92 o                         
   5   4   9       1445.13       1456.54        21.68 o                         
   6   4   9        128.00        131.46         5.04 o                         
   7   4   9        105.05        112.40         5.13 o                         
   8   4   9        426.00        424.80        10.63 o                         
  -8   5   9        175.15        198.42        14.31 o                         
  -7   5   9         18.52         25.60         3.70 o                         
  -6   5   9         86.03         86.76         5.25 o                         
  -5   5   9         55.97         65.88         3.53 o                         
  -4   5   9        512.31        520.74         8.09 o                         
  -3   5   9       1593.84       1592.34        16.87 o                         
  -2   5   9        464.12        458.86         7.86 o                         
  -1   5   9       2344.51       2352.10        23.35 o                         
   0   5   9        112.98        115.05         2.49 o                         
   1   5   9       2341.87       2290.92        28.64 o                         
   2   5   9        442.48        448.45         7.62 o                         
   3   5   9       1577.87       1607.75        24.03 o                         
   4   5   9        516.24        518.48         9.17 o                         
   5   5   9         52.00         56.59         2.69 o                         
   6   5   9         89.80         93.96         4.61 o                         
   7   5   9         17.27         20.99         3.97 o                         
   8   5   9        166.21        172.19         8.26 o                         
  -8   6   9        458.28        449.22        12.70 o                         
  -7   6   9        144.82        141.81         5.44 o                         
  -6   6   9        809.27        799.24        14.08 o                         
  -5   6   9        375.89        382.83         6.95 o                         
  -4   6   9        778.25        802.64        11.58 o                         
  -3   6   9        673.91        674.53         9.88 o                         
  -2   6   9        659.08        662.75         9.57 o                         
  -1   6   9       1361.29       1360.55        15.61 o                         
   0   6   9        520.33        515.78         6.58 o                         
   1   6   9       1342.57       1349.43        17.12 o                         
   2   6   9        627.95        630.49         8.72 o                         
   3   6   9        684.52        666.29        10.99 o                         
   4   6   9        795.13        789.66        12.87 o                         
   5   6   9        369.97        382.59         7.33 o                         
   6   6   9        815.36        801.65         9.93 o                         
   7   6   9        147.18        156.17         4.11 o                         
   8   6   9        441.12        439.71         7.62 o                         
  -7   7   9          7.48         35.66        10.57 o                         
  -6   7   9        125.47        123.59         5.07 o                         
  -5   7   9         77.06         77.32         3.80 o                         
  -4   7   9        184.30        186.46         4.50 o                         
  -3   7   9        600.57        610.91         9.31 o                         
  -2   7   9        313.10        320.54         5.69 o                         
  -1   7   9        896.69        918.96        12.32 o                         
   0   7   9        440.88        432.12         7.53 o                         
   1   7   9        905.69        925.67        14.39 o                         
   2   7   9        322.66        320.40         5.26 o                         
   3   7   9        607.68        598.00         8.83 o                         
   4   7   9        178.03        165.69         6.34 o                         
   5   7   9         80.98         85.11         4.89 o                         
   6   7   9        129.85        128.86         4.30 o                         
   7   7   9          9.16         12.17         2.16 o                         
  -6   8   9        271.24        272.20        10.15 o                         
  -5   8   9        937.49        938.20        13.88 o                         
  -4   8   9         19.08         20.13         2.19 o                         
  -3   8   9        404.71        415.82         7.19 o                         
  -2   8   9        704.13        701.11        11.91 o                         
  -1   8   9        927.04        909.56        14.74 o                         
   0   8   9        222.70        225.95         4.36 o                         
   1   8   9        914.08        896.17        17.63 o                         
   2   8   9        704.14        738.51        27.28 o                         
   3   8   9        437.08        425.65         8.24 o                         
   4   8   9         22.90         26.32         2.70 o                         
   5   8   9        904.87        879.86        14.74 o                         
   6   8   9        267.81        266.49         5.45 o                         
  -5   9   9         50.51         56.47         3.37 o                         
  -4   9   9         82.80         84.50         3.85 o                         
  -3   9   9         32.01         34.43         2.44 o                         
  -2   9   9        686.15        690.56        14.93 o                         
  -1   9   9         64.68         68.92         2.43 o                         
   0   9   9       1200.71       1174.85        13.72 o                         
   1   9   9         66.59         78.33         6.22 o                         
   2   9   9        681.29        682.23        11.73 o                         
   3   9   9         33.53         36.97         3.13 o                         
   4   9   9         75.49         78.38         3.86 o                         
   5   9   9         48.01         49.12         3.37 o                         
  -4  10   9        623.60        621.78        15.12 o                         
  -3  10   9        142.67        151.26         5.54 o                         
  -2  10   9        198.37        200.05         5.18 o                         
  -1  10   9        105.65        111.02         3.73 o                         
   0  10   9         14.70         15.86         2.31 o                         
   1  10   9        102.30        110.02         4.28 o                         
   2  10   9        210.10        206.14         5.52 o                         
   3  10   9        159.08        154.18         6.45 o                         
   4  10   9        610.36        616.50        32.63 o                         
  -2  11   9         59.23         60.70         7.40 o                         
  -1  11   9        279.93        272.62         6.92 o                         
   0  11   9         73.06         83.38         6.01 o                         
   1  11   9        296.58        288.99        16.20 o                         
   2  11   9         62.06         60.41         5.29 o                         
   0   0  10       1891.27       1921.57        27.28 o                         
   1   0  10          5.46         10.73         0.71 o                         
   2   0  10       1376.50       1386.93        17.55 o                         
   3   0  10        821.57        832.68         8.91 o                         
   4   0  10        152.79        156.59         2.55 o                         
   5   0  10       1403.48       1397.52        16.10 o                         
   6   0  10          5.29          8.81         1.24 o                         
   7   0  10        247.40        257.26         6.93 o                         
   8   0  10        174.60        172.06         5.05 o                         
   9   0  10        603.38        577.20        11.30 o                         
  -9   1  10        162.91        160.70         5.72 o                         
  -8   1  10        698.67        682.78        12.05 o                         
  -7   1  10        298.19        295.19         6.33 o                         
  -6   1  10         62.10         62.31         2.67 o                         
  -5   1  10        435.67        434.35         5.93 o                         
  -4   1  10       1063.91       1078.10        11.50 o                         
  -3   1  10       1007.26       1004.78         9.88 o                         
  -2   1  10        286.59        307.97         4.09 o                         
  -1   1  10        464.20        472.35         4.89 o                         
   1   1  10        473.26        482.11         5.39 o                         
   2   1  10        288.56        308.67         5.29 o                         
   3   1  10        994.59        982.03        12.67 o                         
   4   1  10       1055.29       1073.91        12.53 o                         
   5   1  10        437.77        442.65         5.92 o                         
   6   1  10         66.86         63.84         2.20 o                         
   7   1  10        284.07        281.89         6.08 o                         
   8   1  10        689.91        678.76        12.07 o                         
   9   1  10        164.45        169.94         6.51 o                         
  -9   2  10        161.65        154.53         4.76 o                         
  -8   2  10         45.48         43.16         3.07 o                         
  -7   2  10         30.21         29.88         2.32 o                         
  -6   2  10       1566.94       1590.41        23.80 o                         
  -5   2  10        398.08        406.69         6.34 o                         
  -4   2  10        373.41        386.87         4.92 o                         
  -3   2  10       1747.47       1713.92        16.29 o                         
  -2   2  10       1843.38       1809.63        16.99 o                         
  -1   2  10        649.36        657.91         6.16 o                         
   0   2  10        298.34        287.47         3.86 o                         
   1   2  10        656.19        665.65         7.92 o                         
   2   2  10       1855.01       1812.40        23.23 o                         
   3   2  10       1747.62       1722.18        23.21 o                         
   4   2  10        379.01        397.84         5.31 o                         
   5   2  10        382.47        393.73         5.91 o                         
   6   2  10       1560.45       1529.84        24.23 o                         
   7   2  10         36.36         38.85         3.39 o                         
   8   2  10         50.61         50.15         3.75 o                         
   9   2  10        166.39        163.24         5.52 o                         
  -8   3  10        337.68        338.33         7.27 o                         
  -7   3  10         18.64         19.24         1.91 o                         
  -6   3  10         42.94         50.71         4.16 o                         
  -5   3  10         72.68         80.43         3.40 o                         
  -4   3  10       2377.65       2354.93        27.89 o                         
  -3   3  10       1805.45       1778.08        17.03 o                         
  -2   3  10        803.49        780.36         7.48 o                         
  -1   3  10       1932.89       1930.16        18.11 o                         
   0   3  10        331.06        322.80         3.94 o                         
   1   3  10       1915.45       1897.17        19.13 o                         
   2   3  10        772.18        760.82        10.16 o                         
   3   3  10       1819.63       1815.79        20.18 o                         
   4   3  10       2410.87       2445.68        29.97 o                         
   5   3  10         70.57         75.98         2.00 o                         
   6   3  10         48.69         52.19         1.94 o                         
   7   3  10         20.04         20.38         2.96 o                         
   8   3  10        333.12        331.96         7.42 o                         
  -8   4  10        109.18        121.95         6.65 o                         
  -7   4  10        107.62        126.60         9.53 o                         
  -6   4  10       1595.01       1632.60        44.36 o                         
  -5   4  10        736.27        737.27        15.79 o                         
  -4   4  10         97.71        105.49         2.79 o                         
  -3   4  10       1644.20       1658.35        16.10 o                         
  -2   4  10        836.24        844.84         8.10 o                         
  -1   4  10        505.50        506.22         5.89 o                         
   0   4  10       1126.10       1136.29        16.43 o                         
   1   4  10        522.50        523.00         6.50 o                         
   2   4  10        819.85        822.50        12.19 o                         
   3   4  10       1603.94       1632.10        20.71 o                         
   4   4  10        119.04        120.37         3.49 o                         
   5   4  10        766.17        781.61        11.65 o                         
   6   4  10       1593.76       1698.54        74.09 o                         
   7   4  10         95.66         93.57         3.94 o                         
   8   4  10         98.39         96.39         4.29 o                         
  -8   5  10        249.72        248.06        13.38 o                         
  -7   5  10        362.04        346.12        10.07 o                         
  -6   5  10        191.75        196.37         7.16 o                         
  -5   5  10        661.48        679.15        12.18 o                         
  -4   5  10        990.45       1012.66        14.00 o                         
  -3   5  10        442.46        457.36         5.81 o                         
  -2   5  10       2067.16       2046.17        23.10 o                         
  -1   5  10        814.27        791.94        13.11 o                         
   0   5  10        233.15        242.83         3.31 o                         
   1   5  10        795.71        774.28        10.74 o                         
   2   5  10       2016.36       2008.23        35.88 o                         
   3   5  10        466.82        471.60         8.18 o                         
   4   5  10       1026.42       1022.58        16.09 o                         
   5   5  10        633.88        653.16        13.70 o                         
   6   5  10        187.82        191.84         4.80 o                         
   7   5  10        375.49        371.04         7.61 o                         
   8   5  10        243.79        243.60         6.24 o                         
  -7   6  10        209.86        205.18         6.43 o                         
  -6   6  10        156.79        156.76         5.41 o                         
  -5   6  10       1551.15       1563.35        24.25 o                         
  -4   6  10        520.94        537.61         9.69 o                         
  -3   6  10       1148.47       1175.30        14.14 o                         
  -2   6  10        198.31        210.74         3.73 o                         
  -1   6  10        153.76        154.91         3.18 o                         
   0   6  10       1946.77       1965.66        24.43 o                         
   1   6  10        157.02        157.03         3.53 o                         
   2   6  10        177.13        175.76         4.17 o                         
   3   6  10       1105.19       1097.84        17.41 o                         
   4   6  10        533.94        527.28         9.35 o                         
   5   6  10       1601.65       1644.49        30.97 o                         
   6   6  10        157.43        168.58         6.19 o                         
   7   6  10        186.18        189.90         4.23 o                         
  -7   7  10        325.25        310.15         8.12 o                         
  -6   7  10        534.04        545.56        10.96 o                         
  -5   7  10        322.63        326.17         6.55 o                         
  -4   7  10        144.22        144.31         4.26 o                         
  -3   7  10         71.42         69.59         3.39 o                         
  -2   7  10        947.00        950.73        11.72 o                         
  -1   7  10       1465.84       1480.44        19.01 o                         
   0   7  10        552.38        552.83         9.22 o                         
   1   7  10       1501.08       1502.55        22.31 o                         
   2   7  10        925.50        905.06        12.17 o                         
   3   7  10         64.38         64.22         2.99 o                         
   4   7  10        160.48        163.33         6.08 o                         
   5   7  10        322.35        327.70         8.93 o                         
   6   7  10        541.24        531.30        12.39 o                         
   7   7  10        332.70        328.54         9.94 o                         
  -6   8  10        119.18        109.53         6.60 o                         
  -5   8  10        333.38        326.72         6.72 o                         
  -4   8  10        703.11        710.27        10.97 o                         
  -3   8  10        185.26        189.42         4.59 o                         
  -2   8  10        122.17        123.92         3.15 o                         
  -1   8  10       1003.92        984.92        18.68 o                         
   0   8  10        797.36        809.73        15.75 o                         
   1   8  10       1036.55       1208.13        39.24 o                         
   2   8  10        136.99        135.89         3.34 o                         
   3   8  10        167.59        169.64         4.04 o                         
   4   8  10        694.69        695.98        12.01 o                         
   5   8  10        345.51        345.15         7.49 o                         
   6   8  10        107.57        105.91         6.53 o                         
  -5   9  10         29.92         30.90         3.23 o                         
  -4   9  10          4.22          4.98         2.16 o                         
  -3   9  10        494.27        495.96         8.44 o                         
  -2   9  10        344.23        340.75         9.26 o                         
  -1   9  10        756.91        746.35        10.52 o                         
   0   9  10         55.89         61.62         4.50 o                         
   1   9  10        802.52        799.67        16.87 o                         
   2   9  10        340.01        337.26         7.70 o                         
   3   9  10        472.72        460.75         8.87 o                         
   4   9  10          6.45          5.44         2.08 o                         
   5   9  10         29.35         29.34         3.33 o                         
  -4  10  10        263.60        272.22         7.51 o                         
  -3  10  10         24.08         21.87         6.09 o                         
  -2  10  10        555.22        545.70         9.96 o                         
  -1  10  10        620.39        620.10        13.12 o                         
   0  10  10        176.99        178.46         6.89 o                         
   1  10  10        642.74        609.69        14.13 o                         
   2  10  10        564.32        528.00        12.81 o                         
   3  10  10         22.38         24.95         2.65 o                         
   4  10  10        256.76        257.39         6.70 o                         
  -1  11  10        119.80        130.54        10.39 o                         
   0  11  10        129.55        121.47         6.49 o                         
   1  11  10        126.96        134.99        10.94 o                         
   1   0  11       2999.36       3009.49        27.69 o                         
   2   0  11         11.03         18.65         1.39 o                         
   3   0  11       5179.73       5086.58        78.47 o                         
   4   0  11         26.23         27.27         1.41 o                         
   5   0  11        863.21        879.55        10.63 o                         
   6   0  11         45.99         47.61         3.00 o                         
   7   0  11         83.39         90.47         3.76 o                         
   8   0  11         14.43         16.39         2.27 o                         
  -8   1  11        391.91        394.81         8.07 o                         
  -7   1  11        320.57        324.35         6.76 o                         
  -6   1  11        664.82        665.81        11.26 o                         
  -5   1  11       1065.44       1060.15        16.18 o                         
  -4   1  11       1964.96       1998.08        20.56 o                         
  -3   1  11       1903.15       1905.68        19.45 o                         
  -2   1  11        499.81        487.70         5.56 o                         
  -1   1  11         34.54         38.61         1.19 o                         
   0   1  11        111.71        119.01         1.79 o                         
   1   1  11         31.93         37.67         1.22 o                         
   2   1  11        528.91        512.55        10.18 o                         
   3   1  11       1932.17       1984.95        32.12 o                         
   4   1  11       1944.46       1978.03        24.71 o                         
   5   1  11       1020.24       1010.88        11.96 o                         
   6   1  11        650.57        645.04         9.62 o                         
   7   1  11        339.76        352.10         7.30 o                         
   8   1  11        394.11        403.53        10.55 o                         
  -8   2  11        179.07        172.24         4.75 o                         
  -7   2  11        337.23        338.59         6.85 o                         
  -6   2  11         37.69         39.15         2.29 o                         
  -5   2  11        561.88        561.08        11.25 o                         
  -4   2  11        804.79        809.53        11.63 o                         
  -3   2  11       2242.80       2293.67        31.56 o                         
  -2   2  11        904.27        924.17         9.10 o                         
  -1   2  11        124.11        125.99         1.93 o                         
   0   2  11       3565.30       3488.30        38.13 o                         
   1   2  11        133.79        134.17         2.36 o                         
   2   2  11        893.34        917.55        12.23 o                         
   3   2  11       2252.73       2276.16        28.09 o                         
   4   2  11        803.37        830.51        11.03 o                         
   5   2  11        566.03        577.96         8.25 o                         
   6   2  11         38.43         44.50         2.52 o                         
   7   2  11        332.09        332.13         5.88 o                         
   8   2  11        169.38        166.34         5.14 o                         
  -8   3  11        126.84        125.92         6.50 o                         
  -7   3  11        761.09        774.53        16.99 o                         
  -6   3  11        101.84        116.27        10.38 o                         
  -5   3  11       1058.73       1070.65        20.96 o                         
  -4   3  11        385.01        394.19         6.85 o                         
  -3   3  11       2462.16       2459.29        23.28 o                         
  -2   3  11        823.17        827.83         8.51 o                         
  -1   3  11        198.94        201.98         2.73 o                         
   0   3  11       1867.35       1855.29        18.80 o                         
   1   3  11        186.94        199.43         4.84 o                         
   2   3  11        816.74        820.06         9.79 o                         
   3   3  11       2487.58       2597.62        52.49 o                         
   4   3  11        389.05        405.91         5.72 o                         
   5   3  11       1032.61       1045.78        14.26 o                         
   6   3  11        101.76        108.59         2.75 o                         
   7   3  11        789.23        789.35        13.32 o                         
   8   3  11        126.16        128.13         4.68 o                         
  -8   4  11        220.73        225.02        11.88 o                         
  -7   4  11        440.37        427.66        11.33 o                         
  -6   4  11         42.31         42.69         6.08 o                         
  -5   4  11        744.70        755.51        18.41 o                         
  -4   4  11        362.44        370.89         5.61 o                         
  -3   4  11         11.66         13.93         1.23 o                         
  -2   4  11        723.60        714.39         7.16 o                         
  -1   4  11       1426.42       1415.39        13.64 o                         
   0   4  11       4158.82       4126.24        42.78 o                         
   1   4  11       1425.87       1429.00        16.09 o                         
   2   4  11        717.47        717.04        13.40 o                         
   3   4  11         15.52         20.74         1.83 o                         
   4   4  11        361.17        368.34         6.83 o                         
   5   4  11        754.19        770.16        12.21 o                         
   6   4  11         43.06         48.91         3.32 o                         
   7   4  11        442.67        427.01         8.37 o                         
   8   4  11        216.15        205.14         5.72 o                         
  -7   5  11         77.04         72.39         5.54 o                         
  -6   5  11       1359.97       1364.39        21.77 o                         
  -5   5  11         90.52        106.38        12.09 o                         
  -4   5  11        495.78        508.49         8.08 o                         
  -3   5  11        568.97        578.74         7.73 o                         
  -2   5  11       2184.28       2176.08        22.34 o                         
  -1   5  11        264.09        263.21         4.93 o                         
   0   5  11       2306.49       2291.76        28.28 o                         
   1   5  11        260.75        263.00         6.73 o                         
   2   5  11       2137.52       2184.55        38.94 o                         
   3   5  11        565.98        573.86         9.61 o                         
   4   5  11        525.26        528.63        13.56 o                         
   5   5  11         94.62        110.39         8.26 o                         
   6   5  11       1362.61       1378.67        20.81 o                         
   7   5  11         71.06         66.66         4.11 o                         
  -7   6  11        182.46        183.86        10.02 o                         
  -6   6  11          7.66         10.91         2.62 o                         
  -5   6  11        416.56        415.61         7.64 o                         
  -4   6  11         87.79         90.76         3.81 o                         
  -3   6  11        251.80        263.47         4.63 o                         
  -2   6  11         86.16         90.88         2.72 o                         
  -1   6  11       1787.49       1770.41        22.37 o                         
   0   6  11          5.04         10.77         1.66 o                         
   1   6  11       1757.01       1741.91        31.75 o                         
   2   6  11         85.56         84.73         4.27 o                         
   3   6  11        258.83        258.42         5.51 o                         
   4   6  11         85.74         91.36         8.55 o                         
   5   6  11        417.86        428.96        14.61 o                         
   6   6  11          7.45         12.43         2.78 o                         
   7   6  11        188.06        190.43        10.19 o                         
  -6   7  11       1061.34       1062.63        18.08 o                         
  -5   7  11        427.91        435.82         7.92 o                         
  -4   7  11         79.41         87.45         3.50 o                         
  -3   7  11        232.36        254.06        10.59 o                         
  -2   7  11       1257.45       1262.68        24.70 o                         
  -1   7  11        274.31        275.38         4.73 o                         
   0   7  11        494.16        500.23         8.55 o                         
   1   7  11        267.84        263.21         7.36 o                         
   2   7  11       1226.04       1236.89        18.81 o                         
   3   7  11        252.79        262.27         4.79 o                         
   4   7  11         95.49         95.55         5.09 o                         
   5   7  11        402.97        419.02        10.53 o                         
   6   7  11       1081.00       1075.54        21.65 o                         
  -6   8  11         30.51         34.24         3.52 o                         
  -5   8  11          1.21          2.12         2.28 o                         
  -4   8  11        216.18        224.65         5.31 o                         
  -3   8  11         32.37         42.98         4.22 o                         
  -2   8  11        543.89        528.72         9.05 o                         
  -1   8  11        423.79        410.93         7.70 o                         
   0   8  11       1212.43       1203.35        15.59 o                         
   1   8  11        409.19        425.03        10.42 o                         
   2   8  11        561.42        547.44         9.60 o                         
   3   8  11         34.94         37.96         2.30 o                         
   4   8  11        210.80        219.74         5.58 o                         
   5   8  11          0.97          3.63         2.04 o                         
   6   8  11         30.46         34.88         2.93 o                         
  -5   9  11        855.70        864.25        13.40 o                         
  -4   9  11        313.25        318.57         6.65 o                         
  -3   9  11        533.87        535.14         8.98 o                         
  -2   9  11        100.94        103.23         5.53 o                         
  -1   9  11        259.06        259.80         5.25 o                         
   0   9  11         79.92         76.35         5.06 o                         
   1   9  11        257.89        246.34         7.86 o                         
   2   9  11        103.44        108.55         3.88 o                         
   3   9  11        565.04        546.89        12.39 o                         
   4   9  11        312.70        298.10         6.90 o                         
   5   9  11        809.53        782.18        13.83 o                         
  -3  10  11        177.63        181.14        11.80 o                         
  -2  10  11        136.92        136.84         6.43 o                         
  -1  10  11        321.25        302.44         6.86 o                         
   0  10  11        447.77        425.96        11.14 o                         
   1  10  11        334.33        314.14         9.39 o                         
   2  10  11        149.28        141.43         6.63 o                         
   3  10  11        166.84        165.64        12.64 o                         
   0   0  12        281.82        291.47         5.24 o                         
   1   0  12         36.06         36.97         1.29 o                         
   2   0  12       1355.67       1353.32        19.97 o                         
   3   0  12       1425.95       1444.18        16.45 o                         
   4   0  12        648.63        661.32         9.36 o                         
   5   0  12        721.36        732.17        10.65 o                         
   6   0  12         97.59         93.82         2.93 o                         
   7   0  12        272.81        271.79         6.17 o                         
   8   0  12         76.97         79.50         5.28 o                         
  -8   1  12         64.58         65.87         6.10 o                         
  -7   1  12         21.37         23.78         2.15 o                         
  -6   1  12        397.96        406.00         6.58 o                         
  -5   1  12        285.32        286.15         4.45 o                         
  -4   1  12        135.38        135.66         2.73 o                         
  -3   1  12       5589.72       5546.33        50.73 o                         
  -2   1  12       1446.06       1445.63        16.35 o                         
  -1   1  12       5006.78       5034.39        49.66 o                         
   0   1  12        479.69        484.80         6.12 o                         
   1   1  12       5110.02       5103.39        50.39 o                         
   2   1  12       1432.42       1393.86        63.64 o                         
   3   1  12       5542.25       5574.68        67.25 o                         
   4   1  12        120.21        121.69         3.52 o                         
   5   1  12        285.92        290.81         4.98 o                         
   6   1  12        401.65        415.17         6.68 o                         
   7   1  12         15.18         16.05         2.16 o                         
   8   1  12         58.23         60.34         4.92 o                         
  -8   2  12        203.50        203.96         5.06 o                         
  -7   2  12         59.56         60.42         2.84 o                         
  -6   2  12        644.63        664.88        18.73 o                         
  -5   2  12        114.01        117.49         2.88 o                         
  -4   2  12        530.79        517.42         8.23 o                         
  -3   2  12        919.28        916.14         9.24 o                         
  -2   2  12       1262.54       1240.94        12.03 o                         
  -1   2  12       1697.00       1698.75        17.31 o                         
   0   2  12         16.62         20.82         1.01 o                         
   1   2  12       1661.91       1631.05        38.46 o                         
   2   2  12       1284.45       1283.78        18.95 o                         
   3   2  12        933.65        975.83        17.92 o                         
   4   2  12        527.66        531.26         7.49 o                         
   5   2  12        121.36        129.54         3.80 o                         
   6   2  12        613.38        621.06         9.01 o                         
   7   2  12         63.13         65.77         3.48 o                         
   8   2  12        219.17        223.44         5.95 o                         
  -8   3  12         35.94         43.66         5.02 o                         
  -7   3  12        247.07        249.72        12.49 o                         
  -6   3  12       1637.75       1652.94        31.31 o                         
  -5   3  12         48.57         53.17         4.07 o                         
  -4   3  12         27.91         25.60         2.28 o                         
  -3   3  12        838.42        854.17         9.53 o                         
  -2   3  12       1430.24       1442.35        16.71 o                         
  -1   3  12       4096.44       4077.81        40.66 o                         
   0   3  12        161.01        160.20         2.37 o                         
   1   3  12       4226.48       4199.48        41.57 o                         
   2   3  12       1413.64       1435.32        16.50 o                         
   3   3  12        811.22        828.66        10.87 o                         
   4   3  12         36.24         36.09         1.76 o                         
   5   3  12         51.23         59.11         1.84 o                         
   6   3  12       1645.92       1657.25        24.81 o                         
   7   3  12        238.40        229.21         9.11 o                         
   8   3  12         30.56         33.00         2.80 o                         
  -8   4  12        235.25        228.79         8.60 o                         
  -7   4  12        188.80        191.55         7.38 o                         
  -6   4  12        331.99        344.80         9.56 o                         
  -5   4  12        225.50        233.28         6.97 o                         
  -4   4  12        752.49        748.98        10.89 o                         
  -3   4  12        417.75        409.94         5.47 o                         
  -2   4  12        275.44        274.18         4.01 o                         
  -1   4  12        677.91        674.58         9.03 o                         
   0   4  12       2232.84       2189.08        22.31 o                         
   1   4  12        649.28        663.90         8.30 o                         
   2   4  12        303.78        310.29         7.41 o                         
   3   4  12        424.56        421.72         9.36 o                         
   4   4  12        734.70        719.87        11.65 o                         
   5   4  12        228.39        230.33         9.29 o                         
   6   4  12        325.01        340.10         8.89 o                         
   7   4  12        201.13        205.84         5.28 o                         
   8   4  12        241.79        240.79         6.85 o                         
  -7   5  12        683.22        659.52        12.59 o                         
  -6   5  12        837.38        844.74        14.70 o                         
  -5   5  12        178.19        190.83         5.47 o                         
  -4   5  12        388.99        395.43         6.85 o                         
  -3   5  12        122.16        121.07         3.00 o                         
  -2   5  12       1063.63       1079.47        15.30 o                         
  -1   5  12        409.92        413.98         6.26 o                         
   0   5  12       1576.79       1525.21        44.90 o                         
   1   5  12        419.46        427.39         9.58 o                         
   2   5  12       1014.15       1034.17        19.76 o                         
   3   5  12        115.29        123.85         4.79 o                         
   4   5  12        412.30        404.74        16.94 o                         
   5   5  12        176.51        183.48         6.97 o                         
   6   5  12        838.72        854.44        17.67 o                         
   7   5  12        673.96        670.52        14.88 o                         
  -7   6  12        338.10        327.89         8.68 o                         
  -6   6  12         39.13         46.49         4.19 o                         
  -5   6  12        384.95        383.47         7.18 o                         
  -4   6  12        319.43        335.45         7.60 o                         
  -3   6  12        169.77        172.28         4.70 o                         
  -2   6  12         36.89         35.39         2.63 o                         
  -1   6  12        184.85        189.17         3.68 o                         
   0   6  12       3504.14       3462.87        42.31 o                         
   1   6  12        188.43        196.92         6.12 o                         
   2   6  12         37.36         35.25         3.00 o                         
   3   6  12        172.30        173.90         6.14 o                         
   4   6  12        322.56        323.90         6.69 o                         
   5   6  12        370.60        368.92        13.38 o                         
   6   6  12         37.65         42.25         8.60 o                         
   7   6  12        345.87        364.71        12.08 o                         
  -6   7  12         25.04         28.81         3.52 o                         
  -5   7  12        139.94        132.58         4.44 o                         
  -4   7  12       1140.32       1138.45        16.01 o                         
  -3   7  12        334.66        334.82         6.27 o                         
  -2   7  12        108.60        109.00         4.36 o                         
  -1   7  12        191.88        188.50         5.63 o                         
   0   7  12        948.63        947.05        14.82 o                         
   1   7  12        199.48        208.83         9.51 o                         
   2   7  12        104.21        101.91         3.10 o                         
   3   7  12        329.85        318.59         5.50 o                         
   4   7  12       1153.39       1160.11        22.85 o                         
   5   7  12        143.38        141.46         8.46 o                         
   6   7  12         29.07         29.04         3.46 o                         
  -5   8  12        121.17        118.61         4.55 o                         
  -4   8  12        317.89        308.47         6.57 o                         
  -3   8  12        129.94        129.99         4.05 o                         
  -2   8  12        183.22        180.02         4.03 o                         
  -1   8  12        335.71        333.76         6.60 o                         
   0   8  12        183.39        189.51         6.61 o                         
   1   8  12        343.35        343.28         9.17 o                         
   2   8  12        170.08        165.83         4.32 o                         
   3   8  12        127.73        130.36         4.04 o                         
   4   8  12        328.09        327.89         7.07 o                         
   5   8  12        116.82        106.86         4.34 o                         
  -4   9  12        233.89        226.58         6.71 o                         
  -3   9  12        148.37        150.14         4.96 o                         
  -2   9  12         72.53         76.53         5.24 o                         
  -1   9  12        332.11        330.78         9.38 o                         
   0   9  12          0.12          1.64         2.59 o                         
   1   9  12        341.43        338.82         9.54 o                         
   2   9  12         79.38         72.80         5.18 o                         
   3   9  12        138.52        127.81         4.98 o                         
   4   9  12        229.01        223.60         6.27 o                         
  -2  10  12        125.41        117.27         8.25 o                         
  -1  10  12        249.26        276.33        47.31 o                         
   0  10  12         95.93         90.58        13.38 o                         
   1  10  12        256.45        259.47         8.61 o                         
   2  10  12        125.75        133.99        12.61 o                         
   1   0  13        305.17        304.84         4.00 o                         
   2   0  13        290.33        308.22         5.70 o                         
   3   0  13        431.22        450.67         6.62 o                         
   4   0  13       2940.57       2941.13        36.32 o                         
   5   0  13        646.11        657.87         9.72 o                         
   6   0  13        496.63        486.92        10.29 o                         
   7   0  13        468.69        469.25         8.93 o                         
   8   0  13        347.41        347.86         7.72 o                         
  -8   1  13        141.69        135.70         4.68 o                         
  -7   1  13        368.73        375.48         7.88 o                         
  -6   1  13         17.38         20.71         1.97 o                         
  -5   1  13       1016.26       1010.00        15.97 o                         
  -4   1  13         89.89         92.46         2.59 o                         
  -3   1  13       4220.75       4274.42        46.76 o                         
  -2   1  13        341.62        339.58         4.79 o                         
  -1   1  13        777.62        769.47         8.51 o                         
   0   1  13       1682.16       1653.15        18.56 o                         
   1   1  13        756.04        755.02         9.03 o                         
   2   1  13        343.66        331.10         7.43 o                         
   3   1  13       4218.86       4216.19        72.45 o                         
   4   1  13         85.27         89.28         2.47 o                         
   5   1  13       1011.59       1006.56        15.42 o                         
   6   1  13         16.90         18.63         2.08 o                         
   7   1  13        373.19        368.81         7.62 o                         
   8   1  13        142.68        138.46         4.94 o                         
  -8   2  13        146.15        129.45        15.67 o                         
  -7   2  13        745.24        718.17        12.16 o                         
  -6   2  13         25.79         28.15         2.09 o                         
  -5   2  13       1621.41       1577.14        26.91 o                         
  -4   2  13        877.25        866.91        14.26 o                         
  -3   2  13        937.07        938.96         8.88 o                         
  -2   2  13          7.27         11.42         0.90 o                         
  -1   2  13        365.71        358.52         4.18 o                         
   0   2  13         13.36         16.51         0.99 o                         
   1   2  13        361.02        357.02         4.72 o                         
   2   2  13          9.60          9.80         1.95 o                         
   3   2  13        988.77       1030.52        27.02 o                         
   4   2  13        878.53        895.14        13.90 o                         
   5   2  13       1557.04       1573.73        31.05 o                         
   6   2  13         25.74         26.58         1.77 o                         
   7   2  13        782.02        778.76        13.39 o                         
   8   2  13        151.94        146.46         5.29 o                         
  -8   3  13        554.21        538.59        19.04 o                         
  -7   3  13        317.21        303.69        17.88 o                         
  -6   3  13        102.30        103.70         5.40 o                         
  -5   3  13        825.08        834.06        17.18 o                         
  -4   3  13        513.61        509.90         7.08 o                         
  -3   3  13        566.18        563.49         6.86 o                         
  -2   3  13        544.52        545.14         6.53 o                         
  -1   3  13        365.51        365.57         4.66 o                         
   0   3  13       5007.56       4936.47        45.14 o                         
   1   3  13        367.91        360.70         4.88 o                         
   2   3  13        566.91        579.95         9.30 o                         
   3   3  13        568.14        568.22         7.85 o                         
   4   3  13        508.10        504.79         8.24 o                         
   5   3  13        816.87        825.92        13.04 o                         
   6   3  13        100.94        112.42         3.90 o                         
   7   3  13        318.88        328.87         7.00 o                         
   8   3  13        557.98        551.42        10.35 o                         
  -7   4  13        457.92        433.72        12.06 o                         
  -6   4  13        635.89        645.84        11.89 o                         
  -5   4  13        961.65        993.94        26.73 o                         
  -4   4  13         25.21         27.69         2.06 o                         
  -3   4  13        840.51        829.42        11.22 o                         
  -2   4  13        464.35        472.73         7.16 o                         
  -1   4  13        309.54        318.50         5.24 o                         
   0   4  13          7.07         11.30         1.10 o                         
   1   4  13        306.65        318.12         4.79 o                         
   2   4  13        462.27        476.90         7.82 o                         
   3   4  13        872.07        875.06        17.01 o                         
   4   4  13         25.89         28.51         2.44 o                         
   5   4  13        919.22        920.18        18.70 o                         
   6   4  13        641.74        644.27        14.08 o                         
   7   4  13        479.28        490.04         8.94 o                         
  -7   5  13        225.57        225.37         6.97 o                         
  -6   5  13         72.61         81.05         4.41 o                         
  -5   5  13        174.51        186.73         5.98 o                         
  -4   5  13        402.86        408.53         8.54 o                         
  -3   5  13        356.13        356.70         6.24 o                         
  -2   5  13        124.93        127.32         4.53 o                         
  -1   5  13       1998.25       2007.38        25.23 o                         
   0   5  13       2049.86       2060.41        25.68 o                         
   1   5  13       2042.87       2044.26        36.76 o                         
   2   5  13        131.68        137.04         5.05 o                         
   3   5  13        330.70        338.29        10.29 o                         
   4   5  13        397.21        385.72        19.18 o                         
   5   5  13        171.37        178.61        12.64 o                         
   6   5  13         72.31         76.35         4.93 o                         
   7   5  13        220.74        209.95         7.35 o                         
  -6   6  13        928.89        921.80        16.07 o                         
  -5   6  13        113.44        115.26         4.13 o                         
  -4   6  13        315.78        323.87         6.30 o                         
  -3   6  13         74.75         82.44         3.31 o                         
  -2   6  13        493.25        495.84         7.69 o                         
  -1   6  13         11.14         11.52         1.32 o                         
   0   6  13          0.01          2.02         1.13 o                         
   1   6  13         11.38         10.60         2.31 o                         
   2   6  13        489.72        514.66        33.61 o                         
   3   6  13         73.27         77.68         4.55 o                         
   4   6  13        323.07        329.33        12.39 o                         
   5   6  13        115.01        114.61         5.51 o                         
   6   6  13        926.53        920.11        19.14 o                         
  -6   7  13         92.92         99.78         5.17 o                         
  -5   7  13          7.89          6.22         2.17 o                         
  -4   7  13        298.36        292.43         6.07 o                         
  -3   7  13        482.07        484.01         8.15 o                         
  -2   7  13       1248.20       1222.91        16.31 o                         
  -1   7  13        762.31        744.04        11.74 o                         
   0   7  13         32.74         31.66         2.00 o                         
   1   7  13        804.56        814.65        16.84 o                         
   2   7  13       1234.74       1259.08        34.30 o                         
   3   7  13        468.80        457.16         8.31 o                         
   4   7  13        314.17        306.41        10.98 o                         
   5   7  13          9.12          9.49         4.12 o                         
   6   7  13         93.72         92.32         7.60 o                         
  -5   8  13        604.38        589.45        10.21 o                         
  -4   8  13         57.41         54.81         3.48 o                         
  -3   8  13        204.64        201.65         5.54 o                         
  -2   8  13         89.06         90.76         3.02 o                         
  -1   8  13         67.07         65.08         2.34 o                         
   0   8  13          9.00         13.16         2.93 o                         
   1   8  13         67.79         69.02         4.91 o                         
   2   8  13         89.37         84.24         5.15 o                         
   3   8  13        198.00        196.18         4.89 o                         
   4   8  13         59.03         59.02         4.97 o                         
   5   8  13        609.93        585.60        11.35 o                         
  -4   9  13        131.78        134.28        11.79 o                         
  -3   9  13         94.01         86.13         4.16 o                         
  -2   9  13        940.81        894.90        18.95 o                         
  -1   9  13        207.32        208.41         7.49 o                         
   0   9  13        324.32        316.17        12.75 o                         
   1   9  13        200.81        183.99         7.09 o                         
   2   9  13        916.43        877.10        18.65 o                         
   3   9  13         97.48        104.11        11.50 o                         
   4   9  13        144.45        148.28        10.10 o                         
  -1  10  13         22.29         26.77         4.73 o                         
   0  10  13         21.83         12.34         6.39 o                         
   1  10  13         21.55         20.43         4.67 o                         
   0   0  14       1343.07       1361.75        20.11 o                         
   1   0  14        472.56        451.52         5.43 o                         
   2   0  14       1321.26       1288.00        16.56 o                         
   3   0  14        523.19        529.77         9.75 o                         
   4   0  14        184.03        185.03         3.76 o                         
   5   0  14        239.50        238.08         4.70 o                         
   6   0  14          9.00         10.14         1.84 o                         
   7   0  14         54.70         58.31         3.20 o                         
   8   0  14         98.42        100.52         4.09 o                         
  -8   1  14        220.42        213.39         5.87 o                         
  -7   1  14        249.80        243.30         5.67 o                         
  -6   1  14        278.84        283.71         5.26 o                         
  -5   1  14        657.86        651.25        10.53 o                         
  -4   1  14        127.28        125.20         2.92 o                         
  -3   1  14        603.95        609.66         7.81 o                         
  -2   1  14        606.35        620.15         7.16 o                         
  -1   1  14         84.05         84.50         2.10 o                         
   0   1  14       1265.53       1238.58        13.02 o                         
   1   1  14         92.53         95.03         2.04 o                         
   2   1  14        599.56        621.59        17.37 o                         
   3   1  14        590.18        579.15        11.59 o                         
   4   1  14        126.36        130.12         5.16 o                         
   5   1  14        658.22        659.34         9.42 o                         
   6   1  14        281.98        275.20         5.36 o                         
   7   1  14        231.17        235.20         5.77 o                         
   8   1  14        211.84        209.77         5.72 o                         
  -7   2  14        131.89        132.22         3.77 o                         
  -6   2  14        598.67        585.26        10.07 o                         
  -5   2  14        358.64        353.88         7.30 o                         
  -4   2  14        276.11        277.37         6.76 o                         
  -3   2  14        952.28        949.78        10.34 o                         
  -2   2  14        787.05        783.95         8.73 o                         
  -1   2  14       1511.61       1494.87        14.38 o                         
   0   2  14        296.82        297.43         3.91 o                         
   1   2  14       1557.84       1517.96        17.14 o                         
   2   2  14        802.66        813.85        15.37 o                         
   3   2  14        908.97        894.48        16.78 o                         
   4   2  14        274.36        273.42         5.49 o                         
   5   2  14        367.82        371.16         6.04 o                         
   6   2  14        597.46        593.80        11.82 o                         
   7   2  14        122.27        128.32         5.11 o                         
  -7   3  14         45.30         47.52         4.36 o                         
  -6   3  14       1124.53       1137.60        22.81 o                         
  -5   3  14        173.19        183.94         5.21 o                         
  -4   3  14        122.96        126.48         3.18 o                         
  -3   3  14       1000.77        987.75        11.98 o                         
  -2   3  14        956.47        939.42        11.26 o                         
  -1   3  14        473.63        483.83         7.10 o                         
   0   3  14         45.74         52.04         1.65 o                         
   1   3  14        482.81        486.39         8.22 o                         
   2   3  14        942.02        942.90        14.37 o                         
   3   3  14       1000.62       1007.14        15.20 o                         
   4   3  14        136.50        134.62         3.26 o                         
   5   3  14        171.87        174.21         4.04 o                         
   6   3  14       1140.77       1139.00        17.58 o                         
   7   3  14         46.51         59.43         4.56 o                         
  -7   4  14        292.88        285.94         7.43 o                         
  -6   4  14        529.84        530.08        10.37 o                         
  -5   4  14        664.81        668.94        11.94 o                         
  -4   4  14         14.98         19.38         2.00 o                         
  -3   4  14         64.77         64.08         2.43 o                         
  -2   4  14        653.37        635.61        11.03 o                         
  -1   4  14       1676.67       1671.17        21.23 o                         
   0   4  14        112.33        109.45         2.62 o                         
   1   4  14       1715.84       1708.24        21.38 o                         
   2   4  14        664.76        673.21         9.76 o                         
   3   4  14         54.56         57.44         3.73 o                         
   4   4  14         21.41         25.20         2.43 o                         
   5   4  14        651.63        664.74        14.31 o                         
   6   4  14        528.85        538.66        20.23 o                         
   7   4  14        303.07        302.23         9.14 o                         
  -6   5  14        590.58        581.84        11.25 o                         
  -5   5  14        793.29        792.74        13.80 o                         
  -4   5  14        195.56        204.09         4.93 o                         
  -3   5  14        969.64        991.71        13.86 o                         
  -2   5  14        560.49        549.11         8.21 o                         
  -1   5  14         55.22         58.77         2.25 o                         
   0   5  14        292.99        308.03         4.96 o                         
   1   5  14         60.78         64.15         1.66 o                         
   2   5  14        580.88        588.49        12.56 o                         
   3   5  14        993.16       1034.90        38.31 o                         
   4   5  14        178.24        181.27         6.15 o                         
   5   5  14        751.53        762.43        16.19 o                         
   6   5  14        577.15        581.36        13.47 o                         
  -6   6  14         20.38         24.71         5.10 o                         
  -5   6  14        753.96        746.22        11.67 o                         
  -4   6  14         56.74         65.03         3.27 o                         
  -3   6  14        503.28        512.01         8.39 o                         
  -2   6  14       1307.80       1275.91        24.40 o                         
  -1   6  14        328.28        323.12         5.69 o                         
   0   6  14         79.97         73.57         4.03 o                         
   1   6  14        322.21        318.07        16.05 o                         
   2   6  14       1292.77       1293.43        24.65 o                         
   3   6  14        524.21        532.50        19.24 o                         
   4   6  14         62.13         66.59         4.69 o                         
   5   6  14        729.70        741.23        16.04 o                         
   6   6  14         21.43         20.01         3.26 o                         
  -5   7  14        352.95        347.56         7.10 o                         
  -4   7  14        774.02        777.87        12.16 o                         
  -3   7  14        434.49        441.51         8.72 o                         
  -2   7  14         38.77         38.44         2.77 o                         
  -1   7  14        527.88        520.48         8.07 o                         
   0   7  14        666.95        660.74        14.56 o                         
   1   7  14        509.99        509.45        11.92 o                         
   2   7  14         47.29         51.60        10.64 o                         
   3   7  14        453.78        448.63        11.02 o                         
   4   7  14        765.74        766.18        16.48 o                         
   5   7  14        345.42        338.79        13.57 o                         
  -4   8  14         80.27         86.75         4.30 o                         
  -3   8  14        593.53        573.80        10.68 o                         
  -2   8  14        506.25        492.79         9.28 o                         
  -1   8  14        238.28        229.79         5.29 o                         
   0   8  14        124.22        118.22        11.47 o                         
   1   8  14        248.52        242.44         7.81 o                         
   2   8  14        491.16        502.85        12.20 o                         
   3   8  14        605.30        592.41        13.80 o                         
   4   8  14         87.28        102.86        11.42 o                         
  -3   9  14         47.25         48.21         5.08 o                         
  -2   9  14        199.07        188.68         7.36 o                         
  -1   9  14        457.72        440.56        11.44 o                         
   0   9  14        346.01        334.65         9.70 o                         
   1   9  14        432.39        400.99        10.76 o                         
   2   9  14        184.65        191.49         8.42 o                         
   3   9  14         53.61         53.64         5.21 o                         
   1   0  15       2023.21       1984.56        20.45 o                         
   2   0  15         89.87         83.62         2.96 o                         
   3   0  15        419.35        407.95         6.29 o                         
   4   0  15        705.99        685.37        15.04 o                         
   5   0  15        157.53        172.56         5.41 o                         
   6   0  15         69.15         71.99         3.27 o                         
   7   0  15         66.46         62.35         3.36 o                         
  -7   1  15        189.24        186.80         4.89 o                         
  -6   1  15       2012.80       1984.98        25.49 o                         
  -5   1  15        198.34        194.41         4.65 o                         
  -4   1  15          5.08          6.73         1.46 o                         
  -3   1  15        367.11        369.28         6.69 o                         
  -2   1  15       1463.48       1456.11        21.37 o                         
  -1   1  15         57.17         58.49         1.62 o                         
   0   1  15         34.47         36.62         1.51 o                         
   1   1  15         53.01         54.20         1.86 o                         
   2   1  15       1460.87       1423.23        25.72 o                         
   3   1  15        373.55        359.83         8.07 o                         
   4   1  15          6.80         10.03         1.61 o                         
   5   1  15        189.44        192.21         4.98 o                         
   6   1  15       2019.94       2034.90        30.05 o                         
   7   1  15        196.58        199.90         6.83 o                         
  -7   2  15         94.18         94.70        17.64 o                         
  -6   2  15         86.52         85.75         3.01 o                         
  -5   2  15        139.01        136.21         5.75 o                         
  -4   2  15        779.12        760.53         9.40 o                         
  -3   2  15        115.16        112.46         2.52 o                         
  -2   2  15        386.50        410.98         5.77 o                         
  -1   2  15       1093.20       1075.29        20.48 o                         
   0   2  15       2820.76       2749.26        36.74 o                         
   1   2  15       1058.84       1048.41        15.68 o                         
   2   2  15        364.80        383.99         9.70 o                         
   3   2  15        127.75        121.93         4.07 o                         
   4   2  15        793.18        757.70        10.67 o                         
   5   2  15        141.71        136.04         3.87 o                         
   6   2  15         87.75         95.51         7.19 o                         
   7   2  15         94.41         91.43         3.68 o                         
  -7   3  15        484.12        481.87        13.97 o                         
  -6   3  15        260.65        259.54         6.58 o                         
  -5   3  15        582.08        599.04        13.94 o                         
  -4   3  15        552.94        559.42         7.71 o                         
  -3   3  15       1183.62       1195.49        15.97 o                         
  -2   3  15        218.19        219.79         4.29 o                         
  -1   3  15         13.70         13.82         1.53 o                         
   0   3  15        165.81        163.26         2.86 o                         
   1   3  15         12.21         13.92         1.19 o                         
   2   3  15        211.29        215.21         4.56 o                         
   3   3  15       1186.49       1210.30        21.06 o                         
   4   3  15        561.36        562.17        11.21 o                         
   5   3  15        569.11        558.71        25.78 o                         
   6   3  15        261.58        260.55         7.81 o                         
   7   3  15        497.71        483.01        12.79 o                         
  -6   4  15         15.78         20.61         2.79 o                         
  -5   4  15         83.99         88.92         4.19 o                         
  -4   4  15        424.99        439.34         8.61 o                         
  -3   4  15        762.70        784.48        13.01 o                         
  -2   4  15        114.11        114.83         3.14 o                         
  -1   4  15       1369.31       1389.64        18.54 o                         
   0   4  15       2425.05       2417.13        30.02 o                         
   1   4  15       1428.72       1455.38        16.41 o                         
   2   4  15        106.74        111.80         2.43 o                         
   3   4  15        733.22        745.18        15.03 o                         
   4   4  15        426.14        432.27        15.08 o                         
   5   4  15         88.66         92.90         6.81 o                         
   6   4  15         15.20         16.03         2.99 o                         
  -6   5  15        137.16        134.82         5.64 o                         
  -5   5  15        109.69        101.35         4.52 o                         
  -4   5  15       1252.59       1237.97        17.15 o                         
  -3   5  15        311.02        325.21         6.93 o                         
  -2   5  15         57.41         59.15         2.58 o                         
  -1   5  15         29.18         34.77         2.07 o                         
   0   5  15         80.75         85.68         2.39 o                         
   1   5  15         32.79         37.84         1.41 o                         
   2   5  15         63.58         66.18         4.46 o                         
   3   5  15        311.87        324.02         8.41 o                         
   4   5  15       1257.65       1263.69        24.13 o                         
   5   5  15        106.35        103.85         5.40 o                         
   6   5  15        122.30        129.95         6.13 o                         
  -5   6  15         40.60         46.47         6.19 o                         
  -4   6  15        219.29        224.81         5.33 o                         
  -3   6  15       1119.57       1142.39        18.24 o                         
  -2   6  15        197.60        201.55         6.15 o                         
  -1   6  15       1434.25       1427.54        18.56 o                         
   0   6  15         50.32         49.40         2.41 o                         
   1   6  15       1514.57       1506.12        28.33 o                         
   2   6  15        191.49        201.04         6.69 o                         
   3   6  15       1092.86       1080.36        30.27 o                         
   4   6  15        223.41        225.99         7.26 o                         
   5   6  15         41.12         53.58         7.43 o                         
  -5   7  15        153.22        144.62         5.74 o                         
  -4   7  15        391.91        375.71         7.78 o                         
  -3   7  15        220.83        220.16         5.82 o                         
  -2   7  15        142.79        140.62         4.45 o                         
  -1   7  15         38.02         46.31         3.20 o                         
   0   7  15         59.62         52.27         3.86 o                         
   1   7  15         37.70         38.59         3.48 o                         
   2   7  15        153.57        161.21         6.40 o                         
   3   7  15        215.32        215.60         7.36 o                         
   4   7  15        386.20        393.60        13.07 o                         
   5   7  15        163.43        154.96        11.97 o                         
  -4   8  15        347.73        346.55        15.03 o                         
  -3   8  15        371.86        372.77         8.05 o                         
  -2   8  15        628.39        604.46        13.68 o                         
  -1   8  15        164.29        157.92         4.22 o                         
   0   8  15        264.19        252.82         8.16 o                         
   1   8  15        175.72        171.48         6.83 o                         
   2   8  15        601.33        610.94        14.13 o                         
   3   8  15        369.81        373.27        10.60 o                         
   4   8  15        362.76        369.53        10.42 o                         
  -2   9  15        119.57        122.91         7.11 o                         
  -1   9  15         22.32         23.00         4.09 o                         
   0   9  15         57.03         63.78         9.31 o                         
   1   9  15         25.31         32.13         4.03 o                         
   2   9  15        117.49        121.70         8.82 o                         
   0   0  16       5429.41       5155.76       114.73 o                         
   1   0  16        488.03        467.87         8.03 o                         
   2   0  16       1437.91       1373.68        50.93 o                         
   3   0  16        331.83        337.44         5.58 o                         
   4   0  16       1026.27       1029.98        20.80 o                         
   5   0  16        557.35        556.44         9.55 o                         
   6   0  16        133.30        133.28         4.10 o                         
   7   0  16        577.04        559.71        14.68 o                         
  -7   1  16        380.54        364.69         7.47 o                         
  -6   1  16         48.64         49.96         2.81 o                         
  -5   1  16         48.26         49.84         3.40 o                         
  -4   1  16        304.16        300.50         6.63 o                         
  -3   1  16        271.20        274.12         5.48 o                         
  -2   1  16        128.75        129.23         3.20 o                         
  -1   1  16        668.51        658.66         9.53 o                         
   0   1  16       2221.99       2144.33        26.99 o                         
   1   1  16        650.40        634.97        10.26 o                         
   2   1  16        119.13        113.42         4.04 o                         
   3   1  16        268.44        270.65         9.55 o                         
   4   1  16        290.98        292.16        14.46 o                         
   5   1  16         48.81         46.18         2.80 o                         
   6   1  16         47.41         49.93         2.80 o                         
   7   1  16        383.83        372.47         7.53 o                         
  -7   2  16        192.77        188.00         7.23 o                         
  -6   2  16        422.14        411.21        15.82 o                         
  -5   2  16        290.48        279.17         5.99 o                         
  -4   2  16        686.99        682.85        13.24 o                         
  -3   2  16        588.12        595.49         8.85 o                         
  -2   2  16       1099.03       1097.45        14.83 o                         
  -1   2  16        544.87        551.25         7.15 o                         
   0   2  16       4167.86       4138.28        52.58 o                         
   1   2  16        558.14        540.82         8.86 o                         
   2   2  16       1051.64       1015.77        18.99 o                         
   3   2  16        569.23        554.77        11.40 o                         
   4   2  16        714.93        713.03        11.51 o                         
   5   2  16        311.16        305.84         8.45 o                         
   6   2  16        426.69        418.71        10.32 o                         
   7   2  16        189.05        186.91         6.77 o                         
  -6   3  16        207.58        221.66        15.85 o                         
  -5   3  16         67.61         71.53         3.86 o                         
  -4   3  16        166.18        165.73         4.51 o                         
  -3   3  16        679.26        646.94        14.18 o                         
  -2   3  16        256.42        261.73         5.69 o                         
  -1   3  16       1138.99       1127.85        14.91 o                         
   0   3  16        183.61        188.70         3.74 o                         
   1   3  16       1105.15       1103.96        23.16 o                         
   2   3  16        264.51        262.70         4.44 o                         
   3   3  16        712.67        696.35        13.62 o                         
   4   3  16        161.85        162.84         7.90 o                         
   5   3  16         70.89         69.58         4.55 o                         
   6   3  16        205.87        205.27         7.01 o                         
  -6   4  16        332.73        324.08         7.71 o                         
  -5   4  16        292.00        301.96         7.08 o                         
  -4   4  16        340.38        341.95         6.72 o                         
  -3   4  16       1048.17       1065.26        16.98 o                         
  -2   4  16        803.00        804.13        13.17 o                         
  -1   4  16         44.22         47.52         3.67 o                         
   0   4  16        241.10        247.15         4.39 o                         
   1   4  16         53.32         53.78         1.59 o                         
   2   4  16        786.72        800.03        10.70 o                         
   3   4  16       1061.02       1040.93        34.93 o                         
   4   4  16        346.17        350.97        12.66 o                         
   5   4  16        274.08        286.16         8.33 o                         
   6   4  16        342.69        333.96        16.87 o                         
  -6   5  16         88.90         80.91         4.69 o                         
  -5   5  16         46.39         49.17         3.43 o                         
  -4   5  16         96.35         92.27         4.17 o                         
  -3   5  16        311.20        315.41         7.23 o                         
  -2   5  16        890.59        898.90        14.61 o                         
  -1   5  16        425.61        432.07         8.04 o                         
   0   5  16        287.43        291.22         4.90 o                         
   1   5  16        400.97        414.34         7.38 o                         
   2   5  16        880.36        908.21        29.69 o                         
   3   5  16        316.08        334.34         8.72 o                         
   4   5  16         92.71         95.49         7.13 o                         
   5   5  16         44.14         52.69         4.17 o                         
   6   5  16         87.47         97.98         5.78 o                         
  -5   6  16        646.20        623.03        11.82 o                         
  -4   6  16         35.12         36.42         3.02 o                         
  -3   6  16        698.04        695.81        14.97 o                         
  -2   6  16        249.64        239.51         5.76 o                         
  -1   6  16         59.97         60.06         2.69 o                         
   0   6  16        365.00        359.85         7.81 o                         
   1   6  16         54.18         58.87         4.53 o                         
   2   6  16        249.49        238.23        10.57 o                         
   3   6  16        726.88        709.12        15.27 o                         
   4   6  16         34.31         34.01         3.59 o                         
   5   6  16        604.78        607.12        14.95 o                         
  -4   7  16        187.26        177.21         7.25 o                         
  -3   7  16        278.28        277.14         6.70 o                         
  -2   7  16        440.36        427.59         8.45 o                         
  -1   7  16        242.57        245.72        15.72 o                         
   0   7  16        160.73        154.33         6.34 o                         
   1   7  16        260.74        258.43        15.98 o                         
   2   7  16        447.59        446.21        11.17 o                         
   3   7  16        271.82        280.00         8.59 o                         
   4   7  16        193.53        188.93         9.95 o                         
  -3   8  16        109.12        102.64         5.20 o                         
  -2   8  16        102.35        102.30         4.25 o                         
  -1   8  16        140.25        137.93         8.69 o                         
   0   8  16         40.47         49.87         4.25 o                         
   1   8  16        132.33        134.79         6.40 o                         
   2   8  16         94.19        109.43        20.60 o                         
   3   8  16        118.52        117.70         6.43 o                         
   1   0  17        107.12        103.82         3.47 o                         
   2   0  17       1484.89       1444.90        37.18 o                         
   3   0  17         77.43         79.80         3.19 o                         
   4   0  17        152.54        160.98         4.60 o                         
   5   0  17          7.04         10.96         2.73 o                         
   6   0  17       2551.72       2528.42        45.47 o                         
  -6   1  17        103.54        108.21         3.61 o                         
  -5   1  17        257.47        256.04         6.22 o                         
  -4   1  17        712.49        715.15        11.71 o                         
  -3   1  17         39.98         46.43         2.65 o                         
  -2   1  17        322.19        329.48         5.55 o                         
  -1   1  17       1297.13       1297.76        24.18 o                         
   0   1  17        147.91        159.62         3.97 o                         
   1   1  17       1300.85       1231.60        31.75 o                         
   2   1  17        305.85        287.52         8.42 o                         
   3   1  17         38.10         41.17         2.61 o                         
   4   1  17        727.60        721.53        12.04 o                         
   5   1  17        263.17        266.56         7.46 o                         
   6   1  17        102.93        114.09        10.96 o                         
  -6   2  17       1187.98       1175.50        20.38 o                         
  -5   2  17        706.55        687.74        10.53 o                         
  -4   2  17        264.20        268.86         5.55 o                         
  -3   2  17        692.92        722.34        12.19 o                         
  -2   2  17       1066.09       1088.93        14.64 o                         
  -1   2  17         35.25         39.07         2.53 o                         
   0   2  17          9.00         12.15         1.34 o                         
   1   2  17         31.82         32.05         2.02 o                         
   2   2  17       1051.48       1026.63        39.16 o                         
   3   2  17        691.48        680.41        13.66 o                         
   4   2  17        272.50        269.45         8.68 o                         
   5   2  17        715.08        711.49        15.66 o                         
   6   2  17       1182.47       1149.59        22.90 o                         
  -6   3  17        143.75        140.23         5.14 o                         
  -5   3  17        220.68        220.42         5.87 o                         
  -4   3  17        271.86        263.25         7.52 o                         
  -3   3  17        237.78        249.83         5.92 o                         
  -2   3  17       1142.38       1153.47        17.94 o                         
  -1   3  17         29.46         36.84         4.12 o                         
   0   3  17        685.43        696.13        11.34 o                         
   1   3  17         30.11         32.33         1.51 o                         
   2   3  17       1115.19       1068.67        18.49 o                         
   3   3  17        230.16        231.39         9.09 o                         
   4   3  17        290.62        297.00         6.74 o                         
   5   3  17        233.76        228.86         7.35 o                         
   6   3  17        146.06        134.92         6.06 o                         
  -5   4  17        400.30        392.47         8.37 o                         
  -4   4  17        699.76        682.56        12.15 o                         
  -3   4  17        538.11        546.18        10.04 o                         
  -2   4  17        314.96        319.36         6.71 o                         
  -1   4  17        221.07        227.27         5.90 o                         
   0   4  17         38.52         41.56         1.99 o                         
   1   4  17        232.54        231.24         3.54 o                         
   2   4  17        297.17        290.64         7.28 o                         
   3   4  17        526.55        531.39        11.66 o                         
   4   4  17        704.16        728.47        21.83 o                         
   5   4  17        410.88        428.59        21.48 o                         
  -5   5  17         28.79         28.37         3.04 o                         
  -4   5  17         27.98         31.88         2.90 o                         
  -3   5  17        608.90        619.59        11.20 o                         
  -2   5  17        221.66        222.05         5.59 o                         
  -1   5  17        407.64        398.80         7.24 o                         
   0   5  17        135.24        134.39         6.13 o                         
   1   5  17        411.67        413.51        11.25 o                         
   2   5  17        219.98        216.34         6.85 o                         
   3   5  17        603.86        604.33        13.24 o                         
   4   5  17         32.93         35.75         4.89 o                         
   5   5  17         32.51         29.38         3.71 o                         
  -4   6  17        597.85        603.83        16.69 o                         
  -3   6  17        109.46        108.98         4.39 o                         
  -2   6  17        322.41        316.49         6.92 o                         
  -1   6  17        563.48        565.85        10.06 o                         
   0   6  17        178.44        169.80         3.54 o                         
   1   6  17        581.39        565.37        15.13 o                         
   2   6  17        306.03        294.88         8.42 o                         
   3   6  17        104.40        116.29         5.74 o                         
   4   6  17        609.00        598.17        13.59 o                         
  -3   7  17        276.49        273.09         9.37 o                         
  -2   7  17        297.48        283.47         6.55 o                         
  -1   7  17        212.34        204.51         7.38 o                         
   0   7  17        227.75        233.72        11.46 o                         
   1   7  17        210.75        200.10         7.18 o                         
   2   7  17        300.59        288.01         8.68 o                         
   3   7  17        273.50        278.12        12.01 o                         
  -1   8  17        287.49        282.23        15.93 o                         
   0   8  17        378.18        378.13        10.49 o                         
   1   8  17        290.87        284.20         8.95 o                         
   0   0  18       1193.28       1196.67        32.04 o                         
   1   0  18          9.45          8.89         2.56 o                         
   2   0  18        632.86        650.98        19.65 o                         
   3   0  18          9.83         12.90         2.24 o                         
   4   0  18        104.52        104.03         3.64 o                         
   5   0  18         78.35         77.20         3.49 o                         
   6   0  18          2.02          2.34         2.29 o                         
  -6   1  18         41.40         45.89         3.92 o                         
  -5   1  18        386.88        371.33         8.80 o                         
  -4   1  18        400.46        402.58         7.58 o                         
  -3   1  18        291.92        290.78         5.92 o                         
  -2   1  18         84.13         86.57         3.50 o                         
  -1   1  18        110.25        116.70         3.78 o                         
   0   1  18       1269.28       1245.95        30.44 o                         
   1   1  18        117.48        121.19         4.55 o                         
   2   1  18         74.90         73.37         4.12 o                         
   3   1  18        286.46        293.47        21.04 o                         
   4   1  18        404.77        404.49         9.80 o                         
   5   1  18        386.07        376.65         9.48 o                         
   6   1  18         42.31         42.66         3.49 o                         
  -6   2  18        277.17        288.24        11.36 o                         
  -5   2  18         50.19         47.61         3.44 o                         
  -4   2  18         25.04         26.15         3.03 o                         
  -3   2  18        668.99        673.45         9.85 o                         
  -2   2  18        386.82        391.65         6.39 o                         
  -1   2  18        503.93        512.99        12.44 o                         
   0   2  18        196.58        187.64         6.51 o                         
   1   2  18        503.55        489.95         8.63 o                         
   2   2  18        399.74        389.36         7.40 o                         
   3   2  18        663.57        645.43        11.04 o                         
   4   2  18         22.46         28.43         4.83 o                         
   5   2  18         46.08         47.85         3.72 o                         
   6   2  18        274.20        273.21         8.19 o                         
  -5   3  18         41.01         41.35         3.81 o                         
  -4   3  18       1164.67       1169.36        48.28 o                         
  -3   3  18        183.14        189.03         5.29 o                         
  -2   3  18        416.79        423.54         8.14 o                         
  -1   3  18         99.38        100.78         3.63 o                         
   0   3  18        148.00        151.65         4.66 o                         
   1   3  18         97.73         95.23         2.68 o                         
   2   3  18        388.44        372.81         9.51 o                         
   3   3  18        185.09        183.96         4.86 o                         
   4   3  18       1191.01       1183.60        23.24 o                         
   5   3  18         39.71         45.23         3.85 o                         
  -5   4  18        118.61        117.51         5.96 o                         
  -4   4  18        181.62        177.37         5.49 o                         
  -3   4  18        700.65        710.55        15.39 o                         
  -2   4  18        192.64        195.17         5.19 o                         
  -1   4  18        289.33        295.43         6.33 o                         
   0   4  18        360.15        362.69         7.04 o                         
   1   4  18        286.75        275.69         5.05 o                         
   2   4  18        184.55        184.67         4.21 o                         
   3   4  18        690.04        698.36        14.49 o                         
   4   4  18        195.97        194.77         9.54 o                         
   5   4  18        125.89        129.56         6.08 o                         
  -4   5  18        499.84        510.50        10.91 o                         
  -3   5  18        155.48        158.26         7.75 o                         
  -2   5  18        291.10        288.22         6.56 o                         
  -1   5  18        275.66        267.51         6.66 o                         
   0   5  18         31.47         34.63         2.99 o                         
   1   5  18        273.54        272.09         5.58 o                         
   2   5  18        277.95        289.51         8.13 o                         
   3   5  18        165.45        170.84         9.07 o                         
   4   5  18        512.02        522.09        17.64 o                         
  -3   6  18        314.63        295.05         8.26 o                         
  -2   6  18        259.82        246.01         6.08 o                         
  -1   6  18         84.80         87.89         3.69 o                         
   0   6  18       1004.30        981.67        15.55 o                         
   1   6  18         86.78         84.16         5.18 o                         
   2   6  18        240.49        233.17         7.61 o                         
   3   6  18        304.24        304.57         8.79 o                         
  -2   7  18        247.75        242.65         6.12 o                         
  -1   7  18        380.24        364.15        24.78 o                         
   0   7  18          9.79         14.41         3.89 o                         
   1   7  18        385.01        374.96        11.55 o                         
   2   7  18        244.68        256.56         8.39 o                         
   1   0  19        219.36        224.66         6.74 o                         
   2   0  19          5.11         10.71         2.20 o                         
   3   0  19       1239.97       1243.53        23.70 o                         
   4   0  19        167.24        181.60         9.32 o                         
   5   0  19        119.29        120.77         4.11 o                         
  -5   1  19        163.44        161.13         4.46 o                         
  -4   1  19        550.00        555.98         9.75 o                         
  -3   1  19        109.74        108.52         5.07 o                         
  -2   1  19        247.52        243.89         9.29 o                         
  -1   1  19        299.76        313.91        10.70 o                         
   0   1  19         25.32         27.05         4.05 o                         
   1   1  19        286.90        293.61        11.00 o                         
   2   1  19        255.89        247.61         9.65 o                         
   3   1  19        120.73        127.03         5.22 o                         
   4   1  19        544.43        540.00        17.65 o                         
   5   1  19        150.17        151.02         4.67 o                         
  -5   2  19        417.75        406.42        10.39 o                         
  -4   2  19        285.59        287.48         6.11 o                         
  -3   2  19        645.14        655.33        13.76 o                         
  -2   2  19        184.54        195.71        10.23 o                         
  -1   2  19         63.92         63.85         4.14 o                         
   0   2  19       1398.28       1382.87        21.40 o                         
   1   2  19         62.24         61.15         8.27 o                         
   2   2  19        186.09        172.19         6.46 o                         
   3   2  19        658.08        652.97        19.61 o                         
   4   2  19        289.29        275.37         9.94 o                         
   5   2  19        399.08        382.71        10.35 o                         
  -5   3  19        218.47        221.16         7.56 o                         
  -4   3  19         13.78         16.54         3.03 o                         
  -3   3  19        730.26        718.13        12.51 o                         
  -2   3  19        949.63        922.60        32.52 o                         
  -1   3  19         40.90         41.39         2.71 o                         
   0   3  19         83.14         93.59         7.25 o                         
   1   3  19         41.61         42.12         2.10 o                         
   2   3  19        959.60        961.01        18.43 o                         
   3   3  19        735.20        718.37        14.23 o                         
   4   3  19         13.20         18.00         1.82 o                         
   5   3  19        206.21        212.68        13.95 o                         
  -4   4  19        190.12        191.98         6.84 o                         
  -3   4  19         29.84         34.03         2.84 o                         
  -2   4  19         74.46         78.31         4.69 o                         
  -1   4  19        269.75        273.55         6.16 o                         
   0   4  19        698.92        699.51        11.72 o                         
   1   4  19        261.72        267.21         5.67 o                         
   2   4  19         65.45         69.56         2.82 o                         
   3   4  19         36.98         37.04         4.95 o                         
   4   4  19        197.35        186.46        19.74 o                         
  -3   5  19        287.77        279.15         8.06 o                         
  -2   5  19        759.37        770.27        13.20 o                         
  -1   5  19        135.60        135.66         4.38 o                         
   0   5  19        354.22        356.12         7.27 o                         
   1   5  19        145.45        149.54         8.38 o                         
   2   5  19        737.04        725.46        15.85 o                         
   3   5  19        276.41        272.01         7.94 o                         
  -2   6  19        121.14        120.36         6.47 o                         
  -1   6  19        687.22        679.68        17.18 o                         
   0   6  19          2.66          6.95         5.69 o                         
   1   6  19        673.74        672.97        14.96 o                         
   2   6  19        121.41        117.69         8.12 o                         
   1   0  20         49.35         56.86         5.58 o                         
   2   0  20         89.25         86.10         4.50 o                         
   3   0  20        690.56        688.38        14.57 o                         
   4   0  20         35.78         37.45         4.22 o                         
  -4   1  20         78.02         84.58         3.88 o                         
  -3   1  20        843.76        856.51        17.14 o                         
  -2   1  20        799.11        795.09        16.13 o                         
  -1   1  20       1415.25       1423.98        21.92 o                         
   0   1  20        145.37        149.62         8.11 o                         
   1   1  20       1467.93       1447.30        38.50 o                         
   2   1  20        799.28        795.19        23.06 o                         
   3   1  20        819.87        823.43        16.97 o                         
   4   1  20         70.73         66.98         7.27 o                         
  -4   2  20        314.12        315.31        12.85 o                         
  -3   2  20        264.99        266.03         7.47 o                         
  -2   2  20        251.12        250.78         7.70 o                         
  -1   2  20        169.03        160.90        19.71 o                         
   0   2  20         31.82         36.31         5.02 o                         
   1   2  20        160.26        161.12         5.48 o                         
   2   2  20        260.76        262.97        10.70 o                         
   3   2  20        267.83        259.58         7.79 o                         
   4   2  20        313.19        305.13         9.36 o                         
  -4   3  20         78.76         74.03         5.04 o                         
  -3   3  20        388.57        397.19         8.37 o                         
  -2   3  20        211.48        218.61         6.33 o                         
  -1   3  20       1179.48       1181.36        18.44 o                         
   0   3  20        160.96        163.11         5.67 o                         
   1   3  20       1247.27       1218.19        23.05 o                         
   2   3  20        207.65        205.97         5.93 o                         
   3   3  20        369.96        371.03         8.50 o                         
   4   3  20         81.46         84.23         9.15 o                         
  -3   4  20         16.41         17.43         2.65 o                         
  -2   4  20        149.85        147.59         6.11 o                         
  -1   4  20        184.35        198.27         5.26 o                         
   0   4  20        234.63        237.65         5.59 o                         
   1   4  20        177.72        179.04         4.56 o                         
   2   4  20        161.89        170.43         7.33 o                         
   3   4  20         19.36         20.17         4.33 o                         
  -2   5  20        257.01        253.35         6.35 o                         
  -1   5  20        156.40        156.04         6.46 o                         
   0   5  20        953.70        920.96        14.88 o                         
   1   5  20        162.00        157.66         6.64 o                         
   2   5  20        232.78        246.74         7.77 o                         
   1   0  21        245.31        251.39        10.29 o                         
   2   0  21          5.82          8.79         3.94 o                         
   3   0  21          4.17          4.83         2.63 o                         
  -3   1  21       1149.86       1141.51        22.09 o                         
  -2   1  21         69.37         76.34         4.45 o                         
  -1   1  21        112.04        117.83         5.45 o                         
   0   1  21        101.21        108.98         7.51 o                         
   1   1  21        108.47        114.89         7.44 o                         
   2   1  21         73.19         73.86         6.33 o                         
   3   1  21       1168.90       1173.12        23.06 o                         
  -3   2  21        174.53        163.71         9.00 o                         
  -2   2  21        139.14        140.00         6.07 o                         
  -1   2  21        255.68        256.57         7.69 o                         
   0   2  21        185.86        188.64         9.54 o                         
   1   2  21        258.45        257.55         7.21 o                         
   2   2  21        145.98        144.64         8.23 o                         
   3   2  21        187.77        187.19         9.95 o                         
  -3   3  21        247.27        250.44         7.50 o                         
  -2   3  21         98.66         99.16         7.01 o                         
  -1   3  21        274.10        271.35         7.92 o                         
   0   3  21        909.34        913.46        18.38 o                         
   1   3  21        269.22        269.62         7.36 o                         
   2   3  21         96.43         90.01         4.24 o                         
   3   3  21        262.59        261.24        11.18 o                         
  -2   4  21        179.85        174.99         5.30 o                         
  -1   4  21         49.72         61.25         5.19 o                         
   0   4  21         49.10         54.01         3.34 o                         
   1   4  21         46.96         53.00        10.57 o                         
   2   4  21        185.73        204.18        10.28 o                         
   1   0  22        261.49        246.85         7.56 o                         
   2   0  22        480.12        495.54        13.50 o                         
  -2   1  22         60.71         65.65         6.73 o                         
  -1   1  22         11.43         16.09         2.99 o                         
   0   1  22         18.66         20.79         2.89 o                         
   1   1  22         12.20         10.98         3.76 o                         
   2   1  22         60.00         63.49         4.70 o                         
  -1   2  22        709.55        705.07        18.31 o                         
   0   2  22         72.05         72.75         4.66 o                         
   1   2  22        742.85        727.08        20.78 o                         
   2   2  22        121.32        130.09         6.63 o                         
   0   3  22          1.84          2.55         2.37 o                         
                                                                                
